# Supplementary material for: Carbon monoxide metabolism in freshwater anaerobic methanotrophic archaea
Source: Nat Commun. 2026 Apr 14;17:3460. doi: 10.1038/s41467-026-70080-4 (PMC13079737; doi:10.1038/s41467-026-70080-4)
Supplement: Supplementary file 8 — Supplementary Dataset 6 [file 41467_2026_70080_MOESM8_ESM.xlsx]

## Sheet: Data_6_CoxL_Mo-CODHs
Locus_tag	classification	Form I/II Mo-CODH	Average rawcounts CH4/NO3-	Average rawcounts CO/NO3-	Average rawcounts CO/CO2
KMOOAILA_02586	d__Bacteria;p__Pseudomonadota;c__Alphaproteobacteria;o__Rhizobiales;f__Kaistiaceae;g__;s__	Form I	1.33333	2	2.33333
LPELLJOC_02377	d__Bacteria;p__Pseudomonadota;c__Alphaproteobacteria;o__Rhizobiales;f__Rhizobiaceae;g__DUSC01;s__DUSC01 sp008933895	Form I	13.6667	452	122.333
KGCPPKHH_01277	d__Bacteria;p__Chloroflexota;c__Anaerolineae;o__Aggregatilineales;f__Phototrophicaceae;g__GCA-2702065;s__	Form I	19.6667	20.3333	55.3333
EPCNEHLO_01313	d__Bacteria;p__Chloroflexota;c__Anaerolineae;o__Aggregatilineales;f__J027;g__CFX10;s__CFX10 sp019913005	Form II	65	42.3333	22
AKAIOEBN_04377	d__Bacteria;p__Chloroflexota;c__Anaerolineae;o__Aggregatilineales;f__J027;g__SB15;s__SB15 sp008933735	Form II	46.3333	38.3333	174
AHGIPJFE_01152	d__Bacteria;p__Pseudomonadota;c__Gammaproteobacteria;o__Burkholderiales;f__Rhodocyclaceae;g__Desulfobacillus;s__Desulfobacillus sp008933825	Form II	269.667	146	361
JJLCLHJD_01413	d__Bacteria;p__Pseudomonadota;c__Gammaproteobacteria;o__Burkholderiales;f__Casimicrobiaceae;g__JACPUX01;s__	Form II	31.3333	39	26.3333
HBEIMFGM_00050	d__Bacteria;p__Pseudomonadota;c__Alphaproteobacteria;o__Rhizobiales;f__Hyphomicrobiaceae;g__Hyphomicrobium_C;s__	Form II	4	8	2.66667
FCMHHKHL_03442	d__Bacteria;p__Pseudomonadota;c__Alphaproteobacteria;o__Ferrovibrionales;f__Ferrovibrionaceae;g__;s__	Form II	90.6667	23.3333	161
LPELLJOC_00305	d__Bacteria;p__Pseudomonadota;c__Alphaproteobacteria;o__Rhizobiales;f__Rhizobiaceae;g__DUSC01;s__DUSC01 sp008933895	Form II	179.667	135.667	236.333
EJENPEPC_00855	d__Bacteria;p__Pseudomonadota;c__Gammaproteobacteria;o__Burkholderiales;f__Burkholderiaceae;g__JAEUPI01;s__JAEUPI01 sp008933545	Form II	248	40.6667	809.667
ILCLPKEE_01425	d__Bacteria;p__Pseudomonadota;c__Alphaproteobacteria;o__Rhizobiales;f__Hyphomicrobiaceae;g__AWTP1-13;s__AWTP1-13 sp008933705	Form II	282.667	61	1255.67
FCMHHKHL_01881	d__Bacteria;p__Pseudomonadota;c__Alphaproteobacteria;o__Ferrovibrionales;f__Ferrovibrionaceae;g__;s__	Form II	12	20.3333	10
LPELLJOC_02178	d__Bacteria;p__Pseudomonadota;c__Alphaproteobacteria;o__Rhizobiales;f__Rhizobiaceae;g__DUSC01;s__DUSC01 sp008933895	Form II	91	56.3333	74
EJENPEPC_01478	d__Bacteria;p__Pseudomonadota;c__Gammaproteobacteria;o__Burkholderiales;f__Burkholderiaceae;g__JAEUPI01;s__JAEUPI01 sp008933545	Form II	56.3333	23.6667	46
