# Supplementary material for: Carbon monoxide metabolism in freshwater anaerobic methanotrophic archaea
Source: Nat Commun. 2026 Apr 14;17:3460. doi: 10.1038/s41467-026-70080-4 (PMC13079737; doi:10.1038/s41467-026-70080-4)
Supplement: Supplementary file 10 — Supplementary Dataset 8 [file 41467_2026_70080_MOESM10_ESM.xlsx]

## Sheet: Ca. M. BLZ2- MGE
gene	baseMean	log2FoldChange	lfcSE	stat	pvalue	padj	significance	M1_rawcount	M2_rawcount	M3_rawcount	C1_rawcount	C2_rawcount	C3_rawcount	CO1_rawcount	CO2_rawcount	CO3_rawcount	M1_rawcount_TPM	M2_rawcount_TPM	M3_rawcount_TPM	C1_rawcount_TPM	C2_rawcount_TPM	C3_rawcount_TPM	CO1_rawcount_TPM	CO2_rawcount_TPM	CO3_rawcount_TPM	av_TPM_CH4	av_TPM_CO	av_TPM_CO2	contrast
GIHMDANB_00001	93.2435	0.88389	0.329257	2.6845	0.00726387	0.0192126	Upregulated	23	20	18	223	243	84	138	247	158	1.80512	1.4855	1.23221	12.6042	9.60214	4.69597	4.53909	5.91869	4.21634	1.50761	8.96745	4.89138	CO_vs_CH4
GIHMDANB_00002	127.862	-0.0295463	0.267495	-0.110456	0.912048	0.94941	Not significant	51	26	50	225	272	91	186	310	205	4.60007	2.21938	3.93366	14.6154	12.3523	5.84659	7.03103	8.53702	6.28707	3.58437	10.9381	7.28504	CO_vs_CH4
GIHMDANB_00003	35.1797	1.39513	0.527765	2.64348	0.00820595	0.0213097	Upregulated	5	8	5	68	106	47	45	60	85	0.587863	0.890144	0.512753	5.75769	6.27473	3.93614	2.21733	2.15381	3.39801	0.663587	5.32286	2.58972	CO_vs_CH4
GIHMDANB_00004	29.7026	1.02678	0.55244	1.85863	0.0630796	0.120626	Not significant	2	9	6	70	86	19	63	106	69	0.185945	0.791886	0.486563	4.68692	4.02566	1.25828	2.45475	3.00893	2.18125	0.488132	3.32362	2.54831	CO_vs_CH4
GIHMDANB_00005	21.3923	3.29082	0.853428	3.85601	0.000115254	0.000515947	Upregulated	1	1	2	70	105	18	30	54	44	0.122333	0.115773	0.213405	6.167	6.46718	1.56849	1.53807	2.01691	1.83019	0.150503	4.73422	1.79505	CO_vs_CH4
GIHMDANB_00006	117.548	1.82053	0.376843	4.83101	1.35845e-06	8.76432e-06	Upregulated	22	3	18	230	363	113	353	515	388	3.39161	0.437692	2.4204	25.5355	28.1756	12.4088	22.8071	24.2405	20.3383	2.08323	22.04	22.4619	CO_vs_CH4
GIHMDANB_00007	339.709	2.51209	0.262288	9.57758	9.93416e-22	5.01796e-20	Upregulated	30	20	45	730	1376	411	678	1035	859	2.30072	1.45157	3.01015	40.318	53.1306	22.4518	21.7914	24.2345	22.3994	2.25415	38.6335	22.8084	CO_vs_CH4
GIHMDANB_00008	1871.15	0.494608	0.266101	1.85872	0.063067	0.120626	Not significant	424	361	410	2345	3750	1756	5088	7470	7396	41.063	33.0869	34.6338	163.554	182.852	121.137	206.511	220.88	243.546	36.2612	155.847	223.646	CO_vs_CH4
GIHMDANB_00009	415.551	1.77823	0.354998	5.00912	5.46789e-07	3.82568e-06	Upregulated	71	53	53	934	1121	698	697	588	674	25.5398	18.0426	16.6291	241.958	203.025	178.847	105.076	64.5785	82.4366	20.0705	207.943	84.0304	CO_vs_CH4
GIHMDANB_00010	3625.42	2.05833	0.254305	8.09397	5.77499e-16	1.52357e-14	Upregulated	462	375	491	8668	11807	5301	6857	6245	6631	34.5541	26.5432	32.0311	466.885	444.611	282.412	214.933	142.607	168.631	31.0428	397.969	175.39	CO_vs_CH4
GIHMDANB_00011	2687.7	2.96844	0.363519	8.16584	3.19218e-16	8.99456e-15	Upregulated	213	205	188	5677	11714	5174	2761	2137	2850	46.9784	42.7895	36.1667	901.719	1300.79	812.853	255.209	143.904	213.729	41.9782	1005.12	204.281	CO_vs_CH4
GIHMDANB_00012	6678.91	2.46011	0.322678	7.62404	2.45858e-14	5.47498e-13	Upregulated	742	592	708	18598	21058	11826	9159	6246	8430	47.8046	36.0954	39.7861	862.911	683.072	542.714	247.301	122.862	184.669	41.2287	696.233	184.944	CO_vs_CH4
GIHMDANB_00013	705.918	1.85105	0.377236	4.90687	9.25404e-07	6.18229e-06	Upregulated	113	95	72	1448	2644	979	1187	962	1264	22.9156	18.2323	12.7355	211.473	269.959	141.417	100.882	59.5633	87.1566	17.9611	207.616	82.5341	CO_vs_CH4
GIHMDANB_00014	856.378	2.29391	0.300672	7.62927	2.36086e-14	5.28576e-13	Upregulated	75	60	134	1844	2680	1205	2336	1671	2588	7.95162	6.02019	12.3917	140.796	143.058	91.0015	103.796	54.0905	93.2951	8.78784	124.952	83.7271	CO_vs_CH4
GIHMDANB_00015	1541.74	1.87629	0.339438	5.52764	3.24568e-08	2.94171e-07	Upregulated	250	144	303	3738	5091	2452	2197	1229	1819	39.9684	21.7873	42.2525	430.378	409.792	279.232	147.204	59.9901	98.8804	34.6694	373.134	102.025	CO_vs_CH4
GIHMDANB_00016	4560.39	1.67132	0.310951	5.37485	7.66471e-08	6.41358e-07	Upregulated	769	529	754	9198	14286	6579	9168	6697	9545	61.3093	39.9135	52.4329	528.113	573.448	373.617	306.328	163.016	258.747	51.2185	491.726	242.697	CO_vs_CH4
GIHMDANB_00017	15087.8	1.60603	0.295955	5.42661	5.74333e-08	4.92524e-07	Upregulated	2476	1969	2799	30174	45628	23321	26320	20209	27123	64.775	48.7492	63.8693	568.491	600.996	434.582	288.572	161.418	241.265	59.1312	534.69	230.419	CO_vs_CH4
GIHMDANB_00018	71748.4	1.10959	0.410533	2.70279	0.00687593	0.0183861	Upregulated	17377	16940	12062	148668	195454	124075	25925	20071	37372	816.588	753.366	494.401	5031.29	4624.41	4153.17	510.574	287.97	597.138	688.118	4602.95	465.227	CO_vs_CH4
GIHMDANB_00019	3507.3	1.71609	0.248983	6.8924	5.48574e-12	9.08877e-11	Upregulated	296	294	335	4943	5605	3243	17074	21412	21083	17.9238	16.8481	17.6936	215.557	170.882	139.879	433.297	395.864	434.082	17.4885	175.44	421.081	CO_vs_CH4
GIHMDANB_00020	534.32	1.54748	0.254894	6.07106	1.27065e-09	1.48254e-08	Upregulated	36	44	45	613	846	296	3258	3801	3795	11.8237	13.6763	12.8913	144.992	139.896	69.2485	448.45	381.153	423.802	12.7971	118.046	417.802	CO_vs_CH4
GIHMDANB_00021	8112.73	-0.511546	0.32551	-1.57152	0.116062	0.199472	Not significant	1494	1381	1609	5616	4590	3624	54801	44809	56939	182.028	159.238	170.992	492.774	281.568	314.516	2798.26	1666.88	2358.84	170.752	362.953	2274.66	CO_vs_CH4
GIHMDANB_00022	508.115	1.09538	0.254727	4.30021	1.70634e-05	9.12954e-05	Upregulated	32	21	62	328	510	223	3572	4451	4366	5.00993	3.11147	8.46654	36.9819	40.2008	24.8687	234.372	212.76	232.416	5.52931	34.0172	226.516	CO_vs_CH4
GIHMDANB_00023	58348.8	0.989684	0.360173	2.74781	0.00599956	0.0163703	Upregulated	14118	13909	11701	107751	164050	94593	36145	30459	41710	656.295	611.908	474.44	3607.29	3839.59	3132.22	704.183	432.307	659.274	580.881	3526.37	598.588	CO_vs_CH4
GIHMDANB_00024	1640.83	1.79212	0.297325	6.02746	1.66555e-09	1.90572e-08	Upregulated	202	287	244	3952	5572	2611	1341	1696	1764	14.0962	18.9539	14.8516	198.61	195.77	129.785	39.2186	36.135	41.8553	15.9672	174.722	39.0696	CO_vs_CH4
GIHMDANB_00025	1349.89	2.43306	0.314845	7.7278	1.09418e-14	2.56051e-13	Upregulated	130	165	144	3094	5884	2430	631	766	823	20.566	24.7033	19.8701	352.5	468.664	273.829	41.8357	36.9986	44.2696	21.7131	364.998	41.0346	CO_vs_CH4
GIHMDANB_00026	532.004	2.19364	0.30393	7.21757	5.29254e-13	1.01908e-11	Upregulated	70	62	68	1473	1471	1069	320	421	392	11.7507	9.84969	9.95653	178.075	124.326	127.824	22.5127	21.5774	22.3745	10.519	143.408	22.1549	CO_vs_CH4
GIHMDANB_00027	23.4032	2.75793	1.07446	2.5668	0.0102642	0.0256573	Upregulated	1	4	1	52	82	54	15	0	14	0.387386	1.46646	0.337891	14.5071	15.9934	14.9007	2.43527	0	1.84405	0.730578	15.1337	1.42644	CO_vs_CH4
GIHMDANB_00028	858.303	0.470506	0.256713	1.83281	0.0668311	0.126342	Not significant	139	151	243	833	1715	735	2903	4877	3328	12.0345	12.3724	18.3507	51.9388	74.7586	45.3282	105.335	128.919	97.9709	14.2525	57.3419	110.742	CO_vs_CH4
GIHMDANB_00029	227.695	-0.630916	0.33809	-1.86612	0.0620246	0.119159	Not significant	27	43	84	134	285	56	1084	1954	1353	3.77702	5.6927	10.2494	13.4997	20.0731	5.58008	63.5516	83.4565	64.3552	6.57303	13.0509	70.4544	CO_vs_CH4
GIHMDANB_00030	148.696	1.31716	0.361016	3.64849	0.000263781	0.0010775	Upregulated	22	11	31	278	325	120	765	596	507	1.03706	0.490725	1.2746	9.43755	7.71343	4.0293	15.1131	8.57784	8.12623	0.934129	7.0601	10.6057	CO_vs_CH4
GIHMDANB_00031	219.365	-0.454655	0.412262	-1.10283	0.270101	0.389269	Not significant	36	20	96	168	231	74	1728	1005	1148	4.35112	2.28767	10.1205	14.6232	14.0571	6.37086	87.5295	37.0865	47.1782	5.58644	11.6837	57.2647	CO_vs_CH4
GIHMDANB_00032	132.604	-0.254633	0.429419	-0.592971	0.553201	0.675717	Not significant	42	20	65	172	200	89	587	284	345	9.13006	4.11452	12.3245	26.9269	21.8896	13.781	53.4779	18.8492	25.5002	8.52303	20.8658	32.6091	CO_vs_CH4
GIHMDANB_00033	43.3416	0.369729	0.490159	0.754304	0.450666	0.577913	Not significant	12	11	13	95	88	37	105	64	57	6.47489	5.61705	6.11824	36.9155	23.9066	14.2207	23.7439	10.5434	10.4575	6.07006	25.0142	14.9149	CO_vs_CH4
GIHMDANB_00034	447.426	1.19252	0.293101	4.06864	4.72882e-05	0.000231796	Upregulated	90	57	121	1156	1194	464	1041	804	698	12.4176	7.44276	14.5617	114.865	82.9435	45.6016	60.1946	33.8689	32.7454	11.474	81.1366	42.2696	CO_vs_CH4
GIHMDANB_00035	29.4098	0.313628	0.576133	0.544366	0.586189	0.704993	Not significant	11	6	3	64	43	18	78	129	84	2.63792	1.36171	0.627512	11.0531	5.19183	3.07474	7.83925	9.44515	6.84933	1.54238	6.43987	8.04458	CO_vs_CH4
GIHMDANB_00036	75.9529	0.548997	0.442311	1.2412	0.214532	0.325134	Not significant	13	6	23	80	186	30	348	530	335	1.93502	0.845199	2.98609	8.57564	13.9392	3.18076	21.7087	24.0863	16.9546	1.9221	8.56522	20.9165	CO_vs_CH4
GIHMDANB_00037	774.667	-0.786593	0.181591	-4.33167	1.47984e-05	8.03341e-05	Downregulated	114	114	243	480	467	239	4652	6470	5080	9.1128	8.62416	16.9428	27.6326	18.7952	13.6086	155.847	157.907	138.074	11.5599	20.0121	150.609	CO_vs_CH4
GIHMDANB_00038	6.25394	1.46017	1.30703	1.11717	0.263921	0.382894	Not significant	2	0	0	10	17	2	19	61	28	0.564788	0	0	2.03371	2.41706	0.402302	2.24864	5.25939	2.68852	0.188263	1.61769	3.39885	CO_vs_CH4
GIHMDANB_00039	18.4958	0.661153	0.672939	0.982485	0.325861	0.450807	Not significant	4	3	6	31	65	8	39	90	38	0.623013	0.442204	0.815119	3.47722	5.09723	0.887554	2.54574	4.27987	2.01243	0.626779	3.154	2.94601	CO_vs_CH4
GIHMDANB_00040	18.731	0.44849	0.664945	0.674476	0.500009	0.62588	Not significant	4	3	6	49	17	13	50	86	68	0.456093	0.323727	0.596729	4.02368	0.975945	1.05585	2.38932	2.99393	2.63635	0.458849	2.01849	2.6732	CO_vs_CH4
GIHMDANB_00041	1.14934	-4.20346	2.59986	-1.6168	0.10592	0.184725	Not significant	1	1	0	0	0	0	0	2	1	0.197491	0.186901	0	0	0	0	0	0.120595	0.0671503	0.128131	0	0.0625817	CO_vs_CH4
GIHMDANB_00042	0.643145	-0.484674	3.98858	-0.121515	0.903283	0.946231	Not significant	0	0	1	0	0	2	0	0	0	0	0	0.549073	0	0	0.896799	0	0	0	0.183024	0.298933	0	CO_vs_CH4
GIHMDANB_00043	20.0873	-1.31172	0.816052	-1.60739	0.107968	0.187665	Not significant	6	5	15	33	19	0	34	119	62	0.420642	0.331739	0.917245	1.66613	0.670654	0	0.99897	2.54718	1.47793	0.556542	0.778929	1.67469	CO_vs_CH4
GIHMDANB_00044	7.85161	-1.28224	1.14353	-1.1213	0.262161	0.381007	Not significant	4	0	6	3	18	0	23	27	40	0.578299	0	0.756617	0.312354	1.31023	0	1.39358	1.19181	1.96632	0.444972	0.540862	1.51724	CO_vs_CH4
GIHMDANB_00045	0	0	0	0	0	0	Not significant	0	0	0	0	0	0	0	0	0	0	0	0	0	0	0	0	0	0	0	0	0	CO_vs_CH4
GIHMDANB_00046	34.8694	-2.84976	0.485377	-5.87124	4.32547e-09	4.58212e-08	Downregulated	21	11	20	14	18	3	80	115	129	8.57485	4.25074	7.12311	4.11689	3.70052	0.872561	13.6902	14.3369	17.9101	6.64957	2.89666	15.3124	CO_vs_CH4
GIHMDANB_00047	78.6431	0.10401	0.372189	0.279455	0.779895	0.86211	Not significant	19	14	20	73	107	67	315	399	326	4.16019	2.90103	3.81964	11.5111	11.7958	10.4497	28.9056	26.6737	24.2705	3.62695	11.2522	26.6166	CO_vs_CH4
GIHMDANB_00048	6.01356	-5.8161	1.57592	-3.69061	0.000223719	0.00092961	Downregulated	2	4	9	0	1	0	0	0	0	1.07915	2.04256	4.23571	0	0.271665	0	0	0	0	2.45247	0.0905551	0	CO_vs_CH4
GIHMDANB_00049	27.5997	-0.934996	0.488197	-1.9152	0.0554666	0.10878	Not significant	5	10	16	18	36	17	76	114	79	0.155114	0.293592	0.432945	0.402148	0.562297	0.375661	0.98811	1.07978	0.833312	0.293884	0.446702	0.967067	CO_vs_CH4
GIHMDANB_00050	283.193	1.01532	0.239315	4.24259	2.20952e-05	0.000115262	Upregulated	54	39	76	473	756	307	536	1104	754	1.2204	0.834136	1.49814	7.69844	8.60226	4.94212	5.07673	7.61776	5.79401	1.18423	7.08094	6.16283	CO_vs_CH4
GIHMDANB_00051	131.209	-0.0759227	0.275782	-0.2753	0.783086	0.864944	Not significant	36	27	52	162	243	92	333	635	330	0.625162	0.443729	0.787636	2.026	2.12461	1.13801	2.42351	3.36677	1.94852	0.618842	1.76287	2.5796	CO_vs_CH4
GIHMDANB_00052	7.48336	1.00277	1.04769	0.957124	0.338505	0.464802	Not significant	3	1	0	9	29	5	13	25	26	0.333266	0.105132	0	0.720023	1.622	0.395647	0.605237	0.847931	0.982073	0.146133	0.912557	0.811747	CO_vs_CH4
GIHMDANB_00053	39.4072	0.121741	0.480201	0.253521	0.799866	0.879025	Not significant	8	10	7	59	45	24	111	255	188	0.915641	1.08318	0.69882	4.86319	2.59317	1.95665	5.32439	8.91099	7.31633	0.899213	3.13767	7.1839	CO_vs_CH4
GIHMDANB_00054	1109.44	-4.32048	0.335665	-12.8714	6.52068e-38	1.00032e-35	Downregulated	341	271	1009	137	140	59	5994	4266	4833	27.6981	20.8319	71.4858	8.01402	5.72542	3.41362	204.044	105.796	133.479	40.0053	5.71769	147.773	CO_vs_CH4
GIHMDANB_00055	73.7084	-4.01515	0.479303	-8.37705	5.42707e-17	1.70295e-15	Downregulated	25	19	90	17	9	7	220	302	197	3.38746	2.43642	10.6368	1.65889	0.613988	0.675615	12.4931	12.4937	9.07613	5.48688	0.98283	11.3543	CO_vs_CH4
GIHMDANB_00056	45.3563	-3.12906	0.805733	-3.8835	0.000102962	0.000465579	Downregulated	5	6	70	23	5	5	208	207	119	2.96237	3.36422	36.1742	9.81365	1.4915	2.11012	51.6469	37.4446	23.9727	14.1669	4.47175	37.6881	CO_vs_CH4
GIHMDANB_00057	1542.79	-2.87128	0.306579	-9.36555	7.56522e-21	3.48168e-19	Downregulated	342	200	928	346	423	106	8351	12186	11040	126.023	69.7461	298.267	91.8195	78.4782	27.8226	1289.66	1371	1383.23	164.679	66.0401	1347.96	CO_vs_CH4
GIHMDANB_00058	3.58798	-1.58278	1.89253	-0.836331	0.402969	0.531005	Not significant	0	0	2	0	0	2	31	28	30	0	0	0.658888	0	0	0.538079	4.90707	3.22892	3.85275	0.219629	0.17936	3.99625	CO_vs_CH4
GIHMDANB_00059	3.62557	-2.4554	1.42464	-1.72352	0.0847944	0.153706	Not significant	0	0	6	1	2	1	17	18	15	0	0	1.07574	0.148032	0.206983	0.146416	1.46448	1.12965	1.04837	0.358578	0.167144	1.21417	CO_vs_CH4
GIHMDANB_00060	71.4972	-1.8669	0.415999	-4.48774	7.1981e-06	4.11803e-05	Downregulated	18	24	71	59	69	13	186	198	161	2.49491	3.14817	8.58367	5.88936	4.81521	1.28349	10.8046	8.37912	7.58768	4.74225	3.99602	8.92379	CO_vs_CH4
GIHMDANB_00061	38.9994	-2.40235	0.56841	-4.22644	2.37415e-05	0.000122985	Downregulated	9	9	57	20	18	14	51	112	97	2.30462	2.18104	12.7311	3.68825	2.32067	2.5536	5.47317	8.7564	8.44557	5.7389	2.85417	7.55838	CO_vs_CH4
GIHMDANB_00062	21.2068	-3.48803	0.836439	-4.1701	3.0447e-05	0.000154928	Downregulated	7	2	29	3	12	0	64	104	78	2.89744	0.783449	10.47	0.894275	2.50081	0	11.1022	13.1432	10.9777	4.71696	1.13169	11.741	CO_vs_CH4
GIHMDANB_00063	12.2896	-4.65329	1.17174	-3.97125	7.14959e-05	0.000334239	Downregulated	1	3	20	0	4	0	38	64	36	0.265054	0.752523	4.62377	0	0.533799	0	4.22114	5.17922	3.24442	1.88045	0.177933	4.21493	CO_vs_CH4
GIHMDANB_00064	17.0354	-3.97575	0.793979	-5.00738	5.51772e-07	3.85403e-06	Downregulated	8	2	26	4	3	2	36	55	29	1.99776	0.472659	5.66317	0.719362	0.377188	0.355755	3.76763	4.19341	2.46236	2.7112	0.484102	3.47447	CO_vs_CH4
GIHMDANB_00065	36.0497	-3.30985	0.576899	-5.73731	9.61939e-09	9.74169e-08	Downregulated	16	10	31	8	12	5	160	83	110	4.78672	2.83128	8.08931	1.72362	1.80752	1.0655	20.0608	7.58135	11.1895	5.23577	1.53221	12.9439	CO_vs_CH4
GIHMDANB_00066	0.13975	0	4.08046	0	1	1	Not significant	0	0	0	0	0	0	0	6	0	0	0	0	0	0	0	0	1.20333	0	0	0	0.401108	CO_vs_CH4
GIHMDANB_00067	2.46165	-1.60967	1.54813	-1.03975	0.298455	0.419477	Not significant	2	0	1	2	3	0	9	16	4	1.0072	0	0.439258	0.725356	0.760663	0	1.89951	2.46013	0.684933	0.482154	0.49534	1.68153	CO_vs_CH4
GIHMDANB_00068	49.1018	-4.02894	0.489725	-8.22695	1.92038e-16	5.64129e-15	Downregulated	30	11	49	10	10	4	133	145	109	3.85738	1.33853	5.4954	0.925987	0.647373	0.366352	7.16695	5.69233	4.76539	3.56377	0.646571	5.87489	CO_vs_CH4
GIHMDANB_00069	17.4324	-2.61621	0.782818	-3.34204	0.000831649	0.00297726	Downregulated	4	4	24	9	2	7	40	52	46	1.47396	1.39492	7.71381	2.38837	0.371055	1.83734	6.17727	5.85031	5.76346	3.52756	1.53226	5.93035	CO_vs_CH4
GIHMDANB_00070	212.431	-2.88515	0.329983	-8.74332	2.2635e-18	8.76207e-17	Downregulated	64	59	220	73	82	36	753	773	651	2.60976	2.27687	7.82485	2.14377	1.68352	1.04566	12.8685	9.6239	9.02614	4.23716	1.62431	10.5062	CO_vs_CH4
GIHMDANB_00071	31.467	-0.761746	0.428122	-1.77927	0.0751948	0.139417	Not significant	10	11	13	28	49	17	70	105	93	2.20556	2.29602	2.50089	4.44744	5.44124	2.67076	6.47036	7.07063	6.97432	2.33416	4.18648	6.83844	CO_vs_CH4
GIHMDANB_00072	15.4116	-1.76791	0.714335	-2.47491	0.0133271	0.0322247	Downregulated	2	6	18	17	8	6	19	31	43	0.610427	1.73308	4.79191	3.73668	1.22935	1.30443	2.43035	2.88879	4.46244	2.37847	2.09016	3.26053	CO_vs_CH4
GIHMDANB_00073	1.85732	-3.6367	2.10629	-1.72659	0.084242	0.152772	Not significant	0	0	4	1	0	0	3	6	12	0	0	0.786732	0.162393	0	0	0.283509	0.413082	0.920059	0.262244	0.0541311	0.538883	CO_vs_CH4
GIHMDANB_00074	2.10809	-0.72999	2.56203	-0.284927	0.7757	0.859537	Not significant	0	2	0	0	0	4	3	6	0	0	1.14384	0	0	0	1.72185	0.759805	1.10706	0	0.381278	0.573951	0.622288	CO_vs_CH4
GIHMDANB_00075	31.8669	-2.21305	0.585944	-3.77689	0.000158797	0.000688731	Downregulated	8	10	36	14	20	12	91	49	86	1.64442	1.9453	6.45441	2.07245	2.06983	1.75699	7.83925	3.07516	6.01064	3.34804	1.96642	5.64169	CO_vs_CH4
GIHMDANB_00076	16.9827	-3.16121	1.14387	-2.76362	0.00571644	0.0157535	Downregulated	0	4	34	6	8	2	71	15	14	0	0.512931	4.01833	0.58549	0.545767	0.193033	4.03185	0.620549	0.645004	1.51042	0.44143	1.7658	CO_vs_CH4
GIHMDANB_00077	1.82086	-1.08861	2.21817	-0.49077	0.623589	0.736145	Not significant	0	0	4	0	4	2	0	1	0	0	0	0.97613	0	0.563454	0.398577	0	0.0854212	0	0.325377	0.320677	0.0284737	CO_vs_CH4
GIHMDANB_00078	38.0586	-1.33338	0.460295	-2.89679	0.00377	0.0110512	Downregulated	12	24	18	31	57	18	26	51	41	2.46662	4.66872	3.22721	4.58899	5.89902	2.63549	2.23979	3.20068	2.86554	3.45418	4.3745	2.76867	CO_vs_CH4
GIHMDANB_00079	15.252	-1.50391	0.69106	-2.17623	0.0295378	0.0636884	Not significant	3	2	19	12	16	6	47	41	43	0.355484	0.224281	1.96374	1.02403	0.954557	0.506428	2.33404	1.48331	1.73248	0.847836	0.828339	1.84994	CO_vs_CH4
GIHMDANB_00080	19.8894	-2.01839	0.678027	-2.97686	0.00291218	0.00878769	Downregulated	8	3	26	12	16	8	49	30	22	0.748387	0.265596	2.1215	0.808447	0.753598	0.533082	1.92107	0.856857	0.699777	1.04516	0.698376	1.15924	CO_vs_CH4
GIHMDANB_00081	3.6132	-0.493186	1.28992	-0.382339	0.70221	0.800011	Not significant	2	0	2	9	5	0	8	15	11	0.461315	0	0.402374	1.49501	0.580659	0	0.773338	1.05635	0.862702	0.287896	0.691889	0.897465	CO_vs_CH4
GIHMDANB_00082	0.394364	0.697094	3.89108	0.179152	0.857819	0.918528	Not significant	0	0	0	1	2	1	0	0	0	0	0	0	0.164854	0.230504	0.163054	0	0	0	0	0.186137	0	CO_vs_CH4
GIHMDANB_00083	11	-1.38007	1.06143	-1.3002	0.193532	0.300679	Not significant	2	0	18	2	20	6	13	29	34	0.208387	0	1.63586	0.150074	1.04919	0.445307	0.56767	0.922549	1.20454	0.614749	0.54819	0.898252	CO_vs_CH4
GIHMDANB_00084	24.3154	-0.666636	0.524181	-1.27177	0.203456	0.31177	Not significant	8	5	13	35	34	8	88	89	62	1.53968	0.910697	2.1823	4.85111	3.29459	1.09672	7.09796	5.22974	4.05725	1.54423	3.08081	5.46165	CO_vs_CH4
GIHMDANB_00085	388.896	-0.290989	0.219505	-1.32566	0.184952	0.290178	Not significant	116	74	160	384	676	242	1192	1799	1250	3.02945	1.82895	3.64467	7.22222	8.88865	4.50182	13.0465	14.3446	11.0998	2.83436	6.8709	12.8303	CO_vs_CH4
GIHMDANB_00086	3.70263	-0.765567	1.73425	-0.441441	0.658894	0.764465	Not significant	3	0	2	0	17	0	6	2	7	1.09215	0	0.635073	0	3.11597	0	0.915427	0.222301	0.866482	0.575741	1.03866	0.66807	CO_vs_CH4
GIHMDANB_00087	4.03255	-5.16	1.77914	-2.90027	0.00372836	0.0109617	Downregulated	5	2	1	0	1	0	0	2	0	1.12747	0.426804	0.196683	0	0.113532	0	0	0.137694	0	0.583652	0.0378439	0.045898	CO_vs_CH4
GIHMDANB_00088	130.212	-1.40826	0.260387	-5.40832	6.36191e-08	5.39369e-07	Downregulated	46	56	84	124	123	66	219	264	212	1.41111	1.62576	2.24758	2.73942	1.89973	1.44216	2.81552	2.47262	2.21126	1.76148	2.0271	2.4998	CO_vs_CH4
GIHMDANB_00089	4.51747	-1.11939	1.37119	-0.816361	0.414294	0.541155	Not significant	4	0	2	5	6	2	3	28	1	0.944254	0	0.411805	0.850027	0.713122	0.3363	0.296799	2.01808	0.0802656	0.45202	0.633149	0.79838	CO_vs_CH4
GIHMDANB_00090	18.2202	0.417404	0.692351	0.602879	0.546589	0.670807	Not significant	2	0	10	22	24	16	86	99	90	0.243679	0	1.06272	1.93038	1.47225	1.38859	4.39134	3.68276	3.72847	0.435467	1.59708	3.93419	CO_vs_CH4
GIHMDANB_00091	444.339	-1.56356	0.286406	-5.45924	4.7818e-08	4.15224e-07	Downregulated	79	77	175	143	285	82	2831	2709	3349	33.1538	30.5817	64.0585	43.2192	60.2192	24.5125	497.918	347.109	477.884	42.598	42.6503	440.97	CO_vs_CH4
GIHMDANB_00092	264.774	-0.358743	0.308887	-1.16141	0.245476	0.362224	Not significant	24	34	60	112	213	84	1749	1983	2303	4.77097	6.39645	10.4035	16.0342	21.3186	11.8944	145.713	120.356	155.665	7.1903	16.4157	140.578	CO_vs_CH4
GIHMDANB_00093	755.854	-0.461086	0.351975	-1.31	0.190197	0.296387	Not significant	66	68	100	201	549	107	5948	5829	7852	20.7736	20.2554	27.4537	45.5615	87.0008	23.9894	784.604	560.16	840.327	22.8276	52.1839	728.364	CO_vs_CH4
GIHMDANB_00094	3121.07	-1.06372	0.29555	-3.59913	0.000319282	0.00127038	Downregulated	705	672	859	2032	1543	1148	18639	16933	20130	183.641	165.659	195.167	381.187	202.363	213.005	2034.77	1346.68	1782.89	181.489	265.518	1721.45	CO_vs_CH4
GIHMDANB_00095	21.5274	-2.41181	0.776034	-3.10787	0.00188443	0.00602728	Downregulated	12	10	22	27	15	0	2	1	1	1.21269	0.956384	1.9392	1.96501	0.763207	0	0.0847051	0.0308545	0.0343612	1.36942	0.909406	0.0499736	CO_vs_CH4
GIHMDANB_00096	13.6813	-0.402222	1.18229	-0.340205	0.733702	0.826263	Not significant	5	1	16	48	29	0	0	0	1	1.77742	0.336422	4.96104	12.2884	5.19041	0	0	0	0.120871	2.35829	5.82627	0.0402902	CO_vs_CH4
GIHMDANB_00097	400.183	-0.150702	0.210455	-0.71608	0.473942	0.600143	Not significant	93	80	131	407	518	279	1427	2108	1740	7.06056	5.74792	8.6748	22.2528	19.8002	15.0879	45.4037	48.8627	44.9165	7.16109	19.0469	46.3943	CO_vs_CH4
GIHMDANB_00098	1.74631	-0.966522	2.11911	-0.456099	0.648319	0.75622	Not significant	0	0	3	6	0	0	2	8	4	0	0	0.193791	0.32001	0	0	0.0620755	0.180892	0.100725	0.0645968	0.10667	0.114564	CO_vs_CH4
GIHMDANB_00099	1.96386	-3.11609	2.23452	-1.39452	0.16316	0.263679	Not significant	0	1	0	0	0	0	10	16	22	0	0.484676	0	0	0	0	2.14634	2.50183	3.83098	0.161559	0	2.82638	CO_vs_CH4
GIHMDANB_00100	55.4664	-3.9694	0.757779	-5.2382	1.62151e-07	1.28418e-06	Downregulated	11	1	14	0	4	3	429	519	577	5.93531	0.510641	6.58888	0	1.08666	1.15303	97.0108	85.5006	105.859	4.34494	0.746563	96.1234	CO_vs_CH4
GIHMDANB_00101	6.86121	-0.192635	1.03508	-0.186106	0.852362	0.915344	Not significant	3	1	0	8	6	3	30	51	32	0.408326	0.12881	0	0.784169	0.411169	0.290854	1.71127	2.11937	1.48094	0.179046	0.495397	1.77053	CO_vs_CH4
GIHMDANB_00102	189.904	-0.836944	0.449515	-1.86188	0.0626194	0.119912	Not significant	18	3	39	66	38	29	1329	2231	1862	3.65027	0.575756	6.89842	9.63896	3.87989	4.18907	112.951	138.135	128.39	3.70815	5.90264	126.492	CO_vs_CH4
GIHMDANB_00103	72.8848	-0.00771753	0.413099	-0.018682	0.985095	0.998322	Not significant	5	17	19	52	98	37	321	520	469	0.258258	0.830992	0.855991	1.93428	2.54855	1.36129	6.94864	8.20044	8.23676	0.648413	1.94804	7.79528	CO_vs_CH4
GIHMDANB_00104	304.069	-0.772416	0.567616	-1.36081	0.173575	0.277372	Not significant	43	16	280	350	317	92	1276	1664	1368	11.011	3.87741	62.5385	64.5444	40.8695	16.7808	136.937	130.095	119.109	25.809	40.7316	128.713	CO_vs_CH4
GIHMDANB_00105	21.068	-0.687082	0.506506	-1.35651	0.174936	0.278794	Not significant	6	5	17	23	39	14	26	56	33	2.70592	2.13402	6.68722	7.47009	8.85548	4.49738	4.91416	7.71086	5.06033	3.84239	6.94098	5.89512	CO_vs_CH4
GIHMDANB_00106	71.3373	-1.39976	0.379282	-3.69056	0.000223762	0.00092961	Downregulated	17	14	41	65	44	14	274	470	380	4.98713	3.88682	10.491	13.7325	6.49887	2.92548	33.6871	42.0969	37.9041	6.45499	7.71894	37.896	CO_vs_CH4
GIHMDANB_00107	5.49239	-0.929087	1.16115	-0.800141	0.423629	0.550399	Not significant	2	1	1	5	6	0	26	26	43	0.755403	0.357449	0.329444	1.36004	1.14099	0	4.11561	2.99829	5.52227	0.480765	0.833679	4.21206	CO_vs_CH4
GIHMDANB_00108	3.11287	-4.85318	1.84612	-2.62885	0.00856736	0.0221097	Downregulated	2	1	5	1	0	0	0	0	0	0.507834	0.240302	1.10737	0.182863	0	0	0	0	0	0.618503	0.0609543	0	CO_vs_CH4
GIHMDANB_00109	2.73232	-5.61436	2.05448	-2.73274	0.00628096	0.017026	Downregulated	2	2	2	0	0	0	0	0	0	0.202115	0.191277	0.176291	0	0	0	0	0	0	0.189894	0	0	CO_vs_CH4
GIHMDANB_00110	1.66714	-3.13778	2.34837	-1.33615	0.1815	0.286499	Not significant	0	1	3	0	2	0	0	3	0	0	0.0934506	0.258387	0	0.0994331	0	0	0.090446	0	0.117279	0.0331444	0.0301487	CO_vs_CH4
GIHMDANB_00111	142.998	-0.75782	0.301257	-2.51553	0.0118854	0.0291988	Downregulated	54	34	75	113	252	79	274	550	393	1.51925	0.90527	1.84047	2.28953	3.56959	1.58318	3.2307	4.72441	3.75948	1.42166	2.48077	3.90487	CO_vs_CH4
GIHMDANB_00112	1.18781	0.476549	2.57973	0.184728	0.853442	0.91603	Not significant	1	0	0	6	0	1	0	0	1	0.36405	0	0	1.57306	0	0.259315	0	0	0.123783	0.12135	0.610793	0.041261	CO_vs_CH4
GIHMDANB_00113	1.75024	-2.76348	2.16992	-1.27354	0.202826	0.311081	Not significant	0	0	2	0	0	1	11	9	13	0	0	0.642817	0	0	0.262478	1.69875	1.01255	1.6288	0.214272	0.0874926	1.4467	CO_vs_CH4
GIHMDANB_00114	41.4998	-2.03056	0.508851	-3.99048	6.59397e-05	0.000311428	Downregulated	25	12	14	16	21	18	107	179	142	9.68466	4.39937	4.73048	4.46373	4.09588	4.96689	17.3716	21.1713	18.7039	6.2715	4.50883	19.0823	CO_vs_CH4
GIHMDANB_00115	56.291	-1.0912	0.447467	-2.43862	0.0147436	0.0352586	Downregulated	20	22	26	54	38	42	138	145	113	11.8495	12.3355	13.4361	23.0407	11.3354	17.725	34.2657	26.2293	22.764	12.5404	17.367	27.753	CO_vs_CH4
GIHMDANB_00116	86.378	-1.11252	0.450364	-2.47027	0.0135013	0.0326077	Downregulated	34	44	29	65	173	32	123	190	133	4.04468	4.95362	3.00909	5.56868	10.3618	2.71158	6.13228	6.90096	5.37969	4.00246	6.21402	6.13764	CO_vs_CH4
GIHMDANB_00117	2155.84	-2.21008	0.49064	-4.50448	6.65361e-06	3.82767e-05	Downregulated	1154	1636	818	774	1453	1239	182	293	154	79.6106	106.81	49.221	38.4538	50.4677	60.884	5.26197	6.17139	3.61232	78.5473	49.9352	5.01523	CO_vs_CH4
GIHMDANB_00118	1220.21	-2.53071	1.32991	-1.90292	0.0570513	0.111203	Not significant	705	960	452	332	688	600	0	46	89	126.8	163.405	70.9089	43.0033	62.3019	76.8685	0	2.52603	5.44277	120.371	60.7246	2.65627	CO_vs_CH4
GIHMDANB_00119	49.5016	-1.86667	0.704314	-2.65033	0.00804126	0.0209609	Downregulated	25	35	21	8	85	23	1	4	2	6.56873	8.7031	4.81275	1.51379	11.2446	4.30463	0.110117	0.320887	0.178678	6.69486	5.68767	0.203227	CO_vs_CH4
GIHMDANB_00120	0.383726	0.3747	3.32773	0.112599	0.910348	0.949072	Not significant	0	0	0	2	2	0	0	1	2	0	0	0	0.473059	0.330723	0	0	0.100277	0.223348	0	0.267927	0.107875	CO_vs_CH4
GIHMDANB_00121	16.9447	0.0911463	0.670893	0.135858	0.891933	0.940048	Not significant	2	3	8	26	25	10	57	52	102	0.88871	1.26158	3.10065	8.32027	5.59311	3.16517	10.6149	7.05479	15.411	1.75031	5.69285	11.0269	CO_vs_CH4
GIHMDANB_00122	23696	-0.82994	0.274392	-3.02465	0.00248918	0.00769218	Downregulated	5600	5714	6520	15832	16336	11853	106297	169210	117000	224.417	216.707	227.902	456.917	329.607	338.348	1785.26	2070.35	1594.24	223.008	374.957	1816.62	CO_vs_CH4
GIHMDANB_00123	113.378	-8.24752	0.783841	-10.5219	6.84572e-26	4.88879e-24	Downregulated	74	50	156	0	3	1	21	22	18	21.7087	13.8815	39.9171	0	0.443105	0.208963	2.58186	1.97049	1.79546	25.1691	0.217356	2.11594	CO_vs_CH4
GIHMDANB_00124	510.38	-1.20103	0.23515	-5.1075	3.2645e-07	2.41456e-06	Downregulated	121	99	156	205	390	155	2671	3812	3117	28.1243	21.7769	31.6266	34.3149	45.6398	25.6622	260.184	270.52	246.339	27.1759	35.2057	259.014	CO_vs_CH4
GIHMDANB_00125	35.4899	-0.684178	0.568865	-1.20271	0.22909	0.343676	Not significant	2	10	5	23	22	7	228	306	247	0.755403	3.57449	1.64722	6.2562	4.18365	1.88328	36.0907	35.2875	31.721	1.99237	4.10771	34.3664	CO_vs_CH4
GIHMDANB_00126	3871.54	-0.0626441	0.209251	-0.299374	0.764655	0.851627	Not significant	668	691	839	3173	4704	1999	18744	27457	21982	51.0997	50.0247	55.9804	174.802	181.173	108.924	600.919	641.277	571.754	52.3683	154.966	604.65	CO_vs_CH4
GIHMDANB_00127	51.0824	0.899731	0.457745	1.96557	0.0493477	0.098174	Not significant	8	2	7	49	64	29	287	461	318	3.22305	0.762557	2.45985	14.217	12.982	8.32229	48.4587	56.706	43.5617	2.14849	11.8404	49.5755	CO_vs_CH4
GIHMDANB_00128	2023.42	0.987139	0.26965	3.66081	0.000251418	0.00103208	Upregulated	444	439	500	4711	4496	3042	1796	2139	2103	46.422	43.438	45.5978	354.722	236.674	226.552	78.6972	68.2814	74.762	45.1526	272.649	73.9135	CO_vs_CH4
GIHMDANB_00129	8605.43	1.25551	0.332779	3.7728	0.000161428	0.000698676	Upregulated	1749	1885	1485	18729	22537	14991	5161	6512	5823	43.6761	44.5481	32.3454	336.823	283.356	266.656	54.0131	49.6499	49.4425	40.1899	295.612	51.0352	CO_vs_CH4
GIHMDANB_00130	1682.92	2.27794	0.248253	9.17589	4.47846e-20	1.93227e-18	Upregulated	183	194	221	4004	6740	2849	1282	1610	1428	10.8849	10.9205	11.4657	171.515	201.845	120.708	31.9577	29.2383	28.8804	11.0904	164.689	30.0255	CO_vs_CH4
GIHMDANB_00131	1038.27	1.59614	0.310471	5.14102	2.73254e-07	2.0504e-06	Upregulated	197	177	157	2335	3770	1648	603	658	569	34.0147	28.9227	23.6447	290.35	327.737	202.687	43.6345	34.6879	33.4052	28.8607	273.591	37.2425	CO_vs_CH4
GIHMDANB_00132	427.003	1.70856	0.290893	5.87351	4.26655e-09	4.53129e-08	Upregulated	70	60	82	1364	1021	691	363	390	300	9.35898	7.59183	9.56262	131.334	68.7289	65.8076	20.3399	15.9201	13.638	8.83781	88.6237	16.6327	CO_vs_CH4
GIHMDANB_00133	94.5283	2.80518	0.394858	7.10427	1.2096e-12	2.20713e-11	Upregulated	5	6	17	384	305	158	38	53	33	0.429207	0.48743	1.27285	23.7389	13.1819	9.66097	1.36707	1.38907	0.963187	0.729829	15.5273	1.23978	CO_vs_CH4
GIHMDANB_00134	2423.47	-1.85195	0.271984	-6.80904	9.82515e-12	1.57736e-10	Downregulated	1574	1166	1414	1654	2264	1293	377	535	459	241.422	169.253	189.171	182.701	174.837	141.266	24.234	25.054	23.9379	199.949	166.268	24.4086	CO_vs_CH4
GIHMDANB_00135	148.85	-1.2448	0.453673	-2.74382	0.00607291	0.0165378	Downregulated	92	64	69	117	266	87	11	65	39	13.3009	8.75663	8.7011	12.1818	19.3623	8.95941	0.666495	2.86917	1.91716	10.2529	13.5012	1.81761	CO_vs_CH4
GIHMDANB_00136	256.008	-0.0174763	0.352759	-0.0495418	0.960488	0.983763	Not significant	85	47	88	280	693	129	537	929	912	61.1517	32.0002	55.2211	145.071	251.019	66.1069	161.911	204.059	223.093	49.4576	154.066	196.354	CO_vs_CH4
GIHMDANB_00137	689.509	0.403032	0.372816	1.08105	0.279676	0.398905	Not significant	124	79	330	1750	982	342	1665	3212	2729	19.1163	11.5259	44.3741	194.292	76.2215	37.5557	107.574	151.185	143.05	25.0054	102.69	133.936	CO_vs_CH4
GIHMDANB_00138	121.85	0.0661828	0.411206	0.160948	0.872134	0.926302	Not significant	30	16	63	291	156	60	248	508	458	8.71619	4.39937	15.9654	60.8881	22.8199	12.4172	30.1974	45.063	45.2451	9.69364	32.0417	40.1685	CO_vs_CH4
GIHMDANB_00139	45.2061	-0.0595176	0.365368	-0.162898	0.870599	0.925998	Not significant	10	9	17	65	70	24	145	220	183	2.34234	1.99506	3.47321	10.9647	8.25526	4.00431	14.2341	15.7334	14.5747	2.60353	7.74142	14.8474	CO_vs_CH4
GIHMDANB_00140	795.236	0.595975	0.285173	2.08987	0.036629	0.0763167	Not significant	146	151	274	1961	1088	728	1463	3020	2362	13.5324	13.2453	22.1516	130.898	50.7731	48.064	56.83	85.4632	74.4392	16.3098	76.5783	72.2441	CO_vs_CH4
GIHMDANB_00141	282.839	1.54542	0.294942	5.23976	1.6079e-07	1.28075e-06	Upregulated	27	32	72	843	621	253	565	1155	904	2.51801	2.82429	5.85678	56.6181	29.1587	16.8067	22.0828	32.8872	28.6657	3.73303	34.1945	27.8786	CO_vs_CH4
GIHMDANB_00142	492.734	-0.287682	0.245527	-1.17169	0.24132	0.357364	Not significant	118	93	284	680	945	229	1260	2053	1476	20.1441	15.025	42.2879	83.6004	81.2233	27.8464	90.1463	107.005	85.6747	25.819	64.2234	94.2754	CO_vs_CH4
GIHMDANB_00143	88.2122	0.443334	0.33984	1.30454	0.19205	0.298937	Not significant	14	9	39	159	161	53	259	503	348	1.25901	0.765961	3.05912	10.2975	7.28969	3.39502	9.76138	13.8108	10.6409	1.6947	6.99406	11.4044	CO_vs_CH4
GIHMDANB_00144	101.18	0.340576	0.317437	1.07289	0.283319	0.403128	Not significant	15	12	47	169	152	75	320	537	394	0.752894	0.570018	2.05766	6.1089	3.84122	2.68146	6.73138	8.22939	6.72418	1.12686	4.21053	7.22831	CO_vs_CH4
GIHMDANB_00145	39.1076	-0.30945	0.586138	-0.527946	0.597537	0.714491	Not significant	9	2	18	64	34	8	164	286	227	2.61486	0.549921	4.56153	13.3912	4.97357	1.65563	19.9692	25.3701	22.425	2.57544	6.67346	22.5881	CO_vs_CH4
GIHMDANB_00146	5.73301	-0.839976	1.34584	-0.624128	0.532543	0.65825	Not significant	0	0	7	5	12	0	25	45	17	0	0	0.476715	0.281146	0.471729	0	0.81805	1.07273	0.451313	0.158905	0.250958	0.780698	CO_vs_CH4
GIHMDANB_00147	6.48023	-0.638085	0.997496	-0.639686	0.522377	0.649365	Not significant	0	1	7	9	11	2	12	32	28	0	0.294803	1.90194	2.01903	1.72522	0.443777	1.56661	3.04346	2.96569	0.732249	1.39601	2.52525	CO_vs_CH4
GIHMDANB_00148	266.119	-3.2128	0.336437	-9.54946	1.3037e-21	6.42851e-20	Downregulated	107	82	155	73	96	15	1297	1127	1096	47.546	34.4833	60.0751	23.3607	21.4775	4.74776	241.536	152.899	165.593	47.3681	16.5287	186.676	CO_vs_CH4
GIHMDANB_00149	242.334	-1.02134	0.269016	-3.79659	0.000146702	0.000639622	Downregulated	62	49	68	197	141	72	1174	1827	1363	13.9806	10.4567	13.3744	31.9915	16.008	11.5647	110.947	125.783	104.503	12.6039	19.8547	113.744	CO_vs_CH4
GIHMDANB_00150	162.749	-1.07799	0.244578	-4.40753	1.04555e-05	5.79741e-05	Downregulated	37	24	55	107	101	41	822	1332	1050	8.59998	5.27924	11.1504	17.9107	11.8195	6.78808	80.0717	94.5258	82.9823	8.34321	12.1728	85.8599	CO_vs_CH4
GIHMDANB_00151	1032.36	-1.44533	0.254237	-5.68499	1.30822e-08	1.27198e-07	Downregulated	202	146	506	402	591	284	5941	7297	6538	68.5805	46.9101	149.841	98.2899	101.023	68.6807	845.318	756.387	754.735	88.444	89.3311	785.48	CO_vs_CH4
GIHMDANB_00152	465.345	1.88836	0.279258	6.76208	1.36025e-11	2.1261e-10	Upregulated	38	55	58	977	1170	487	1412	1669	2113	6.37896	8.73763	8.49233	118.112	98.8862	58.2321	99.3374	85.5408	120.605	7.86964	91.7435	101.828	CO_vs_CH4
GIHMDANB_00153	727.04	0.994998	0.263691	3.77334	0.000161075	0.000697879	Upregulated	129	116	170	1300	1633	801	2045	1812	2431	20.4078	17.3671	23.4578	148.109	130.069	90.2621	135.585	87.5214	130.765	20.4109	122.814	117.957	CO_vs_CH4
GIHMDANB_00154	1574.91	0.927097	0.308304	3.00709	0.00263766	0.00806881	Upregulated	296	233	326	2172	3997	1498	5621	4219	6206	36.8065	27.4191	35.3576	194.503	250.236	132.682	292.926	160.174	262.389	33.1944	192.474	238.496	CO_vs_CH4
GIHMDANB_00155	1513.17	-1.03679	0.313358	-3.30865	0.000937463	0.00330185	Downregulated	513	418	655	1244	1694	666	6281	3703	6067	89.0855	68.6959	99.2118	155.576	148.111	82.3818	457.12	196.333	358.232	85.6644	128.69	337.228	CO_vs_CH4
GIHMDANB_00156	2361.51	0.982246	0.28761	3.4152	0.000637351	0.0023445	Upregulated	360	370	496	4325	4849	2131	9147	6401	9688	31.7137	30.8469	38.1118	274.388	215.07	133.72	337.703	172.164	290.188	33.5575	207.726	266.685	CO_vs_CH4
GIHMDANB_00157	1829.67	1.53559	0.280672	5.47113	4.47187e-08	3.92426e-07	Upregulated	239	226	332	3391	4779	2262	5647	4304	6040	38.2098	34.194	46.2964	390.426	384.678	257.595	378.361	210.087	328.333	39.5668	344.233	305.594	CO_vs_CH4
GIHMDANB_00158	1115	2.04105	0.311163	6.55943	5.40132e-11	7.74126e-10	Upregulated	112	96	119	2236	2692	1304	4548	3205	4570	10.9521	8.88416	10.1499	157.466	132.538	90.8292	186.386	95.6884	151.949	9.99538	126.944	144.674	CO_vs_CH4
GIHMDANB_00159	7141.2	1.88668	0.313391	6.02022	1.74178e-09	1.97657e-08	Upregulated	927	771	896	15195	17465	10669	20046	15658	19591	27.4611	21.6151	23.1515	324.17	260.49	225.128	248.873	141.62	197.331	24.0759	269.929	195.942	CO_vs_CH4
GIHMDANB_00160	2296.38	0.910017	0.375269	2.42497	0.0153095	0.0363705	Upregulated	579	520	521	3181	8137	3249	1933	1526	2137	86.183	73.2505	67.6415	340.989	609.804	344.477	120.583	69.3503	108.155	75.6917	431.757	99.3629	CO_vs_CH4
GIHMDANB_00161	5317.04	1.53079	0.321122	4.76699	1.86998e-06	1.17226e-05	Upregulated	852	631	839	10416	12470	7257	15657	11063	16434	38.0268	26.6529	32.6621	334.8	280.221	230.714	292.867	150.756	249.399	32.4473	281.912	231.007	CO_vs_CH4
GIHMDANB_00162	168.842	1.89391	0.425839	4.44749	8.688e-06	4.89601e-05	Upregulated	26	15	27	493	441	217	392	200	408	5.06851	2.76734	4.59096	69.213	43.2842	30.1324	32.0262	11.9039	27.0438	4.14227	47.5432	23.6579	CO_vs_CH4
GIHMDANB_00163	891.696	2.60601	0.309747	8.41337	3.98407e-17	1.29937e-15	Upregulated	71	54	82	1795	2949	1125	3046	2217	3174	13.7522	9.89858	13.8535	250.387	287.589	155.215	247.261	131.108	209.036	12.5014	231.064	195.802	CO_vs_CH4
GIHMDANB_00164	1334.78	1.7144	0.320128	5.35536	8.53875e-08	7.0735e-07	Upregulated	204	147	175	2656	3672	1744	3892	2934	3878	16.0106	10.9184	11.9798	150.121	145.099	97.4972	128.016	70.3054	103.487	12.9696	130.906	100.603	CO_vs_CH4
GIHMDANB_00165	184.651	2.93673	0.491698	5.97263	2.33458e-09	2.60642e-08	Upregulated	13	13	14	372	1040	187	424	246	371	5.6929	5.38763	5.34749	117.319	229.301	58.3309	77.8157	32.8909	55.2413	5.47601	134.984	55.316	CO_vs_CH4
GIHMDANB_00166	1322.89	2.19801	0.256374	8.57343	1.00443e-17	3.61771e-16	Upregulated	123	103	174	3129	3625	1594	4450	3471	4289	7.89084	6.25345	9.73643	144.563	117.087	72.8406	119.644	67.9866	93.5566	7.96024	111.497	93.729	CO_vs_CH4
GIHMDANB_00167	297.189	2.1648	0.348824	6.20599	5.43543e-10	6.72047e-09	Upregulated	28	29	32	529	975	374	901	750	1068	9.5062	9.31776	9.47614	129.342	166.662	90.4457	128.199	77.7429	123.288	9.43337	128.816	109.743	CO_vs_CH4
GIHMDANB_00168	165.187	0.556746	0.262221	2.12319	0.0337377	0.0713696	Not significant	30	47	62	307	487	164	176	248	188	7.95162	11.7895	14.3337	58.6012	64.99	30.9632	19.5505	20.0695	16.9431	11.3583	51.5181	18.8544	CO_vs_CH4
GIHMDANB_00169	77.6353	0.62832	0.479199	1.31119	0.189794	0.295871	Not significant	18	25	18	215	134	94	58	45	88	6.47489	8.51068	5.64761	55.697	24.2688	24.0855	8.74378	4.94223	10.7632	6.87773	34.6837	8.14975	CO_vs_CH4
GIHMDANB_00170	688	0.524245	0.206238	2.54195	0.0110237	0.027276	Not significant	142	176	269	1398	1581	783	762	937	939	12.9238	15.1593	21.3543	91.6309	72.4463	50.761	29.0648	26.037	29.0581	16.4791	71.6127	28.0533	CO_vs_CH4
GIHMDANB_00171	188.153	-0.613583	0.465864	-1.31709	0.18781	0.293661	Not significant	37	26	206	225	368	105	348	343	402	13.1529	8.74698	63.8734	57.6018	65.8645	26.5875	51.8455	37.2276	48.59	28.5911	50.0179	45.8877	CO_vs_CH4
GIHMDANB_00172	4724.8	-0.696326	0.121998	-5.70767	1.14536e-08	1.13224e-07	Downregulated	787	687	1262	2659	3614	1413	26378	39097	33717	216.183	178.594	302.37	526.015	499.825	276.475	3036.69	3278.99	3149.17	232.382	434.105	3154.95	CO_vs_CH4
PADDDONK_00001	2603.72	0.118696	0.262276	0.452559	0.650866	0.757911	Not significant	779	824	804	4500	5085	2699	2637	5024	3524	22.9867	23.0108	20.6932	95.628	75.5463	56.7295	32.6108	45.2626	35.357	22.2302	75.968	37.7434	CO_vs_CH4
PADDDONK_00002	0.547535	0.276069	3.06654	0.0900262	0.928266	0.960889	Not significant	0	0	0	0	4	0	4	3	2	0	0	0	0	0.811374	0	0.675382	0.36902	0.273973	0	0.270458	0.439458	CO_vs_CH4
PADDDONK_00003	5.15808	1.86126	1.39158	1.33751	0.181056	0.286124	Not significant	2	0	0	16	13	6	4	27	5	0.49944	0	0	2.87745	1.63448	1.06726	0.418625	2.05858	0.424545	0.16648	1.85973	0.967251	CO_vs_CH4
PADDDONK_00004	2.75527	0.641842	1.86135	0.344825	0.730226	0.824333	Not significant	2	0	0	12	4	1	0	12	2	0.694624	0	0	3.00147	0.69946	0.247393	0	1.27248	0.236184	0.231541	1.31611	0.502889	CO_vs_CH4
PADDDONK_00005	32.7559	1.62431	0.661558	2.45528	0.0140775	0.0338808	Upregulated	2	3	6	96	40	19	145	239	121	0.464864	0.659905	1.21641	16.0694	4.681	3.14569	14.1246	16.9607	9.56272	0.780392	7.96538	13.5493	CO_vs_CH4
PADDDONK_00006	30.6448	0.697634	0.609066	1.14542	0.252037	0.369928	Not significant	4	1	8	26	60	12	179	189	222	1.42194	0.336422	2.48052	6.65621	10.7388	3.03857	26.6677	20.5132	26.8333	1.41296	6.81118	24.6714	CO_vs_CH4
PADDDONK_00007	7.26035	-0.435977	0.888493	-0.490693	0.623644	0.736145	Not significant	3	0	4	6	13	4	19	41	30	1.37346	0	1.5973	1.97824	2.99655	1.30443	3.64553	5.73099	4.67	0.990255	2.09308	4.68217	CO_vs_CH4
PADDDONK_00008	25.7918	-1.45704	0.559466	-2.60434	0.00920507	0.0233963	Downregulated	13	4	14	17	29	7	113	92	73	2.99855	0.873157	2.81662	2.82391	3.36782	1.15009	10.9234	6.47897	5.7252	2.22944	2.44727	7.70919	CO_vs_CH4
PADDDONK_00009	22.9597	-2.37722	0.74265	-3.201	0.00136954	0.00460066	Downregulated	8	12	22	12	31	0	34	28	21	0.696626	0.988907	1.67095	0.752531	1.35911	0	1.2408	0.74442	0.621769	1.11883	0.70388	0.868995	CO_vs_CH4
PADDDONK_00010	67.6096	0.149021	0.360504	0.413368	0.679337	0.78205	Not significant	18	12	26	80	134	60	130	310	203	0.643657	0.406095	0.810939	2.06018	2.41252	1.52827	1.94822	3.3845	2.46819	0.620231	2.00032	2.6003	CO_vs_CH4
PADDDONK_00011	16.5489	-1.23012	0.655149	-1.87762	0.0604335	0.116697	Not significant	4	6	4	10	12	6	82	108	60	0.437915	0.62165	0.381964	0.788431	0.661446	0.467895	3.76232	3.60998	2.23348	0.48051	0.639257	3.20192	CO_vs_CH4
PADDDONK_00012	189.688	-0.121934	0.226211	-0.53903	0.589866	0.708219	Not significant	36	30	75	240	252	92	710	1242	848	4.02882	3.17732	7.32097	19.3428	14.199	7.33382	33.3001	42.4373	32.268	4.84237	13.6252	36.0018	CO_vs_CH4
PADDDONK_00013	1106.81	-2.84616	0.203301	-13.9997	1.56529e-44	4.05213e-42	Downregulated	390	307	878	397	411	152	4147	5011	4270	81.8354	60.9648	160.695	59.993	43.4212	22.7189	364.689	321.034	304.653	101.165	42.0444	330.125	CO_vs_CH4
PADDDONK_00014	133.048	0.957534	0.264515	3.61996	0.000294653	0.00118721	Upregulated	30	25	39	291	411	147	130	246	140	3.14751	2.48228	3.56898	21.9874	21.7106	10.9858	5.71612	7.88011	4.9943	3.06626	18.2279	6.19685	CO_vs_CH4
PADDDONK_00015	2038.75	0.100278	0.232356	0.43157	0.666054	0.770183	Not significant	660	517	669	3480	4045	1806	2594	5848	3692	18.6904	13.8557	16.5247	70.9721	57.6735	36.43	30.7862	50.563	35.5498	16.3569	55.0252	38.9663	CO_vs_CH4
PADDDONK_00016	145.658	0.146439	0.283164	0.517152	0.60505	0.720149	Not significant	23	26	48	164	277	68	544	837	736	5.26493	5.63252	9.58382	27.036	31.9248	11.0877	52.1886	58.498	57.2853	6.82709	23.3495	55.9906	CO_vs_CH4
PADDDONK_00017	17.4551	1.09766	0.769449	1.42655	0.153708	0.251843	Not significant	0	4	2	28	20	11	76	120	116	0	1.44789	0.667228	7.71265	3.85146	2.9969	12.1825	14.0134	15.0859	0.70504	4.85367	13.7606	CO_vs_CH4
PADDDONK_00018	34.1789	-0.440859	0.571111	-0.771932	0.440155	0.567597	Not significant	22	8	8	53	62	24	20	76	36	6.21266	2.13801	1.97051	10.7787	8.81516	4.82763	2.36699	6.55269	3.45667	3.44039	8.14048	4.12545	CO_vs_CH4
PADDDONK_00019	15830.8	-1.68876	0.161925	-10.4293	1.82186e-25	1.25769e-23	Downregulated	5724	4685	9557	9872	10762	5947	49082	66578	53756	341.138	264.244	496.804	423.711	322.929	252.462	1225.93	1211.47	1089.33	367.395	333.034	1175.57	CO_vs_CH4
PADDDONK_00020	10.6653	1.6756	1.01267	1.65464	0.0979966	0.17324	Not significant	0	4	0	29	37	6	26	29	26	0	1.16718	0	6.43939	5.74378	1.31775	3.35968	2.72999	2.72575	0.38906	4.50031	2.93848	CO_vs_CH4
PADDDONK_00021	50.7745	1.18779	0.489482	2.42663	0.01524	0.0362461	Upregulated	6	2	22	120	149	34	154	173	157	0.816652	0.257621	2.61181	11.7625	10.2107	3.29634	8.78453	7.18924	7.26584	1.22869	8.42319	7.74654	CO_vs_CH4
PADDDONK_00022	70.2548	-0.230742	0.597559	-0.386142	0.699392	0.798039	Not significant	5	4	52	96	66	32	359	453	298	1.02082	0.772862	9.26004	14.115	6.78429	4.65366	30.7173	28.2375	20.6868	3.68457	8.51767	26.5472	CO_vs_CH4
PADDDONK_00023	206.314	-0.929014	0.342155	-2.71519	0.00662379	0.0178039	Downregulated	55	40	143	288	219	57	603	975	715	6.81102	4.68785	15.4461	25.6848	13.6545	5.02795	31.2952	36.8642	30.1062	8.98164	14.7891	32.7552	CO_vs_CH4
PADDDONK_00024	286.252	0.960898	0.215294	4.4632	8.07464e-06	4.56901e-05	Upregulated	36	38	86	575	626	215	811	1438	1046	2.14552	2.14328	4.47056	24.6793	18.784	9.12718	20.2565	26.1662	21.1965	2.91979	17.5302	22.5397	CO_vs_CH4
PADDDONK_00025	8.97092	-0.367137	0.949444	-0.386686	0.698988	0.797976	Not significant	2	4	4	18	21	2	4	35	9	1.0072	1.90639	1.75703	6.52821	5.32464	0.717439	0.844227	5.38154	1.5411	1.55688	4.1901	2.58895	CO_vs_CH4
PADDDONK_00026	753.643	0.856462	0.151875	5.63926	1.70779e-08	1.6224e-07	Upregulated	120	120	188	1342	1525	661	2287	3460	2596	11.4745	10.8592	15.6799	92.4141	73.4184	45.0216	91.6494	101.013	84.4028	12.6712	70.2847	92.3552	CO_vs_CH4
PADDDONK_00027	457.366	0.692257	0.208344	3.32266	0.000891622	0.0031619	Upregulated	42	48	120	582	632	267	2094	3534	2649	4.21621	4.56014	10.5072	42.0755	31.9428	19.092	88.097	108.315	90.418	6.42784	31.0368	95.6101	CO_vs_CH4
PADDDONK_00028	3442.82	-0.606434	0.156177	-3.88299	0.000103181	0.000466057	Downregulated	937	743	1312	3574	3435	1774	12306	18319	15481	85.5363	64.1896	104.467	234.963	157.878	115.354	470.803	510.579	480.519	84.7308	169.398	487.301	CO_vs_CH4
PADDDONK_00029	3477.32	-0.459663	0.150317	-3.05795	0.00222859	0.00697192	Not significant	864	758	1439	3880	3867	2020	12524	16851	13902	71.1355	59.0618	103.339	230.059	160.299	118.465	432.143	423.593	389.18	77.8456	169.608	414.972	CO_vs_CH4
PADDDONK_00030	485.371	0.102614	0.274938	0.373226	0.708981	0.805651	Not significant	140	106	141	774	628	442	1293	1911	1312	15.7259	11.2683	13.8146	62.6126	35.5165	35.3652	60.8691	65.5387	50.1096	13.6029	44.4981	58.8391	CO_vs_CH4
PADDDONK_00031	128.941	1.45763	0.392345	3.71517	0.000203065	0.000854773	Upregulated	20	12	20	156	423	111	473	663	425	2.37922	1.35099	2.07524	13.3648	25.3355	9.4058	23.5819	24.0807	17.1907	1.93515	16.0354	21.6178	CO_vs_CH4
PADDDONK_00032	551.176	-0.585148	0.297559	-1.96649	0.0492419	0.0980576	Not significant	126	62	312	479	694	232	2122	3040	2946	42.7779	19.9207	92.3923	117.117	118.629	56.1054	301.93	315.118	340.081	51.697	97.2837	319.043	CO_vs_CH4
PADDDONK_00033	309.273	-0.143389	0.233887	-0.613072	0.539829	0.664874	Not significant	69	46	138	422	492	136	1089	1565	1367	8.76014	5.52694	15.2818	38.5841	31.4493	12.299	57.9431	60.6634	59.0107	9.85628	27.4441	59.2057	CO_vs_CH4
PADDDONK_00034	207.371	0.858362	0.328692	2.61145	0.00901587	0.0230517	Upregulated	24	17	81	390	446	128	818	988	832	2.17774	1.45985	6.4108	25.4855	20.3757	8.27317	31.1071	27.3717	25.6696	3.34946	18.0448	28.0495	CO_vs_CH4
PADDDONK_00035	148.919	1.24308	0.333614	3.72611	0.000194454	0.000821865	Upregulated	18	15	51	388	432	99	342	517	450	2.28525	1.80226	5.64761	35.4754	27.614	8.95292	18.197	20.0403	19.4256	3.24504	24.0141	19.221	CO_vs_CH4
PADDDONK_00036	1189.28	-0.718262	0.199238	-3.60505	0.000312099	0.00124779	Downregulated	432	340	510	1384	1355	763	2662	4116	3323	14.7997	11.0234	15.2396	34.146	23.3718	18.6193	38.22	43.0523	38.708	13.6876	25.379	39.9934	CO_vs_CH4
PADDDONK_00037	0	0	0	0	0	0	Not significant	0	0	0	0	0	0	0	0	0	0	0	0	0	0	0	0	0	0	0	0	0	CO_vs_CH4
PADDDONK_00038	20.0512	-1.03666	1.86128	-0.55696	0.577555	0.696834	Not significant	0	2	32	60	4	0	58	37	47	0	0.140176	2.0671	3.2001	0.14915	0	1.80019	0.836626	1.18352	0.735758	1.11642	1.27345	CO_vs_CH4
PADDDONK_00039	183.016	-0.349567	0.291401	-1.19961	0.230292	0.344676	Not significant	25	21	74	181	183	55	939	1422	1115	1.20096	0.954712	3.10065	6.26182	4.42612	1.88199	18.9045	20.8564	18.2123	1.75211	4.18998	19.3244	CO_vs_CH4
PADDDONK_00040	39.8798	1.34199	0.555584	2.41545	0.0157157	0.0371545	Upregulated	7	1	8	82	100	16	151	256	194	0.57633	0.0779179	0.574507	4.86206	4.1453	0.93834	5.21029	6.43522	5.43094	0.409585	3.31523	5.69215	CO_vs_CH4
PADDDONK_00041	542.544	0.65823	0.25266	2.6052	0.00918211	0.0233614	Upregulated	71	47	189	859	915	318	2303	3250	2627	5.09583	3.19241	11.8318	44.4001	33.0644	16.2574	69.2728	71.2182	64.1088	6.70669	31.2406	68.1999	CO_vs_CH4
PADDDONK_00042	179.262	1.00021	0.2577	3.8813	0.000103898	0.000468788	Upregulated	34	24	56	473	438	146	375	557	385	2.11824	1.41505	3.04311	21.2223	13.739	6.47914	9.7913	10.5951	8.15565	2.19214	13.8135	9.514	CO_vs_CH4
PADDDONK_00043	106.034	1.38448	0.389998	3.54996	0.000385291	0.00150271	Upregulated	6	10	44	261	262	118	238	339	268	0.294792	0.464974	1.8856	9.23503	6.4811	4.12965	4.90064	5.08527	4.47712	0.881788	6.61526	4.82101	CO_vs_CH4
PADDDONK_00044	43.0273	0.897565	0.646809	1.38768	0.165234	0.266406	Not significant	3	0	22	86	76	24	216	215	199	0.278918	0	1.78407	5.75821	3.55756	1.5894	8.4163	6.10302	6.29085	0.687661	3.63506	6.93672	CO_vs_CH4
PADDDONK_00045	19.971	2.60611	0.823501	3.16467	0.00155259	0.00513234	Upregulated	2	3	0	54	86	19	48	37	34	0.197491	0.280352	0	3.84012	4.27562	1.33641	1.98642	1.1155	1.14156	0.159281	3.15072	1.41449	CO_vs_CH4
PADDDONK_00046	20.0988	2.68943	1.0335	2.60227	0.009261	0.0235043	Upregulated	0	1	5	113	28	20	35	79	10	0	0.0512471	0.23616	4.40674	0.763389	0.77144	0.7943	1.30612	0.184122	0.0958025	1.98052	0.761513	CO_vs_CH4
PADDDONK_00047	1.75849	-5.04309	3.71335	-1.3581	0.174432	0.278312	Not significant	0	0	6	0	0	0	0	0	0	0	0	0.554853	0	0	0	0	0	0	0.184951	0	0	CO_vs_CH4
PADDDONK_00048	50.0158	0.115267	0.616442	0.186987	0.851671	0.915077	Not significant	6	2	44	91	63	45	116	190	161	0.761751	0.240302	4.87245	8.32027	4.02704	4.06951	6.17208	7.36489	6.95006	1.95817	5.47227	6.82901	CO_vs_CH4
PADDDONK_00049	139.052	0.128926	0.502426	0.256608	0.797481	0.877335	Not significant	16	17	118	316	275	78	332	391	247	2.00605	2.01714	12.9044	28.5327	17.3595	6.96601	17.445	14.9675	10.5298	5.64252	17.6194	14.3141	CO_vs_CH4
PADDDONK_00050	1551.58	0.00170448	0.249493	0.00683175	0.994549	1	Not significant	404	426	507	2121	3196	1147	2718	6614	3753	21.0471	21.0032	23.0384	79.5766	83.8303	42.5639	59.3434	105.202	66.4798	21.6962	68.6569	77.0085	CO_vs_CH4
PADDDONK_00051	133.539	0.113728	0.287834	0.395116	0.692757	0.793968	Not significant	29	45	48	229	256	123	178	349	226	1.95596	2.87235	2.8238	11.1232	8.69329	5.90926	5.03144	7.18682	5.18286	2.5507	8.57526	5.80038	CO_vs_CH4
PADDDONK_00052	167.679	-2.49179	0.614521	-4.05485	5.01671e-05	0.000244461	Downregulated	108	101	88	67	245	10	80	70	50	5.04381	4.46396	3.58468	2.25343	5.76082	0.332661	1.5658	0.998121	0.793972	4.36415	2.7823	1.1193	CO_vs_CH4
PADDDONK_00053	939.716	0.880363	0.325794	2.70221	0.00688801	0.0184065	Upregulated	86	68	321	1389	1856	490	4369	5499	5135	11.1527	8.34558	36.3095	129.724	121.184	45.2633	237.453	217.73	226.425	18.6026	98.7236	227.202	CO_vs_CH4
PADDDONK_00054	535.615	0.753068	0.14915	5.04906	4.43989e-07	3.17069e-06	Upregulated	101	88	164	995	1284	458	1286	2004	1489	8.29302	6.83815	11.7454	58.8367	53.081	26.787	44.2531	50.2388	41.5706	8.95885	46.2349	45.3542	CO_vs_CH4
PADDDONK_00055	43.1433	-0.375853	1.50846	-0.249162	0.803235	0.88174	Not significant	24	6	16	184	2	1	42	158	88	2.52679	0.597823	1.4693	13.9511	0.106016	0.0749936	1.85318	5.07884	3.15022	1.5313	4.71071	3.36075	CO_vs_CH4
PADDDONK_00056	15.0973	-0.639288	1.40101	-0.456304	0.648171	0.75622	Not significant	2	0	16	45	1	0	55	84	59	0.88871	0	6.2013	14.4005	0.223724	0	10.2425	11.3962	8.9142	2.36334	4.87473	10.1843	CO_vs_CH4
PADDDONK_00057	933.063	0.568447	0.220268	2.5807	0.00985993	0.0248116	Not significant	101	112	315	1299	1504	573	3935	5689	4809	6.92025	7.26245	18.8254	64.0978	51.8838	27.9655	112.994	119.011	112.035	11.0027	47.9824	114.68	CO_vs_CH4
PADDDONK_00058	586.89	-0.480593	0.265363	-1.81108	0.0701284	0.131544	Not significant	217	141	265	684	752	478	1499	1501	1367	15.5746	9.57724	16.5896	35.3547	27.1743	24.4372	45.089	32.8918	33.36	13.9138	28.9887	37.1136	CO_vs_CH4
PADDDONK_00059	48.2424	-0.253621	0.444962	-0.569982	0.56869	0.689553	Not significant	9	8	22	34	95	22	185	280	216	6.32431	5.32016	13.4842	17.2061	33.6107	11.0119	54.4821	60.073	51.6089	8.37623	20.6096	55.388	CO_vs_CH4
PADDDONK_00060	262.175	-0.257179	0.213821	-1.20278	0.229062	0.343676	Not significant	47	41	79	211	334	103	1281	1894	1478	15.4365	12.7438	22.6314	49.9077	55.2307	24.0966	176.324	189.925	165.054	16.9372	43.0783	177.101	CO_vs_CH4
PADDDONK_00061	1430.55	-2.19653	0.235873	-9.31231	1.25081e-20	5.63138e-19	Downregulated	355	227	755	488	619	187	8385	9311	9115	143.023	86.5502	265.312	141.59	125.56	53.6644	1415.77	1145.31	1248.63	164.962	106.938	1269.91	CO_vs_CH4
PADDDONK_00062	839.542	0.153179	0.211634	0.723791	0.469194	0.59601	Not significant	230	244	283	1580	1734	713	1167	2039	1320	10.3111	10.3522	11.0662	51.0117	39.1392	22.7686	21.9261	27.9092	20.1212	10.5765	37.6398	23.3188	CO_vs_CH4
PADDDONK_00063	203.868	-1.00081	0.269909	-3.70794	0.000208955	0.000876524	Downregulated	39	56	75	170	150	70	729	1467	1127	4.2852	5.82316	7.18787	13.4521	8.29814	5.47863	33.5696	49.2138	42.1047	5.76541	9.07628	41.6294	CO_vs_CH4
PADDDONK_00064	62.3467	-1.665	0.432354	-3.85102	0.000117626	0.000523877	Downregulated	15	8	13	15	31	8	353	595	514	4.82172	2.43369	3.64491	3.47245	5.01714	1.83176	47.5551	58.3954	56.1791	3.63344	3.44045	54.0432	CO_vs_CH4
PADDDONK_00065	40.5285	-0.0242807	0.417925	-0.0580981	0.95367	0.98054	Not significant	4	8	21	59	63	22	144	207	161	0.481532	0.911423	2.20504	5.11506	3.81847	1.88649	7.26506	7.60828	6.59009	1.19933	3.60667	7.15448	CO_vs_CH4
PADDDONK_00066	24.1757	-3.80991	0.754672	-5.04843	4.4546e-07	3.17572e-06	Downregulated	2	18	22	3	6	4	52	76	44	0.68673	5.84916	6.58888	0.741842	1.03727	0.978326	7.48292	7.96747	5.137	4.37492	0.919145	6.86246	CO_vs_CH4
PADDDONK_00068	184.578	-1.99542	0.296279	-6.73493	1.64005e-11	2.47923e-10	Downregulated	55	48	73	50	108	44	794	1158	1133	17.6797	14.6022	20.4676	11.5748	17.4791	10.0747	106.965	113.65	123.834	17.5831	13.0429	114.817	CO_vs_CH4
PADDDONK_00069	0.635082	0	3.4253	0	1	1	Not significant	0	0	0	0	0	0	2	14	8	0	0	0	0	0	0	0.32892	1.67736	1.06743	0	0	1.02457	CO_vs_CH4
PADDDONK_00070	135.417	0.329845	0.297899	1.10724	0.26819	0.387274	Not significant	22	26	60	285	262	78	374	514	390	2.70226	3.02233	6.42817	25.2106	16.2027	6.82442	19.2525	19.276	16.288	4.05092	16.0792	18.2722	CO_vs_CH4
PADDDONK_00071	633.478	-1.0702	0.36754	-2.91178	0.00359376	0.010587	Downregulated	159	127	670	831	825	239	947	1804	1437	12.7776	9.65872	46.9633	48.0934	33.3802	13.681	31.8943	44.2627	39.2652	23.1332	31.7182	38.4741	CO_vs_CH4
PADDDONK_00072	6135.8	-3.07445	0.472742	-6.50344	7.85052e-11	1.10227e-09	Downregulated	1559	1443	10637	3291	2162	817	7095	12283	10512	107.796	94.4253	641.518	163.877	75.2656	40.239	205.599	259.306	247.14	281.247	93.1273	237.349	CO_vs_CH4
PADDDONK_00073	26.0207	1.73924	0.606825	2.86613	0.0041553	0.0120442	Upregulated	2	2	8	95	66	21	47	87	62	0.291943	0.276289	1.01857	9.98679	4.8506	2.18351	2.87527	3.87738	3.07724	0.528934	5.67364	3.27663	CO_vs_CH4
PADDDONK_00074	79.6969	1.4664	0.377433	3.88519	0.00010225	0.000462861	Upregulated	8	14	16	194	181	96	143	324	174	0.688687	1.14058	1.20139	12.0273	7.84501	5.88668	5.15917	8.51584	5.09309	1.01022	8.58632	6.25603	CO_vs_CH4
PADDDONK_00075	97.9425	1.44348	0.351061	4.11175	3.92676e-05	0.00019502	Upregulated	17	7	28	210	259	132	134	308	244	2.45777	0.957757	3.53088	21.8648	18.8528	13.5936	8.11912	13.5955	11.9945	2.31547	18.1037	11.2364	CO_vs_CH4
PADDDONK_00076	403.225	0.0429045	0.244608	0.175401	0.860765	0.91995	Not significant	119	109	143	549	752	408	618	1075	817	9.12619	7.91104	9.56558	30.3214	29.0365	22.288	19.8629	25.1711	21.3042	8.86761	27.2153	22.1127	CO_vs_CH4
PADDDONK_00077	15.9265	5.69228	1.32698	4.28965	1.78954e-05	9.51509e-05	Upregulated	0	0	0	31	102	16	24	58	46	0	0	0	3.81119	8.76696	1.9456	1.71707	3.02304	2.67008	0	4.84125	2.47006	CO_vs_CH4
PADDDONK_00078	790.788	-0.501967	0.178439	-2.81311	0.00490651	0.0138912	Not significant	183	181	320	686	1027	443	2779	3990	3543	12.3428	11.5532	18.8254	33.3211	34.875	21.283	78.5527	82.1646	81.2517	14.2405	29.8264	80.6563	CO_vs_CH4
PADDDONK_00079	349.972	0.654461	0.24915	2.62678	0.00861972	0.0222033	Upregulated	73	72	71	562	762	307	930	1431	1102	9.50766	8.87459	8.06569	52.7134	49.9677	28.4811	50.7628	56.9038	48.8015	8.81598	43.7207	52.156	CO_vs_CH4
PADDDONK_00080	13.7634	-7.02346	1.40122	-5.01239	5.37592e-07	3.76769e-06	Downregulated	4	8	24	0	1	0	0	2	0	0.279133	0.52833	1.46081	0	0.0351345	0	0	0.042612	0	0.756092	0.0117115	0.014204	CO_vs_CH4
PADDDONK_00081	6.05742	-6.74487	1.55741	-4.33082	1.48558e-05	8.04819e-05	Downregulated	6	2	6	0	0	0	0	4	3	0.93452	0.294803	0.815119	0	0	0	0	0.190216	0.158876	0.681481	0	0.116364	CO_vs_CH4
PADDDONK_00082	43.8021	-1.77697	0.480681	-3.69679	0.000218345	0.000908928	Downregulated	8	15	18	18	33	7	220	212	273	3.96277	7.03178	7.77704	6.42119	8.23012	2.46987	45.6713	32.0624	45.9803	6.25719	5.70706	41.238	CO_vs_CH4
PADDDONK_00083	54.1335	0.565609	0.436342	1.29625	0.194888	0.302106	Not significant	4	3	13	45	58	26	323	500	377	0.863318	0.612769	2.4473	6.99451	6.30264	3.99716	29.2163	32.9482	27.6664	1.30779	5.76477	29.9436	CO_vs_CH4
PADDDONK_00084	300.71	0.178275	0.235796	0.756056	0.449616	0.577281	Not significant	71	44	86	403	547	145	1037	1661	1457	6.54069	3.83603	6.91029	26.7365	25.3709	9.51482	40.0365	46.7181	45.6378	5.76234	20.5407	44.1308	CO_vs_CH4
PADDDONK_00085	106.279	1.36219	0.501154	2.71812	0.00656543	0.0176814	Upregulated	3	7	43	206	281	76	322	532	497	0.231837	0.511947	2.89843	11.4647	10.9333	4.18353	10.4287	12.5523	13.0593	1.21407	8.86052	12.0134	CO_vs_CH4
PADDDONK_00086	61.7452	2.01641	0.612313	3.29311	0.000990873	0.00346054	Upregulated	2	0	21	167	156	50	200	361	199	0.184808	0	1.69256	11.1133	7.2577	3.29101	7.74521	10.1847	6.25237	0.625788	7.22066	8.06077	CO_vs_CH4
PADDDONK_00087	12.503	-0.125132	0.895481	-0.139737	0.888868	0.938374	Not significant	6	0	5	28	20	2	23	59	63	3.02161	0	2.19629	10.155	5.07109	0.717439	4.85431	9.07174	10.7877	1.7393	5.31451	8.23791	CO_vs_CH4
PADDDONK_00088	13.5829	0.355946	0.772289	0.460897	0.644873	0.753899	Not significant	4	0	5	29	13	8	52	65	71	1.27226	0	1.38713	6.64274	2.08181	1.81248	6.93155	6.31218	7.67846	0.886464	3.51234	6.97406	CO_vs_CH4
PADDDONK_00089	382.433	0.0810121	0.29899	0.270953	0.786427	0.867478	Not significant	49	51	149	494	362	224	2031	2197	1910	16.6359	16.3864	44.1233	120.784	61.8787	54.1707	288.982	227.735	220.487	25.7152	78.9445	245.735	CO_vs_CH4
PADDDONK_00090	27.2523	0.490603	0.609624	0.804763	0.420957	0.54813	Not significant	2	2	7	29	25	13	192	182	188	0.959243	0.907806	2.92839	10.0168	6.03701	4.44129	38.5933	26.6514	30.6589	1.59848	6.83171	31.9679	CO_vs_CH4
PADDDONK_00091	663.364	-2.72434	0.288702	-9.43649	3.8547e-21	1.83519e-19	Downregulated	254	155	425	244	166	117	3199	3093	2876	106.596	61.5606	155.571	73.7446	35.075	34.9752	562.642	396.312	410.389	107.909	47.9316	456.448	CO_vs_CH4
PADDDONK_00092	1151.59	-0.356891	0.204649	-1.74391	0.0811741	0.148017	Not significant	342	264	443	1642	1292	738	3371	5027	3708	32.2935	23.5916	36.4859	111.66	61.4235	49.6378	133.401	144.927	119.05	30.7903	74.2403	132.459	CO_vs_CH4
PADDDONK_00093	283.389	1.19204	0.280351	4.25195	2.1192e-05	0.000110977	Upregulated	53	50	67	666	825	329	254	729	464	6.7288	6.00754	7.41941	60.8934	52.735	29.7526	13.5147	28.2579	20.03	6.71858	47.7937	20.6009	CO_vs_CH4
PADDDONK_00094	72.9404	0.606641	0.429066	1.41386	0.157402	0.256879	Not significant	16	4	30	101	115	82	250	326	232	4.88342	1.15539	7.98652	22.2003	17.672	17.8273	31.9783	30.3789	24.0764	4.67511	19.2332	28.8112	CO_vs_CH4
PADDDONK_00095	19.1323	-0.0175153	0.661097	-0.0264943	0.978863	0.994015	Not significant	2	5	6	24	35	5	93	81	102	1.43886	3.40427	3.76507	12.4347	12.6777	2.56228	28.0404	17.792	24.9511	2.8694	9.22489	23.5945	CO_vs_CH4
PADDDONK_00096	19.8215	2.48821	0.889818	2.79631	0.00516894	0.0144856	Upregulated	0	0	4	42	28	21	99	146	90	0	0	0.798652	6.92386	3.22706	3.42414	9.49756	10.204	7.005	0.266217	4.52502	8.90217	CO_vs_CH4
PADDDONK_00097	81.9042	-0.858116	0.769661	-1.11493	0.264881	0.383749	Not significant	16	8	50	39	166	2	352	532	498	2.79456	1.32235	7.6172	4.90559	14.5977	0.248823	25.766	28.3697	29.5749	3.91137	6.58404	27.9035	CO_vs_CH4
PADDDONK_00098	2755.57	-2.09826	0.230323	-9.11007	8.2327e-20	3.51545e-18	Downregulated	605	422	1128	647	958	492	16508	19754	21102	299.685	197.827	487.361	230.806	238.923	173.597	3427.01	2987.55	3554.13	328.291	214.442	3322.9	CO_vs_CH4
PADDDONK_00099	4503.36	-0.0830482	0.219174	-0.378915	0.704751	0.801801	Not significant	1585	1328	1720	8802	7957	3841	4068	8096	5872	121.555	96.3841	115.055	486.136	307.238	209.824	130.748	189.567	153.119	110.998	334.399	157.812	CO_vs_CH4
PADDDONK_00100	1098.17	-2.08669	0.257358	-8.10813	5.14063e-16	1.38263e-14	Downregulated	368	237	637	572	469	230	5160	4750	6000	161.153	98.2207	243.311	180.393	103.406	71.7439	947.003	635.088	893.391	167.561	118.514	825.161	CO_vs_CH4
PADDDONK_00101	2314.42	-0.253707	0.177448	-1.42976	0.152787	0.25083	Not significant	398	400	639	1919	2193	1191	11152	16399	13535	57.2668	54.4684	80.196	198.851	158.87	122.067	672.487	720.423	662.184	63.9771	159.929	685.031	CO_vs_CH4
PADDDONK_00102	326.691	-2.65681	0.372686	-7.1288	1.01246e-12	1.88054e-11	Downregulated	117	78	149	94	174	17	1451	2148	1871	15.7825	9.9575	17.5311	9.13172	11.8174	1.63346	82.0295	88.4659	85.8154	14.4237	7.52754	85.4369	CO_vs_CH4
PADDDONK_00103	269.243	-0.870682	0.259628	-3.35358	0.000797738	0.00286826	Downregulated	57	47	126	242	190	105	1017	2105	1358	21.0039	16.3903	40.4975	64.2206	35.2502	27.5602	157.057	236.825	170.147	25.9639	42.3437	188.01	CO_vs_CH4
PADDDONK_00104	11666.1	0.0406193	0.291594	0.139301	0.889212	0.938374	Not significant	2902	3596	3339	15002	22486	10565	19173	43624	28507	259.43	304.233	260.358	965.84	1012.09	672.758	718.33	1190.69	866.511	274.674	883.562	925.177	CO_vs_CH4
PADDDONK_00105	143.485	0.99153	0.274874	3.60722	0.000309497	0.00123978	Upregulated	28	17	37	305	328	119	358	696	392	3.91691	2.2506	4.5146	30.7269	23.1016	11.8577	20.9884	29.7266	18.6454	3.5607	21.8954	23.1201	CO_vs_CH4
PADDDONK_00106	8585.75	-0.429358	0.179255	-2.39524	0.0166096	0.0389784	Not significant	1410	1295	2219	5824	6322	3693	47620	69671	54081	56.3555	48.9837	77.3583	167.638	127.22	105.139	797.661	850.198	734.958	60.8992	133.332	794.272	CO_vs_CH4
PADDDONK_00107	1387.84	0.210705	0.258794	0.814179	0.415542	0.542444	Not significant	151	196	221	1024	1192	719	7302	12408	9875	13.5793	16.6809	17.335	66.3183	53.9708	46.057	275.203	340.684	301.952	15.8651	55.4487	305.946	CO_vs_CH4
PADDDONK_00108	5.145	-2.74789	1.43006	-1.92152	0.0546656	0.10726	Not significant	2	0	8	6	0	0	16	17	12	0.300658	0	1.04898	0.649573	0	0	1.00803	0.780266	0.613373	0.449878	0.216524	0.800557	CO_vs_CH4
PADDDONK_00109	52.3013	0.1904	0.406528	0.468358	0.639529	0.750617	Not significant	4	8	22	58	84	29	204	322	298	0.497385	0.941428	2.3861	5.19391	5.2589	2.56861	10.631	12.2247	12.5994	1.27497	4.34047	11.8184	CO_vs_CH4
PADDDONK_00110	65.0237	1.01834	0.48277	2.10938	0.0349121	0.0734413	Not significant	16	2	16	139	101	58	148	410	269	1.12432	0.133004	0.98067	7.03427	3.57335	2.90313	4.35857	8.7964	6.42722	0.745999	4.50358	6.5274	CO_vs_CH4
PADDDONK_00111	71.1658	0.213533	0.647511	0.329775	0.74157	0.833061	Not significant	10	0	42	61	134	39	331	379	412	2.05552	0	7.53015	9.02995	13.8679	5.71023	28.5142	23.7855	28.7951	3.19522	9.53602	27.0316	CO_vs_CH4
PADDDONK_00112	176.145	-1.2241	0.35151	-3.48241	0.000496928	0.00187286	Downregulated	75	48	69	85	227	78	581	775	541	4.69195	2.84183	3.76507	3.82952	7.14992	3.47579	15.2328	14.8028	11.5077	3.76628	4.81841	13.8478	CO_vs_CH4
PADDDONK_00113	793.594	0.0279439	0.142494	0.196105	0.844528	0.910575	Not significant	154	146	284	947	1196	512	2846	4382	3253	12.024	10.7881	19.341	53.249	47.0157	28.4751	93.1268	104.46	86.36	14.051	42.9133	94.649	CO_vs_CH4
PADDDONK_00114	10100.1	-2.95656	0.170724	-17.3178	3.45137e-67	1.42956e-64	Downregulated	5785	4203	7489	3717	4113	2160	15959	22105	19036	606.946	417.321	685.335	280.849	217.264	161.424	701.72	708.089	679.083	569.867	219.846	696.297	CO_vs_CH4
PADDDONK_00115	6891.55	-0.934666	0.309031	-3.02451	0.00249039	0.00769218	Downregulated	2739	2546	2191	5328	10685	3677	14614	23494	18126	489.716	430.8	341.686	686.041	961.856	468.288	1095.05	1282.51	1101.93	420.734	705.395	1159.83	CO_vs_CH4
PADDDONK_00116	580.253	-0.623316	0.18521	-3.36545	0.000764198	0.00275724	Downregulated	127	139	270	660	625	272	2105	2738	2501	17.5226	18.1499	32.4931	65.5802	43.4168	26.732	121.719	115.34	117.33	22.7219	45.243	118.13	CO_vs_CH4
PADDDONK_00117	50.21	-0.952695	0.502371	-1.8964	0.0579072	0.112448	Not significant	13	18	31	95	52	10	103	165	123	1.57124	2.0589	3.26808	8.26906	3.16436	0.860927	5.21733	6.08883	5.05481	2.29941	4.09812	5.45365	CO_vs_CH4
PADDDONK_00118	8.68963	-2.88731	1.02332	-2.82151	0.00477988	0.0135697	Downregulated	7	4	2	3	7	0	25	14	13	3.11048	1.68211	0.775162	0.960031	1.56607	0	4.65567	1.89937	1.96415	1.85592	0.842034	2.83973	CO_vs_CH4
PADDDONK_00119	15.5638	-3.8578	1.06478	-3.62309	0.000291107	0.00117521	Downregulated	6	2	9	0	0	4	88	83	102	1.07915	0.340427	1.4119	0	0	0.512457	6.63322	4.55783	6.23778	0.943826	0.170819	5.80961	CO_vs_CH4
PADDDONK_00120	0.0590721	0	4.08046	0	1	1	Not significant	0	0	0	0	0	0	1	1	0	0	0	0	0	0	0	0.126634	0.0922549	0	0	0	0.072963	CO_vs_CH4
PADDDONK_00121	0.989387	-1.54677	2.1626	-0.715237	0.474463	0.600435	Not significant	0	0	2	1	2	0	2	1	3	0	0	0.642817	0.265374	0.371055	0	0.308864	0.112506	0.375878	0.214272	0.212143	0.265749	CO_vs_CH4
PADDDONK_00122	7.95708	-0.0175789	0.986931	-0.0178117	0.985789	0.998322	Not significant	2	2	0	7	8	4	33	53	53	0.373039	0.353036	0	0.940277	0.751272	0.531436	2.57958	3.01822	3.36125	0.242025	0.740995	2.98635	CO_vs_CH4
PADDDONK_00123	30.0302	-0.303284	0.500243	-0.606274	0.544333	0.669029	Not significant	8	4	11	43	30	12	113	157	174	1.051	0.49732	1.26048	4.0683	1.98434	1.12295	6.22159	6.2974	7.7725	0.936266	2.39186	6.76383	CO_vs_CH4
PADDDONK_00124	3.13144	-5.80696	2.51204	-2.31166	0.0207967	0.0471741	Downregulated	4	2	0	0	0	0	0	0	0	2.23823	1.05911	0	0	0	0	0	0	0	1.09911	0	0	CO_vs_CH4
PADDDONK_00125	0.896984	-0.511457	2.7134	-0.188494	0.85049	0.914603	Not significant	0	0	0	0	2	0	14	6	4	0	0	0	0	0.707593	0	4.12297	1.28728	0.955721	0	0.235864	2.12199	CO_vs_CH4
PADDDONK_00126	346.928	-0.0187197	0.277434	-0.0674746	0.946204	0.974864	Not significant	96	84	121	468	455	344	812	1130	1020	4.74754	3.93135	5.21934	16.6678	11.329	12.1178	16.8293	17.0619	17.1514	4.63274	13.3715	17.0142	CO_vs_CH4
PADDDONK_00127	54.8304	-1.6563	0.444352	-3.72744	0.000193436	0.000818396	Downregulated	9	16	44	29	46	18	241	221	194	3.02161	5.08371	12.8849	7.01178	7.77567	4.30463	33.9098	22.6537	22.1462	6.99675	6.36403	26.2366	CO_vs_CH4
PADDDONK_00128	23.9235	-1.76966	0.490171	-3.6103	0.000305844	0.00122634	Downregulated	9	8	17	18	22	6	63	63	71	1.9996	1.68211	3.29444	2.88009	2.46097	0.949552	5.86614	4.27357	5.36363	2.32538	2.09687	5.16778	CO_vs_CH4
PADDDONK_00129	103.62	-0.0939411	0.395403	-0.237583	0.812205	0.887171	Not significant	10	26	20	89	143	34	505	746	648	0.793075	1.95143	1.38349	5.08321	5.70996	1.9207	16.7848	18.0636	17.4739	1.376	4.23796	17.4408	CO_vs_CH4
PADDDONK_00130	4292.51	-1.57175	0.3076	-5.1097	3.22663e-07	2.39511e-06	Downregulated	1661	1660	2123	2130	3467	2265	10390	12515	14022	1194.98	1130.22	1332.21	1103.58	1255.82	1160.71	3132.69	2748.98	3430.05	1219.13	1173.37	3103.9	CO_vs_CH4
PADDDONK_00131	64.759	-1.16688	0.429498	-2.71685	0.00659072	0.017738	Downregulated	34	18	17	52	62	32	201	215	211	8.15356	4.08513	3.5559	8.9806	7.48589	5.4662	20.2012	15.7419	17.2049	5.26486	7.3109	17.716	CO_vs_CH4
PADDDONK_00132	39.4687	-1.40946	0.445056	-3.16692	0.00154062	0.00510046	Downregulated	24	9	20	34	45	15	100	93	78	9.29727	3.29953	6.75782	9.48543	8.77688	4.13907	16.2351	10.9996	10.274	6.45154	7.46713	12.5029	CO_vs_CH4
PADDDONK_00133	206.129	0.172739	0.309287	0.558507	0.576498	0.696168	Not significant	48	39	69	367	215	173	588	980	697	4.86703	3.74241	6.10245	26.7992	10.976	12.495	24.9869	30.3389	24.0301	4.90396	16.7567	26.452	CO_vs_CH4
PADDDONK_00134	11.7315	1.82332	0.88942	2.05001	0.0403636	0.0828475	Not significant	2	0	2	23	28	12	48	63	36	0.623013	0	0.543413	5.15975	4.39146	2.66266	6.26643	5.99182	3.81303	0.388809	4.07129	5.35709	CO_vs_CH4
PADDDONK_00135	41.1753	0.223683	0.449918	0.497163	0.619074	0.73242	Not significant	8	8	10	45	86	18	164	250	176	1.03303	0.977637	1.1263	4.18475	5.5912	1.65563	8.87521	9.8563	7.72745	1.04566	3.81053	8.81965	CO_vs_CH4
PADDDONK_00136	10.4103	-7.24538	1.47743	-4.90404	9.38847e-07	6.25194e-06	Downregulated	8	0	14	0	0	0	20	39	25	4.93325	0	7.53015	0	0	0	5.16874	7.34274	5.24184	4.15446	0	5.91777	CO_vs_CH4
PADDDONK_00137	85.1723	-7.5469	0.893902	-8.44265	3.10229e-17	1.03627e-15	Downregulated	31	36	53	0	3	0	371	411	351	6.12222	6.72844	9.12969	0	0.298299	0	30.7067	24.7822	23.5698	7.32678	0.0994331	26.3529	CO_vs_CH4
PADDDONK_00138	94.5475	0.617778	0.29648	2.08371	0.0371867	0.0772842	Not significant	20	18	24	178	179	80	220	430	285	2.12043	1.80606	2.21941	13.5909	9.55499	6.04159	9.77526	13.9192	10.274	2.04863	9.72916	11.3228	CO_vs_CH4
PADDDONK_00139	90.8134	1.88391	0.370709	5.08192	3.73646e-07	2.71516e-06	Upregulated	12	10	11	173	256	121	207	379	226	1.6333	1.2881	1.3059	16.9577	17.5432	11.7311	11.8078	15.7498	10.4591	1.4091	15.4107	12.6722	CO_vs_CH4
PADDDONK_00140	73.2319	1.51897	0.409854	3.70612	0.000210457	0.000880518	Upregulated	10	8	12	110	246	60	210	361	263	0.77082	0.58359	0.806801	6.10632	9.5471	3.29436	6.78397	8.49593	6.89301	0.720404	6.31593	7.39097	CO_vs_CH4
PADDDONK_00141	83.3146	1.41124	0.368078	3.83408	0.000126037	0.000558935	Upregulated	12	8	20	199	172	93	250	342	189	0.92735	0.585082	1.34811	11.0751	6.69228	5.11932	8.09681	8.06936	4.9662	0.953513	7.62891	7.04412	CO_vs_CH4
PADDDONK_00142	256.818	0.885599	0.240248	3.68619	0.000227641	0.000941808	Upregulated	30	29	52	290	474	171	1126	1635	1528	3.34496	3.06008	5.05715	23.2864	26.6092	13.581	52.6162	55.6593	57.9287	3.82073	21.1589	55.4014	CO_vs_CH4
PADDDONK_00143	0	0	0	0	0	0	Not significant	0	0	0	0	0	0	0	0	0	0	0	0	0	0	0	0	0	0	0	0	0	CO_vs_CH4
PADDDONK_00144	1.27837	-4.54434	3.27288	-1.38849	0.164989	0.266116	Not significant	2	0	1	0	0	0	0	0	0	2.01441	0	0.878517	0	0	0	0	0	0	0.964309	0	0	CO_vs_CH4
PADDDONK_00145	15.952	-0.631766	0.757718	-0.833774	0.404408	0.53142	Not significant	10	6	2	34	19	8	18	24	9	1.77742	1.00927	0.310065	4.35214	1.70031	1.01286	1.34083	1.30242	0.543917	1.03225	2.3551	1.06239	CO_vs_CH4
PADDDONK_00146	64.9066	1.64327	0.396924	4.14002	3.47283e-05	0.000174124	Upregulated	6	6	16	115	179	83	145	246	223	1.02428	0.969352	2.38242	14.1383	15.3852	10.0928	10.374	12.8219	12.9441	1.45868	13.2054	12.0466	CO_vs_CH4
PADDDONK_00147	125.349	1.9125	0.354419	5.39616	6.80808e-08	5.75491e-07	Upregulated	16	16	20	237	423	208	182	213	201	2.57159	2.43369	2.80378	27.4324	34.2298	23.8129	12.2593	10.4523	10.9844	2.60302	28.4917	11.232	CO_vs_CH4
PADDDONK_00148	60.4531	1.17371	0.521033	2.25266	0.0242807	0.0538964	Not significant	12	9	4	88	179	36	255	278	227	2.46662	1.75077	0.717157	13.0268	18.525	5.27098	21.9671	17.4469	15.8653	1.64485	12.2743	18.4264	CO_vs_CH4
PADDDONK_00149	39.3134	0.479408	0.47867	1.00154	0.316565	0.440151	Not significant	14	2	10	49	84	32	115	175	160	4.80711	0.649907	2.99494	12.1167	14.5217	7.82661	16.5488	18.3462	18.68	2.81732	11.4884	17.8583	CO_vs_CH4
PADDDONK_00150	16.3172	0.822964	0.717411	1.14713	0.251328	0.369302	Not significant	4	2	2	14	38	14	60	93	70	1.88851	0.893621	0.82361	4.76015	9.03287	4.70819	11.8719	13.4058	11.2372	1.20191	6.16707	12.1716	CO_vs_CH4
PADDDONK_00151	32.5525	-0.0219399	0.577584	-0.0379857	0.969699	0.989041	Not significant	10	2	20	67	52	18	47	110	140	1.86519	0.353036	3.25377	8.99979	4.88327	2.39146	3.67395	6.26422	8.87876	1.824	5.42484	6.27231	CO_vs_CH4
PADDDONK_00152	122.354	0.0564508	0.295853	0.190807	0.848677	0.913894	Not significant	39	28	36	168	227	101	227	428	378	5.07944	3.45123	4.08965	15.7577	14.8854	9.37	12.3905	17.0194	16.7395	4.20677	13.3377	15.3832	CO_vs_CH4
PADDDONK_00153	98.1754	-0.294614	0.357763	-0.823489	0.41023	0.536864	Not significant	37	22	35	134	107	88	215	369	233	7.16665	4.03275	5.91309	18.6919	10.4347	12.1413	17.4528	21.8218	15.3451	5.70417	13.756	18.2066	CO_vs_CH4
PADDDONK_00154	52.1662	0.28915	0.399005	0.724679	0.468649	0.59601	Not significant	10	7	18	76	87	31	139	299	281	0.921224	0.610278	1.44634	5.04211	4.03522	2.0342	5.36651	8.40982	8.80181	0.992614	3.70385	7.52605	CO_vs_CH4
PADDDONK_00155	12.9937	0.537062	0.849983	0.631851	0.527484	0.653361	Not significant	4	0	6	8	48	10	31	58	37	0.7415	0	0.970141	1.06801	4.47998	1.32044	2.40838	3.28269	2.33213	0.570547	2.28948	2.6744	CO_vs_CH4
PADDDONK_00156	203.293	-0.0922386	0.234951	-0.392586	0.694625	0.795448	Not significant	60	47	73	264	355	153	536	631	620	3.30231	2.4481	3.50447	10.4642	9.83735	5.99826	12.3635	10.6034	11.6027	3.08496	8.76659	11.5232	CO_vs_CH4
PADDDONK_00157	18.3287	-0.572114	0.650775	-0.879128	0.379332	0.505532	Not significant	3	1	8	12	14	8	115	126	119	0.642897	0.202808	1.49535	1.85197	1.51054	1.22117	10.3283	8.24406	8.67096	0.780351	1.52789	9.08111	CO_vs_CH4
PADDDONK_00158	247.875	-1.27808	0.331469	-3.85581	0.000115347	0.000515947	Downregulated	58	32	174	143	228	79	1016	1441	1301	2.61573	1.36577	6.84457	4.64445	5.17705	2.53781	19.203	19.8417	19.95	3.60869	4.11977	19.6649	CO_vs_CH4
PADDDONK_00159	10.4442	3.31606	1.34053	2.47369	0.0133727	0.0323162	Upregulated	0	0	0	6	17	4	76	108	96	0	0	0	0.953023	1.88778	0.628414	7.02496	7.27265	7.1993	0	1.1564	7.16564	CO_vs_CH4
PADDDONK_00160	549.705	-1.70277	0.224865	-7.57239	3.66412e-14	7.98778e-13	Downregulated	245	203	280	441	386	204	1306	1641	1545	35.2522	27.6427	35.1407	45.6975	27.9634	20.9082	78.7544	72.0906	75.5873	32.6785	31.523	75.4774	CO_vs_CH4
PADDDONK_00161	154.439	-1.46683	0.321694	-4.5597	5.12258e-06	3.00109e-05	Downregulated	65	66	82	85	202	75	267	327	301	40.9177	39.3193	45.024	38.5346	64.0225	33.63	70.4402	62.8487	64.4265	41.7537	45.3957	65.9051	CO_vs_CH4
PADDDONK_00162	931.328	6.72877	0.384779	17.4874	1.78798e-68	8.22866e-66	Upregulated	4	4	12	4348	3817	1480	469	594	534	0.174156	0.164818	0.455715	136.334	83.6729	45.8996	8.55784	7.89617	7.90535	0.264896	88.6354	8.11979	CO_vs_CH4
PADDDONK_00163	92.5481	-2.0396	0.333313	-6.11916	9.40686e-10	1.12286e-08	Downregulated	26	16	50	38	54	11	470	610	540	3.53883	2.06096	5.93593	3.7248	3.70052	1.06646	26.8099	25.3493	24.9908	3.84524	2.8306	25.7167	CO_vs_CH4
PADDDONK_00164	36.3979	-0.969605	0.477182	-2.03194	0.04216	0.0859322	Not significant	13	12	23	36	39	28	68	97	36	1.59679	1.39492	2.46413	3.18449	2.41186	2.44979	3.50046	3.63769	1.50351	1.81861	2.68205	2.88055	CO_vs_CH4
PADDDONK_00165	100.152	-2.30826	0.372705	-6.19326	5.8931e-10	7.24309e-09	Downregulated	33	40	100	33	95	27	171	258	178	17.8059	20.4256	47.0634	12.8233	25.8082	10.3772	38.6686	42.5032	32.6566	28.4317	16.3362	37.9428	CO_vs_CH4
PADDDONK_00166	657.034	-2.04845	0.34204	-5.98891	2.11251e-09	2.37773e-08	Downregulated	165	120	262	156	433	69	3773	4233	4754	63.1097	43.4368	87.4069	42.9705	83.3841	18.7987	604.798	494.323	618.261	64.6511	48.3844	572.461	CO_vs_CH4
PADDDONK_00167	1541.09	-1.5118	0.200002	-7.55893	4.06411e-14	8.67708e-13	Downregulated	352	273	591	553	862	420	8343	11260	10014	81.816	60.0514	119.816	92.5666	100.876	69.5364	812.699	799.07	791.414	87.2279	87.6596	801.061	CO_vs_CH4
PADDDONK_00168	2288.36	-0.564079	0.205026	-2.75126	0.00593674	0.016231	Not significant	372	415	611	1508	1661	974	11629	17962	14915	45.5077	48.0457	65.1952	132.855	102.305	84.8728	596.206	670.884	620.391	52.9162	106.677	629.16	CO_vs_CH4
PADDDONK_00169	814.134	-0.603359	0.180925	-3.33486	0.00085342	0.00304205	Downregulated	194	192	296	853	813	383	3387	4251	3621	14.6183	13.6918	19.4544	46.289	30.8438	20.557	106.96	97.7994	92.7734	15.9215	32.5633	99.1776	CO_vs_CH4
PADDDONK_00170	1425.53	-0.639773	0.204002	-3.13611	0.00171207	0.00555259	Downregulated	361	323	540	1147	1412	832	5388	7810	6426	21.2218	17.9698	27.6887	48.5594	41.7921	34.8391	132.744	140.177	128.445	22.2934	41.7302	133.789	CO_vs_CH4
PADDDONK_00171	26.8941	1.48793	0.810918	1.83488	0.0665241	0.125991	Not significant	2	2	14	29	167	27	7	42	28	0.0939849	0.0889452	0.573837	0.981431	3.95119	0.903772	0.13786	0.602598	0.44739	0.252256	1.94546	0.395949	CO_vs_CH4
PADDDONK_00172	292.703	0.750234	0.307471	2.44001	0.0146867	0.0351631	Upregulated	83	48	89	401	980	336	351	580	431	3.42147	1.87258	3.20005	11.9046	20.3397	9.86601	6.06393	7.29984	6.04105	2.83137	14.0368	6.46827	CO_vs_CH4
PADDDONK_00173	254.101	0.899251	0.370947	2.42421	0.0153419	0.0364161	Upregulated	43	68	53	386	934	251	317	627	412	1.45173	2.17265	1.56072	9.38506	15.8762	6.03611	4.48525	6.463	4.72948	1.72836	10.4325	5.22591	CO_vs_CH4
PADDDONK_00174	4.11266	-1.03927	1.20556	-0.862071	0.388649	0.515956	Not significant	4	0	1	3	5	3	11	7	6	3.02161	0	0.658888	1.63205	1.90166	1.61424	3.48244	1.61446	1.5411	1.22683	1.71598	2.21267	CO_vs_CH4
PADDDONK_00175	2132.86	4.54599	0.245999	18.4798	3.00546e-76	1.55608e-73	Upregulated	45	47	68	6549	7906	2982	3933	5203	6752	6.12489	6.05408	8.07286	641.94	541.784	289.109	224.348	216.217	312.478	6.75061	490.944	251.014	CO_vs_CH4
PADDDONK_00176	5128.74	4.77069	0.250934	19.0118	1.36235e-80	1.12857e-77	Upregulated	133	76	130	14273	21229	7909	7988	11935	13670	11.4821	6.20939	9.78919	887.401	922.749	486.362	289.015	314.589	401.273	9.16024	765.504	334.959	CO_vs_CH4
PADDDONK_00177	7189.77	4.63334	0.214008	21.6503	6.03413e-104	2.49934e-100	Upregulated	157	118	205	19379	26368	9682	15487	22746	27197	11.2683	8.015	12.8334	1001.66	952.834	494.982	465.839	498.44	663.71	10.7056	816.493	542.663	CO_vs_CH4
PADDDONK_00178	834.248	4.10234	0.306614	13.3795	7.96868e-41	1.43505e-38	Upregulated	28	24	32	2731	3449	934	1707	1760	2395	14.843	12.0404	14.7961	1042.6	920.536	352.678	379.236	284.857	431.688	13.8932	771.939	365.26	CO_vs_CH4
PADDDONK_00179	1439.66	7.44685	0.395475	18.8301	4.27865e-79	2.53174e-76	Upregulated	6	5	6	5602	5712	2300	1636	2188	2328	0.708191	0.558513	0.617707	476.185	339.446	193.372	80.9271	78.8491	93.4292	0.628137	336.334	84.4018	CO_vs_CH4
PADDDONK_00180	2046.28	6.63979	0.333915	19.8847	5.52584e-88	7.62935e-85	Upregulated	8	16	14	7075	7059	3258	3623	4360	5511	0.959243	1.81561	1.46419	610.94	426.152	278.264	182.062	159.616	224.683	1.41302	438.452	188.787	CO_vs_CH4
PADDDONK_00181	10402.4	5.28603	0.248493	21.2723	2.04908e-100	4.24364e-97	Upregulated	118	136	185	30107	34293	14866	26732	28053	39725	10.9708	11.9663	15.0024	2015.84	1605.26	984.503	1041.59	796.316	1255.8	12.6465	1535.2	1031.24	CO_vs_CH4
PADDDONK_00182	32378.3	3.64898	0.267781	13.6267	2.77842e-42	5.48011e-40	Upregulated	946	1235	1560	78827	105887	39030	99989	97774	145682	66.3213	81.9395	95.3935	3979.88	3737.56	1949.07	2937.82	2092.84	3472.71	81.2181	3222.17	2834.46	CO_vs_CH4
PADDDONK_00183	111.947	-0.54834	0.345748	-1.58595	0.11275	0.194346	Not significant	18	15	20	55	100	22	679	996	869	4.77097	3.76262	4.62377	10.4986	13.345	4.1536	75.4251	80.6017	78.3167	4.38579	9.33238	78.1145	CO_vs_CH4
PADDDONK_00184	74.8838	0.75135	0.40875	1.83816	0.0660384	0.125228	Not significant	14	6	24	171	120	44	201	444	337	1.14331	0.463717	1.70955	10.057	4.93403	2.55951	6.87931	11.0706	9.35767	1.10553	5.85017	9.10252	CO_vs_CH4
PADDDONK_00185	5.78761	0.216637	1.13635	0.190643	0.848805	0.913894	Not significant	0	0	4	8	8	3	24	59	22	0	0	1.50603	2.48694	1.73866	0.922422	4.34174	7.77577	3.22897	0.50201	1.71601	5.11549	CO_vs_CH4
PADDDONK_00186	7.15867	-0.876092	1.06886	-0.819648	0.412417	0.539214	Not significant	0	1	6	3	4	6	40	36	33	0	0.301009	1.66456	0.68718	0.640558	1.35936	5.33196	3.49598	3.56886	0.655189	0.895699	4.13227	CO_vs_CH4
PADDDONK_00187	227.234	0.318792	0.269808	1.18155	0.237384	0.352924	Not significant	73	36	73	327	502	206	418	838	579	4.75383	2.21865	4.14645	15.3357	16.4592	9.55555	11.408	16.6616	12.8204	3.70631	13.7835	13.63	CO_vs_CH4
PADDDONK_00188	3.67345	-0.0962014	1.35444	-0.0710268	0.943376	0.973217	Not significant	1	0	4	10	12	0	4	7	2	0.419669	0	1.46419	3.02232	2.53554	0	0.703523	0.896923	0.285389	0.627955	1.85262	0.628612	CO_vs_CH4
PADDDONK_00189	64.1668	0.103557	0.408035	0.253795	0.799654	0.879025	Not significant	12	6	31	96	72	47	200	331	330	2.87773	1.36171	6.48429	16.5796	8.69329	8.02849	20.1007	24.2352	26.9081	3.57458	11.1005	23.748	CO_vs_CH4
PADDDONK_00190	6.26381	2.61552	1.29455	2.02041	0.0433409	0.0879127	Not significant	0	0	2	23	20	9	4	20	8	0	0	0.167869	1.59394	0.968997	0.616906	0.161317	0.587611	0.261758	0.0559565	1.05995	0.336895	CO_vs_CH4
PADDDONK_00191	210.511	-0.0936039	0.227943	-0.410646	0.681332	0.783693	Not significant	54	58	90	316	331	186	367	634	499	2.28206	2.31967	3.31748	9.61731	7.04278	5.59904	6.49996	8.18037	7.17024	2.63973	7.41971	7.28352	CO_vs_CH4
PADDDONK_00192	42.4371	1.45227	0.454069	3.19834	0.00138222	0.00463951	Upregulated	6	8	6	100	119	42	69	156	110	0.389049	0.490917	0.339341	4.66968	3.88493	1.93986	1.87505	3.08836	2.42519	0.406436	3.49815	2.46287	CO_vs_CH4
PADDDONK_00193	115.158	1.24559	0.312404	3.9871	6.68845e-05	0.000314813	Upregulated	22	12	20	180	304	110	333	529	417	1.40838	0.727014	1.11676	8.29857	9.79837	5.01599	8.93414	10.3396	9.07681	1.08405	7.70431	9.45018	CO_vs_CH4
PADDDONK_00194	178.014	0.442828	0.421415	1.05081	0.293345	0.414264	Not significant	21	9	79	168	344	98	811	1192	942	2.92414	1.186	9.59486	16.847	24.1169	9.72014	47.3273	50.6764	44.5996	4.56834	16.8947	47.5344	CO_vs_CH4
PADDDONK_00195	905.374	-1.38269	0.343946	-4.02009	5.81766e-05	0.000277932	Downregulated	147	90	497	338	550	223	5475	6390	6261	22.2089	12.8681	65.4934	36.7756	41.8365	23.9983	346.661	294.755	321.627	33.5235	34.2035	321.014	CO_vs_CH4
PADDDONK_00196	128.802	-8.07757	1.06561	-7.58022	3.44963e-14	7.55997e-13	Downregulated	43	10	80	1	0	1	784	1140	792	4.52716	0.996372	7.34648	0.0758212	0	0.0749936	34.5927	36.6448	28.3519	4.29	0.0502716	33.1965	CO_vs_CH4
PADDDONK_00197	104.156	-0.833845	0.317347	-2.62755	0.00860026	0.0221807	Downregulated	37	30	30	95	103	55	340	499	386	15.315	11.7517	10.831	28.3187	21.4653	16.2161	58.9803	63.0619	54.3255	12.6326	22	58.7892	CO_vs_CH4
PADDDONK_00198	1544.79	0.0365838	0.214581	0.170489	0.864626	0.922109	Not significant	358	283	361	1652	2193	973	5958	9630	6896	11.7836	8.81551	10.3642	39.1598	36.3428	22.8127	82.188	96.7772	77.1781	10.3211	32.7717	85.3811	CO_vs_CH4
PADDDONK_00199	1236.83	-0.596727	0.318281	-1.87484	0.0608143	0.117378	Not significant	122	97	218	282	873	206	9512	11278	11265	61.4395	46.23	95.7583	102.275	221.353	73.8962	2007.57	1734.09	1928.94	67.8093	132.508	1890.2	CO_vs_CH4
PADDDONK_00200	9061.65	-1.58597	0.253758	-6.24993	4.10628e-10	5.21724e-09	Downregulated	1971	1244	3260	3715	2864	2185	56526	69263	63822	476.448	284.586	687.352	646.728	348.566	376.225	5726.5	5111.88	5245.66	482.795	457.173	5361.34	CO_vs_CH4
PADDDONK_00201	4630.22	-1.80994	0.220413	-8.21157	2.18324e-16	6.32375e-15	Downregulated	1674	1418	2623	2284	2854	1754	15552	18595	17996	477.187	382.537	652.175	468.881	409.61	356.148	1857.94	1618.38	1744.25	503.966	411.546	1740.19	CO_vs_CH4
PADDDONK_00202	1373.76	-1.47949	0.292721	-5.05427	4.32034e-07	3.10675e-06	Downregulated	245	160	365	409	407	310	9890	9571	12154	148.059	91.5068	192.395	178.002	123.836	133.444	2504.82	1765.94	2497.4	143.987	145.094	2256.06	CO_vs_CH4
PADDDONK_00203	38.9002	0.266417	0.484495	0.549887	0.582397	0.701302	Not significant	10	12	14	72	78	44	46	71	22	1.59032	1.80606	1.94198	8.24616	6.24544	4.98431	3.06588	3.44742	1.18962	1.77945	6.49197	2.56764	CO_vs_CH4
PADDDONK_00204	5.61595	0.260147	1.19842	0.217075	0.82815	0.898663	Not significant	0	0	6	7	22	2	18	13	16	0	0	0.841133	0.810239	1.78028	0.22897	1.21245	0.637933	0.874383	0.280378	0.939828	0.908257	CO_vs_CH4
PADDDONK_00205	210.339	-0.672605	0.349343	-1.92534	0.0541866	0.106471	Not significant	74	93	61	279	304	133	275	578	395	5.80778	6.90758	4.17581	15.7694	12.0125	7.43528	9.04529	13.8502	10.5409	5.63039	11.7391	11.1455	CO_vs_CH4
PADDDONK_00206	216.593	-0.261535	0.254564	-1.02738	0.30424	0.425586	Not significant	75	67	79	286	389	180	373	498	371	9.28775	7.85215	8.53314	25.5064	24.2539	15.8778	19.3584	18.8291	15.6215	8.55768	21.8794	17.9363	CO_vs_CH4
PADDDONK_00207	114.68	0.190152	0.264059	0.72011	0.471457	0.598277	Not significant	36	23	37	173	235	96	227	394	281	1.27974	0.773771	1.14724	4.42894	4.20602	2.43085	3.38188	4.27629	3.39646	1.06692	3.6886	3.68488	CO_vs_CH4
PADDDONK_00208	0.118719	0	4.08046	0	1	1	Not significant	0	0	0	0	0	0	0	0	4	0	0	0	0	0	0	0	0	0.720982	0	0	0.240327	CO_vs_CH4
PADDDONK_00209	54.4779	0.767118	0.375866	2.04094	0.0412572	0.0843887	Not significant	6	8	22	105	120	46	138	259	154	0.859227	1.0842	2.74797	10.8288	8.65209	4.69226	8.28223	11.3242	7.49856	1.5638	8.05771	9.03499	CO_vs_CH4
PADDDONK_00210	133.929	0.380578	0.342335	1.11171	0.266263	0.385211	Not significant	29	16	68	270	338	70	295	473	380	1.50046	0.783449	3.06879	10.0606	8.80493	2.57983	6.39676	7.47202	6.68513	1.78423	7.14845	6.8513	CO_vs_CH4
PADDDONK_00211	464.87	1.21864	0.21413	5.69114	1.26193e-08	1.22986e-07	Upregulated	86	54	118	1062	1009	551	1027	1320	1227	8.40967	4.99734	10.0646	74.7892	49.677	38.3795	42.0884	39.4099	40.7967	7.82386	54.2819	40.765	CO_vs_CH4
PADDDONK_00212	49.8756	0.067709	0.568609	0.119078	0.905213	0.947494	Not significant	12	14	25	42	213	23	53	99	74	4.83458	5.3379	8.78517	12.186	43.2057	6.60044	8.94881	12.1777	10.137	6.31922	20.664	10.4212	CO_vs_CH4
PADDDONK_00213	57.8041	-0.0457017	0.419865	-0.108849	0.913323	0.950021	Not significant	22	14	17	61	151	41	103	145	143	2.45297	1.47728	1.6533	4.89816	8.47676	3.25627	4.81303	4.93615	5.42133	1.86118	5.54373	5.05684	CO_vs_CH4
PADDDONK_00214	139.067	-0.318715	0.284475	-1.12036	0.262558	0.381451	Not significant	38	40	63	139	294	94	275	426	366	3.97306	3.95791	5.74532	10.4662	15.4765	7.00062	12.05	13.5988	13.0114	4.55876	10.9811	12.8867	CO_vs_CH4
PADDDONK_00215	2.31609	2.86562	1.70108	1.68458	0.0920689	0.16447	Not significant	0	0	0	4	13	3	10	4	4	0	0	0	1.50074	3.40987	1.11327	2.18335	0.636241	0.708551	0	2.00796	1.17605	CO_vs_CH4
PADDDONK_00216	126.655	0.449536	0.257037	1.74891	0.0803061	0.146856	Not significant	17	27	40	188	238	95	396	585	496	1.30374	1.95962	2.67569	10.3833	9.18974	5.1896	12.7277	13.6978	12.9338	1.97968	8.2542	13.1197	CO_vs_CH4
PADDDONK_00217	45.8793	0.0511193	0.49399	0.103482	0.91758	0.953252	Not significant	5	16	10	60	89	18	164	252	178	0.778766	2.35842	1.35853	6.73011	6.97928	1.997	10.7052	11.9836	9.42666	1.49857	5.23546	10.7051	CO_vs_CH4
PADDDONK_00218	0	0	0	0	0	0	Not significant	0	0	0	0	0	0	0	0	0	0	0	0	0	0	0	0	0	0	0	0	0	CO_vs_CH4
PADDDONK_00219	1846.57	-0.592062	0.200163	-2.95789	0.00309749	0.00928351	Downregulated	344	331	557	1116	2084	645	9937	13244	10452	27.2103	24.7781	38.4294	63.5731	82.9959	36.3415	329.414	319.849	281.109	30.1393	60.9702	310.124	CO_vs_CH4
PADDDONK_00220	5.72335	1.2219	1.63876	0.745623	0.455895	0.583174	Not significant	0	2	0	8	0	10	20	39	18	0	0.783449	0	2.38473	0	2.94838	3.46943	4.92869	2.53331	0.26115	1.7777	3.64381	CO_vs_CH4
PADDDONK_00221	4.06954	-0.0313739	1.52347	-0.0205936	0.98357	0.997324	Not significant	2	0	0	4	7	0	27	18	30	0.586721	0	0	0.845075	1.03391	0	3.31953	1.61222	2.99243	0.195574	0.626329	2.64139	CO_vs_CH4
PADDDONK_00222	22.685	0.799069	0.548712	1.45626	0.14532	0.241239	Not significant	6	2	10	56	56	25	30	50	20	1.79502	0.566255	2.60946	12.0653	8.43507	5.32752	3.76141	4.56708	2.03445	1.65691	8.60931	3.45431	CO_vs_CH4
PADDDONK_00223	0.434312	0.467107	3.991	0.11704	0.906828	0.948266	Not significant	0	0	0	4	0	0	3	0	0	0	0	0	2.07245	0	0	0.904529	0	0	0	0.690816	0.30151	CO_vs_CH4
PADDDONK_00224	7.75034	-4.04048	1.2105	-3.33787	0.000844245	0.00301454	Downregulated	4	6	2	2	2	0	4	34	16	0.434765	0.617177	0.189608	0.156552	0.109448	0	0.182207	1.1283	0.591309	0.41385	0.0886666	0.633938	CO_vs_CH4
PADDDONK_00225	0	0	0	0	0	0	Not significant	0	0	0	0	0	0	0	0	0	0	0	0	0	0	0	0	0	0	0	0	0	CO_vs_CH4
PADDDONK_00226	28.2041	-2.24762	0.777129	-2.8922	0.00382549	0.0111901	Downregulated	18	9	11	3	37	4	95	57	90	1.90172	0.899871	1.01367	0.228259	1.96815	0.301023	4.20638	1.83865	3.23308	1.27175	0.832477	3.0927	CO_vs_CH4
PADDDONK_00227	6.98486	-5.01563	1.73086	-2.89776	0.00375836	0.0110249	Downregulated	11	0	1	0	2	0	2	24	17	5.03602	0	0.399326	0	0.461008	0	0.38374	3.35472	2.64633	1.81178	0.153669	2.12827	CO_vs_CH4
PADDDONK_00228	0	0	0	0	0	0	Not significant	0	0	0	0	0	0	0	0	0	0	0	0	0	0	0	0	0	0	0	0	0	CO_vs_CH4
PADDDONK_00229	0.105943	0	4.08046	0	1	1	Not significant	0	0	0	0	0	0	0	2	2	0	0	0	0	0	0	0	0.473102	0.526872	0	0	0.333325	CO_vs_CH4
PADDDONK_00230	129.092	-0.620935	0.309247	-2.00789	0.0446551	0.0900932	Not significant	48	18	67	115	169	84	348	605	441	2.14552	0.761429	2.61216	3.70189	3.80331	2.67448	6.51903	8.25654	6.70242	1.8397	3.39323	7.15933	CO_vs_CH4
PADDDONK_00231	29.1316	0.0297653	0.517098	0.0575622	0.954097	0.98054	Not significant	10	6	11	44	43	31	35	71	88	2.93361	1.66578	2.81467	9.29583	6.35117	6.47785	4.3031	6.35932	8.77778	2.47135	7.37495	6.48007	CO_vs_CH4
PADDDONK_00232	5.48904	0.603863	1.12253	0.537947	0.590613	0.708462	Not significant	1	2	0	6	11	5	13	23	24	0.237922	0.450329	0	1.02806	1.31768	0.847369	1.29625	1.67076	1.94154	0.229417	1.06437	1.63619	CO_vs_CH4
PADDDONK_00233	6.13835	-0.981187	1.21306	-0.808853	0.418599	0.545747	Not significant	3	2	0	8	7	0	11	40	35	0.996136	0.628481	0	1.91303	1.17025	0	1.53074	4.05516	3.95154	0.541539	1.02776	3.17915	CO_vs_CH4
PADDDONK_00234	0.0465833	0	4.08046	0	1	1	Not significant	0	0	0	0	0	0	0	2	0	0	0	0	0	0	0	0	0.376551	0	0	0	0.125517	CO_vs_CH4
PADDDONK_00235	7.00347	-2.47903	1.3425	-1.84658	0.064808	0.123305	Not significant	3	6	0	8	2	0	4	17	24	1.53641	2.90806	0	2.9506	0.515704	0	0.858536	2.65819	4.17925	1.48149	1.15544	2.56533	CO_vs_CH4
PADDDONK_00236	175.431	-0.640645	0.216583	-2.95796	0.00309679	0.00928351	Downregulated	52	48	80	181	273	86	452	722	569	9.08231	7.93412	12.1875	22.767	24.0071	10.6994	33.0859	38.5018	33.7914	9.73465	19.1578	35.1263	CO_vs_CH4
PADDDONK_00237	32.3502	-0.817044	0.502003	-1.62757	0.103617	0.181761	Not significant	7	5	29	48	40	12	90	128	85	3.06541	2.07217	11.077	15.1379	8.81928	3.74316	16.5175	17.114	12.6564	5.40484	9.23344	15.4293	CO_vs_CH4
PADDDONK_00238	297.607	-1.66924	0.268087	-6.2265	4.76964e-10	5.95543e-09	Downregulated	86	93	134	116	249	91	1221	1633	1271	3.10465	3.17732	4.2194	3.01582	4.52581	2.34003	18.4731	17.9991	15.6013	3.50046	3.29389	17.3578	CO_vs_CH4
PADDDONK_00239	5.85334	-1.02487	0.93585	-1.09512	0.273463	0.392791	Not significant	1	1	8	10	9	2	6	11	6	0.520968	0.493033	3.63524	3.75184	2.36068	0.742178	1.31001	1.74966	1.06283	1.54975	2.2849	1.37417	CO_vs_CH4
PADDDONK_00240	0.175032	-1.15568	4.07772	-0.283413	0.77686	0.859902	Not significant	0	0	0	0	0	1	0	0	0	0	0	0	0	0	0.125135	0	0	0	0	0.0417116	0	CO_vs_CH4
PADDDONK_00241	2.8648	0.73568	1.74201	0.422316	0.672794	0.775811	Not significant	2	0	0	10	3	3	0	4	8	0.375356	0	0	1.3516	0.283477	0.401053	0	0.229205	0.510509	0.125119	0.678709	0.246571	CO_vs_CH4
PADDDONK_00242	35.7529	-0.664055	0.599813	-1.1071	0.268249	0.387274	Not significant	18	4	18	32	90	8	82	125	109	1.01095	0.212609	0.881783	1.29432	2.54497	0.320047	1.93011	2.14347	2.08153	0.70178	1.38644	2.05171	CO_vs_CH4
PADDDONK_00244	234.685	-0.985145	0.353693	-2.78531	0.00534762	0.0149057	Downregulated	38	14	94	139	120	49	1565	1994	1673	11.0405	3.84945	23.8213	29.084	17.5538	10.1407	190.56	176.881	165.273	12.9038	18.9262	177.571	CO_vs_CH4
PADDDONK_00245	336.185	-1.33168	0.250565	-5.31468	1.06842e-07	8.79801e-07	Downregulated	68	42	136	129	200	88	2062	2563	2199	10.6461	6.22294	18.5718	14.5447	15.765	9.81368	135.295	122.513	117.06	11.8136	13.3745	124.956	CO_vs_CH4
PADDDONK_00246	23915.8	-0.572578	0.309183	-1.85191	0.0640392	0.122066	Not significant	6940	6221	6415	22423	19521	16083	83409	134166	97898	260.174	220.713	209.765	605.385	368.459	429.475	1310.47	1535.67	1247.9	230.217	467.773	1364.68	CO_vs_CH4
PADDDONK_00247	21.0211	-0.229512	0.793425	-0.289267	0.772377	0.857001	Not significant	2	0	16	29	32	4	80	158	119	0.41392	0	2.88827	4.32233	3.33441	0.589676	6.93886	9.98375	8.37401	1.10073	2.74881	8.43221	CO_vs_CH4
PADDDONK_00248	1078.51	-0.164723	0.22531	-0.731092	0.464723	0.592636	Not significant	209	162	467	1538	1155	537	4064	6490	5017	18.7394	13.7464	36.5223	99.3114	52.1404	34.2966	152.712	177.666	152.951	23.0027	61.9161	161.11	CO_vs_CH4
PADDDONK_00249	393.607	-0.315902	0.209227	-1.50985	0.131082	0.22132	Not significant	141	106	171	498	675	332	600	997	760	26.965	19.1846	28.524	68.5875	64.9934	45.2259	48.0889	58.214	49.4192	24.8912	59.6023	51.9074	CO_vs_CH4
PADDDONK_00250	295.641	0.184687	0.247201	0.747114	0.454995	0.582202	Not significant	61	70	71	446	487	181	891	1595	1128	4.60796	5.00428	4.6781	24.2632	18.5221	9.73924	28.2077	36.7867	28.9727	4.76345	17.5082	31.3224	CO_vs_CH4
PADDDONK_00251	15.6885	2.13937	0.820538	2.60727	0.00912669	0.0232489	Upregulated	0	0	6	45	50	17	28	72	39	0	0	0.422816	2.61827	2.03386	0.978326	0.948063	1.77603	1.07135	0.140939	1.87682	1.26515	CO_vs_CH4
PADDDONK_00252	23.3236	-0.819946	0.621262	-1.31981	0.186899	0.29275	Not significant	2	10	12	18	28	14	44	151	70	0.250756	1.18655	1.31231	1.62528	1.76752	1.25031	2.31199	5.78029	2.98415	0.916538	1.5477	3.69214	CO_vs_CH4
PADDDONK_00255	109.483	0.547445	0.337982	1.61975	0.105287	0.184085	Not significant	30	14	32	179	297	66	292	486	297	3.39507	1.49941	3.15871	14.5886	16.9226	5.32034	13.8491	16.7925	11.4284	2.6844	12.2772	14.0233	CO_vs_CH4
PADDDONK_00256	646.98	-0.473598	0.225882	-2.09666	0.0360235	0.0752822	Not significant	105	91	297	524	713	273	3045	4369	3538	13.9766	11.4635	34.4828	50.2317	47.7844	25.8847	169.868	177.56	160.13	19.9743	41.3003	169.186	CO_vs_CH4
PADDDONK_00257	690.657	0.155184	0.246756	0.628897	0.529417	0.654971	Not significant	220	154	239	1227	1099	696	1043	1709	1617	43.448	28.7828	41.1697	174.512	109.277	97.9093	86.3264	103.048	108.582	37.8002	127.233	99.3189	CO_vs_CH4
PADDDONK_00258	52.7617	1.33074	0.387894	3.43067	0.000602088	0.00223063	Upregulated	9	9	13	151	166	52	56	111	62	1.47796	1.39871	1.86207	17.858	13.725	6.08264	3.85408	5.56538	3.46189	1.57958	12.5552	4.29378	CO_vs_CH4
PADDDONK_00259	1.46103	0.00799572	2.31011	0.00346119	0.997238	1	Not significant	0	0	2	0	1	4	0	2	2	0	0	1.42462	0	0.411169	2.32683	0	0.498675	0.555351	0.474874	0.912666	0.351342	CO_vs_CH4
PADDDONK_00260	0.210068	-0.376618	4.0346	-0.093347	0.925628	0.958967	Not significant	0	0	0	2	0	0	0	2	0	0	0	0	1.08803	0	0	0	0.461275	0	0	0.362678	0.153758	CO_vs_CH4
PADDDONK_00261	5.69944	2.38635	1.71611	1.39056	0.16436	0.265308	Not significant	0	0	2	30	10	4	18	27	0	0	0	0.297802	3.68825	0.859506	0.486399	1.2878	1.40728	0	0.0992675	1.67805	0.898361	CO_vs_CH4
PADDDONK_00262	0.254055	0	4.08046	0	1	1	Not significant	0	0	0	0	0	0	1	3	5	0	0	0	0	0	0	0.0974109	0.212896	0.395154	0	0	0.235154	CO_vs_CH4
PADDDONK_00263	31.5408	-0.116078	0.666375	-0.174193	0.861714	0.920139	Not significant	8	0	30	38	80	22	66	87	66	2.06606	0	6.75782	7.06758	10.4022	4.04709	7.14346	6.85998	5.79559	2.94129	7.1723	6.59968	CO_vs_CH4
PADDDONK_00264	157.206	-2.01304	0.55665	-3.61635	0.00029879	0.00120038	Downregulated	40	12	142	119	60	18	796	965	706	16.7867	4.76598	51.9789	35.9656	12.6777	5.38079	140.001	123.647	100.742	24.5105	18.008	121.464	CO_vs_CH4
PADDDONK_00265	2075.65	-2.6591	0.212175	-12.5326	4.95319e-36	6.8387e-34	Downregulated	589	443	938	422	785	237	11493	13258	13593	95.6844	68.1074	132.911	49.371	64.2065	27.4247	782.476	657.589	750.83	98.901	47.0007	730.299	CO_vs_CH4
PADDDONK_00266	759.805	-0.401423	0.198087	-2.02649	0.0427141	0.0868968	Not significant	264	218	298	972	1305	513	1412	2497	1623	12.1973	9.53196	12.0091	32.3416	30.3567	16.8829	27.3406	35.2233	25.4965	11.2461	26.5271	29.3535	CO_vs_CH4
PADDDONK_00267	33.3535	0.387156	0.463013	0.836167	0.403061	0.531005	Not significant	8	4	11	62	62	17	99	153	150	0.845207	0.399942	1.01367	4.71735	3.29798	1.27935	4.38349	4.93532	5.38846	0.752941	3.09823	4.90242	CO_vs_CH4
PADDDONK_00268	137.072	0.74338	0.314075	2.36689	0.0179385	0.0416954	Upregulated	40	27	30	251	341	162	174	282	262	3.07543	1.9646	2.01187	13.8981	13.2003	8.87215	5.6067	6.61982	6.84933	2.35064	11.9902	6.35862	CO_vs_CH4
PADDDONK_00269	40.5736	-0.429133	0.437244	-0.98145	0.326371	0.451362	Not significant	9	14	18	47	86	17	83	130	135	1.10099	1.62082	1.92064	4.1407	5.29692	1.48135	4.25532	4.85552	5.61534	1.54749	3.63966	4.90873	CO_vs_CH4
PADDDONK_00270	21.9347	0.707987	0.625336	1.13217	0.257562	0.375642	Not significant	7	4	4	49	70	10	31	67	59	0.528782	0.285959	0.263555	2.66568	2.66232	0.538079	0.981414	1.54527	1.51541	0.359432	1.95536	1.34737	CO_vs_CH4
PADDDONK_00271	20.1417	-0.440206	0.634241	-0.694067	0.48764	0.613363	Not significant	6	10	5	30	41	10	14	53	39	1.14745	1.80987	0.834035	4.13178	3.94774	1.36223	1.12207	3.09463	2.53599	1.26378	3.14725	2.2509	CO_vs_CH4
PADDDONK_00272	130.809	-0.643852	0.29262	-2.2003	0.0277859	0.0603875	Not significant	58	27	57	135	226	69	281	486	331	4.85467	2.13875	4.1614	8.13766	9.52409	4.11385	9.85711	12.4199	9.4202	3.71827	7.25853	10.5657	CO_vs_CH4
PADDDONK_00273	876.148	0.0274701	0.257652	0.106617	0.915093	0.951623	Not significant	132	107	366	1186	1122	379	4176	5112	4474	9.65746	7.40862	23.3562	62.4895	41.33	19.7513	128.045	114.191	111.297	13.4741	41.1903	117.844	CO_vs_CH4
PADDDONK_00274	82.6473	1.05346	0.569051	1.85125	0.0641334	0.122134	Not significant	8	22	6	195	195	39	212	438	344	1.52031	3.95666	0.994548	26.6876	18.6578	5.27927	16.8845	25.4136	22.228	2.15717	16.8749	21.5087	CO_vs_CH4
PADDDONK_00275	404.046	0.822515	0.206012	3.99255	6.53661e-05	0.000309424	Upregulated	98	66	102	847	915	409	793	1258	880	3.62446	2.31007	3.29041	22.5597	17.0381	10.7748	12.2914	14.2052	11.0662	3.07498	16.7909	12.521	CO_vs_CH4
PADDDONK_00276	15.7391	0.747906	0.745156	1.00369	0.315528	0.439005	Not significant	2	0	9	30	46	7	43	75	67	0.636129	0	2.49684	6.8718	7.36642	1.58592	5.73186	7.28328	7.24587	1.04432	5.27471	6.75367	CO_vs_CH4
PADDDONK_00277	35.5946	0.126965	0.509619	0.249137	0.803255	0.88174	Not significant	3	8	17	59	58	20	143	112	150	0.652147	1.64581	3.22334	9.23655	6.34798	3.09686	13.0278	7.43349	11.087	1.84043	6.22713	10.5161	CO_vs_CH4
PADDDONK_00278	3.4358	0.613834	1.6585	0.370113	0.711298	0.80762	Not significant	2	0	0	8	10	0	8	6	23	0.623013	0	0	1.7947	1.56838	0	1.04441	0.570649	2.4361	0.207671	1.12102	1.35039	CO_vs_CH4
PADDDONK_00279	505.501	-0.67912	0.212466	-3.19636	0.00139171	0.00466758	Downregulated	139	105	166	402	510	246	2227	2680	2504	67.7426	48.4285	70.5647	141.094	125.141	85.3984	454.862	398.779	414.937	62.2453	117.211	422.859	CO_vs_CH4
PADDDONK_00280	5.3113	1.78717	1.2824	1.39361	0.163435	0.26402	Not significant	0	0	3	28	12	4	4	14	5	0	0	0.169671	1.30751	0.391758	0.184748	0.108699	0.277161	0.110236	0.0565569	0.628005	0.165365	CO_vs_CH4
PADDDONK_00281	31.116	1.33733	0.574173	2.32915	0.0198512	0.0453773	Upregulated	4	6	8	105	74	32	52	30	50	0.263896	0.374619	0.460358	4.98881	2.45804	1.5038	1.43777	0.60429	1.12162	0.366291	2.98355	1.05456	CO_vs_CH4
PADDDONK_00282	8.40178	1.05378	0.94594	1.114	0.265279	0.384187	Not significant	0	0	6	24	18	8	16	30	26	0	0	0.756617	2.49884	1.31023	0.823854	0.969448	1.32423	1.2781	0.252206	1.54431	1.1906	CO_vs_CH4
PADDDONK_00283	30.6388	1.83083	0.732071	2.50089	0.012388	0.0302721	Upregulated	2	2	2	24	66	14	160	294	215	0.444355	0.420528	0.387581	3.84012	7.38291	2.21562	14.8981	19.9433	16.242	0.417488	4.47955	17.0278	CO_vs_CH4
PADDDONK_00284	38.4971	-0.383118	0.501327	-0.764208	0.444744	0.572089	Not significant	4	5	27	36	59	20	125	201	204	1.52993	1.80987	9.00758	9.91627	11.3618	5.4489	20.037	23.4725	26.5303	4.11579	8.90899	23.3466	CO_vs_CH4
PADDDONK_00285	914.99	0.38681	0.208725	1.85321	0.0638527	0.121767	Not significant	232	241	282	1867	1914	876	1262	2146	1530	4.32191	4.24883	4.58215	25.0476	17.952	11.6241	9.85279	12.2059	9.69125	4.3843	18.2079	10.5833	CO_vs_CH4
PADDDONK_00286	342.544	0.331567	0.269467	1.23046	0.218526	0.330461	Not significant	92	80	82	483	718	314	740	1233	934	5.24507	4.31636	4.07764	19.831	20.6097	12.7515	17.681	21.4623	18.1055	4.54636	17.7307	19.0829	CO_vs_CH4
PADDDONK_00287	622.968	-2.41797	0.343752	-7.03404	2.00645e-12	3.55158e-11	Downregulated	108	102	409	165	273	64	3635	3872	4278	37.5097	33.5262	123.901	41.2703	47.7382	15.8331	529.098	410.587	505.197	64.979	34.9472	481.627	CO_vs_CH4
PADDDONK_00288	215.198	0.621716	0.242405	2.56478	0.0103241	0.0257604	Upregulated	36	27	61	336	310	178	724	1272	958	4.01395	2.84904	5.93242	26.98	17.4026	14.137	33.8314	43.3019	36.3191	4.26514	19.5066	37.8175	CO_vs_CH4
PADDDONK_00289	162.342	-0.484531	0.246636	-1.96456	0.0494652	0.0983605	Not significant	47	31	64	195	213	67	633	774	655	7.93385	4.95236	9.4232	23.7058	18.1029	8.05616	44.7818	39.8912	37.5948	7.43647	16.6216	40.7559	CO_vs_CH4
PADDDONK_00290	1705.07	-1.24314	0.225959	-5.50162	3.76316e-08	3.36653e-07	Downregulated	388	364	767	866	1512	516	8908	8789	9747	93.7909	83.2712	161.717	150.758	184.02	88.8477	902.445	648.663	801.125	112.927	141.208	784.078	CO_vs_CH4
PADDDONK_00291	149.523	0.230948	0.333356	0.692798	0.488436	0.613992	Not significant	26	22	48	280	163	71	596	953	668	3.9281	3.14555	6.32532	30.465	12.3988	7.64073	37.737	43.9595	34.3151	4.46632	16.8348	38.6705	CO_vs_CH4
PADDDONK_00292	478.156	0.553807	0.205061	2.7007	0.00691943	0.0184786	Not significant	66	60	133	766	653	282	1870	3115	2543	22.4075	19.2781	39.3852	187.289	111.621	68.197	266.074	322.892	293.559	27.0236	122.369	294.175	CO_vs_CH4
PADDDONK_00294	15.7493	0.213858	0.801213	0.266918	0.789532	0.870095	Not significant	0	2	8	10	24	12	47	149	85	0	0.79433	2.92839	3.02232	5.07109	3.5872	8.26639	19.0916	12.129	1.24091	3.89353	13.1624	CO_vs_CH4
PADDDONK_00295	154.392	-0.335185	0.460367	-0.728084	0.466562	0.594128	Not significant	29	8	78	206	116	52	797	1026	885	12.6995	3.31547	29.7932	64.9667	25.5759	16.2204	146.272	137.179	131.775	15.2694	35.5877	138.409	CO_vs_CH4
PADDDONK_00296	4.53095	0.60038	1.37737	0.435888	0.662918	0.767843	Not significant	2	0	0	7	4	3	11	42	27	0.68673	0	0	1.73096	0.691512	0.733745	1.58293	4.40308	3.15225	0.22891	1.05207	3.04608	CO_vs_CH4
PADDDONK_00297	164.532	0.475335	0.357818	1.32842	0.184038	0.289183	Not significant	19	8	60	191	193	100	799	1176	1030	7.9737	3.17732	21.9629	57.7263	40.78	29.8933	140.529	150.683	146.975	11.038	42.7999	146.062	CO_vs_CH4
PADDDONK_00298	331.787	-1.12569	0.361146	-3.117	0.001827	0.00587079	Downregulated	42	29	158	156	175	83	2440	2448	2167	18.6629	12.1953	61.2378	49.9216	39.1518	26.2709	454.393	332.118	327.408	30.6987	38.4481	371.306	CO_vs_CH4
PADDDONK_00299	1.33986	1.687	2.11822	0.796424	0.425786	0.552384	Not significant	0	0	0	4	6	0	6	14	2	0	0	0	0.512016	0.536939	0	0.446944	0.759747	0.120871	0	0.349652	0.44252	CO_vs_CH4
PADDDONK_00300	521.501	0.216482	0.259551	0.834065	0.404244	0.53138	Not significant	65	77	96	549	655	171	3228	3731	3180	14.1298	15.8409	18.2024	85.9469	71.6884	26.4782	294.083	247.628	235.045	16.0577	61.3711	258.919	CO_vs_CH4
PADDDONK_00301	12.5302	-2.6939	0.885431	-3.04247	0.00234642	0.00729644	Downregulated	2	4	8	8	2	0	56	67	85	0.554425	1.04939	1.93435	1.59712	0.279142	0	6.50597	5.67072	8.01183	1.17939	0.625419	6.72951	CO_vs_CH4
PADDDONK_00302	8.29358	-2.31656	0.902246	-2.56755	0.0102421	0.0256308	Downregulated	4	0	8	4	4	2	25	38	42	0.710968	0	1.24026	0.512016	0.357959	0.253214	1.86227	2.06217	2.53828	0.650409	0.374396	2.15424	CO_vs_CH4
PADDDONK_00303	56.4917	-0.0128959	0.367176	-0.035122	0.971982	0.99005	Not significant	15	12	21	67	93	49	176	190	162	1.96209	1.4855	2.39596	6.31154	6.12482	4.56552	9.64831	7.58807	7.20514	1.94785	5.66729	8.14717	CO_vs_CH4
PADDDONK_00304	14.6824	0.558685	0.799612	0.698695	0.484743	0.610646	Not significant	2	2	3	8	33	8	66	86	100	0.649809	0.614965	0.850178	1.87189	5.39825	1.85146	8.98694	8.5311	11.0473	0.704984	3.04053	9.52178	CO_vs_CH4
PADDDONK_00305	59.8113	-0.521344	0.377835	-1.37982	0.167642	0.269241	Not significant	10	14	24	44	76	30	258	292	324	1.4186	1.87954	2.96963	4.49517	5.42821	3.03143	15.3388	12.6472	15.6281	2.08926	4.31827	14.538	CO_vs_CH4
PADDDONK_00306	546.248	-0.91812	0.16612	-5.52686	3.26022e-08	2.94844e-07	Downregulated	197	163	286	526	749	291	1225	1867	1280	7.68075	6.01436	9.72603	14.7692	14.7029	8.0816	20.0164	22.2245	16.9687	7.80705	12.5179	19.7365	CO_vs_CH4
PADDDONK_00307	25.3892	1.42561	0.611664	2.33071	0.0197685	0.0452132	Upregulated	7	2	4	49	98	24	36	53	72	0.744764	0.201379	0.371204	3.75449	5.24965	1.81886	1.60522	1.72166	2.60468	0.439116	3.60766	1.97719	CO_vs_CH4
PADDDONK_00308	175.172	-1.71888	0.479897	-3.58177	0.000341274	0.00134497	Downregulated	37	8	108	79	87	25	1103	1247	1190	14.9066	3.05023	37.9519	22.9213	17.6474	7.17439	186.237	153.389	163.014	18.6363	15.9143	167.547	CO_vs_CH4
PADDDONK_00309	300.783	0.893543	0.287008	3.1133	0.00185008	0.00593113	Upregulated	57	26	90	690	475	238	962	1360	1159	9.84183	4.24853	13.5543	85.7993	41.2931	29.2715	69.6126	71.6953	68.0432	9.21487	52.1213	69.7837	CO_vs_CH4
PADDDONK_00310	470.11	-2.08352	0.32954	-6.32253	2.57314e-10	3.36213e-09	Downregulated	62	88	283	162	209	65	2525	3216	3413	23.7139	31.8536	94.4128	44.6232	40.2477	17.7089	404.748	375.559	443.863	49.9935	34.1933	408.057	CO_vs_CH4
PADDDONK_00311	97.4694	2.13988	0.396894	5.39157	6.98442e-08	5.89195e-07	Upregulated	4	3	17	167	220	79	447	732	442	1.03303	0.733228	3.82943	31.0601	28.6061	14.5327	48.3807	57.7185	38.8129	1.86523	24.733	48.304	CO_vs_CH4
PADDDONK_00312	49.9709	0.161997	0.406403	0.398613	0.690179	0.791745	Not significant	10	6	20	87	76	22	203	262	207	2.4972	1.41798	4.35628	15.6461	9.55544	3.9133	21.2452	19.9759	17.5762	2.75715	9.70495	19.5991	CO_vs_CH4
PADDDONK_00313	53.1315	-0.778971	0.423702	-1.83849	0.0659904	0.12521	Not significant	11	8	23	28	69	16	247	340	328	4.61635	3.17732	8.41912	8.46249	14.5794	4.78293	43.4425	43.5648	46.8038	5.40427	9.27493	44.6037	CO_vs_CH4
PADDDONK_00314	737.141	-1.62552	0.22992	-7.06995	1.54989e-12	2.81564e-11	Downregulated	159	134	258	242	359	178	4595	4887	5106	60.0546	47.8981	84.9965	65.8261	68.2695	47.8891	727.355	563.562	655.738	64.3164	60.6616	648.885	CO_vs_CH4
PADDDONK_00315	30402.8	-0.784596	0.177602	-4.41771	9.97502e-06	5.53841e-05	Downregulated	7207	6809	11164	23101	27000	14336	135734	168647	154597	769.497	688.019	1039.69	1776.3	1451.44	1090.3	6073.69	5497.71	5612.47	832.403	1439.35	5727.96	CO_vs_CH4
PADDDONK_00316	2648.28	0.090175	0.264623	0.340768	0.733278	0.826235	Not significant	868	845	852	5142	4889	2770	1973	3842	2659	30.7836	28.3609	26.3555	131.33	87.2977	69.9756	29.325	41.6013	32.064	28.5	96.2012	34.3301	CO_vs_CH4
PADDDONK_00317	2.31339	3.00278	1.67246	1.79542	0.0725862	0.135551	Not significant	0	0	0	3	10	6	2	6	4	0	0	0	2.10587	4.9075	4.16578	0.816994	1.78558	1.32568	0	3.72638	1.30942	CO_vs_CH4
PADDDONK_00318	84.8638	-0.294641	0.413463	-0.712617	0.476083	0.60175	Not significant	23	10	36	123	60	51	280	477	436	3.81852	1.5712	5.21318	14.7064	5.01536	6.03122	19.4822	24.1789	24.6124	3.5343	8.58433	22.7578	CO_vs_CH4
PADDDONK_00319	214.936	-0.193814	0.469541	-0.412772	0.679773	0.782334	Not significant	17	8	87	153	199	49	1488	1758	1599	3.03949	1.35365	13.5676	19.7005	17.9138	6.24045	111.498	95.967	97.2078	5.98692	14.6183	101.558	CO_vs_CH4
PADDDONK_00320	141.866	-1.12276	0.315153	-3.5626	0.000367199	0.0014362	Downregulated	41	16	58	85	105	43	835	841	816	12.1457	4.48563	14.9865	18.1339	15.6607	9.0735	103.666	76.0651	82.192	10.5393	14.2894	87.3077	CO_vs_CH4
PADDDONK_00321	1767.75	-0.278685	0.168859	-1.6504	0.0988617	0.174472	Not significant	554	440	653	2252	2900	1189	4140	6427	5341	25.5959	19.2388	26.3152	74.9313	67.4594	39.1301	80.1629	90.6609	83.9043	23.7167	60.5069	84.9094	CO_vs_CH4
PADDDONK_00322	725.559	-0.461021	0.397486	-1.15984	0.246114	0.362907	Not significant	96	80	474	840	875	235	2762	5137	3519	16.2963	12.8521	70.1826	102.691	74.7843	28.4154	196.496	266.244	203.113	33.1104	68.6302	221.951	CO_vs_CH4
PADDDONK_00323	119.15	2.4162	0.43244	5.58737	2.30532e-08	2.14577e-07	Upregulated	16	12	10	219	484	228	86	143	130	5.68774	4.03707	3.10065	56.0658	86.6261	57.7328	12.8124	15.5205	15.7132	4.27515	66.8082	14.682	CO_vs_CH4
PADDDONK_00324	122.596	0.774731	0.409807	1.89048	0.0586942	0.113763	Not significant	6	12	52	193	226	79	504	776	545	1.04194	1.97213	7.87636	24.1369	19.7598	9.77202	36.6802	41.1436	32.18	3.63014	17.8895	36.668	CO_vs_CH4
PADDDONK_00325	43.1222	0.739841	0.473321	1.56309	0.118032	0.202271	Not significant	5	2	19	73	89	27	136	285	189	0.432896	0.163873	1.43483	4.55166	3.8796	1.66512	4.93474	7.53371	5.56385	0.677199	3.36546	6.01077	CO_vs_CH4
PADDDONK_00326	41.9727	0.939929	0.515863	1.82205	0.068447	0.128984	Not significant	10	8	8	81	158	24	61	147	93	1.37346	1.03985	0.958382	8.01189	10.9259	2.34798	3.51122	6.16431	4.3431	1.1239	7.09525	4.67287	CO_vs_CH4
PADDDONK_00327	32.2886	0.912601	0.649574	1.40492	0.160044	0.259844	Not significant	0	10	12	72	97	27	66	98	35	0	0.982676	1.08683	5.38409	5.07109	1.997	2.87211	3.10687	1.2357	0.689834	4.15072	2.4049	CO_vs_CH4
PADDDONK_00328	0.315668	-0.540934	4.04332	-0.133785	0.893573	0.940073	Not significant	0	0	0	0	2	0	0	0	6	0	0	0	0	0.24148	0	0	0	0.489238	0	0.0804934	0.163079	CO_vs_CH4
PADDDONK_00329	5.29159	-0.739609	1.27235	-0.581293	0.561043	0.683081	Not significant	0	0	6	4	10	1	29	14	33	0	0	0.594485	0.327228	0.571927	0.0809142	1.3806	0.485552	1.27459	0.198162	0.32669	1.04691	CO_vs_CH4
PADDDONK_00330	130.844	0.471265	0.478523	0.984831	0.324707	0.449361	Not significant	10	10	67	170	284	58	647	693	593	2.58258	2.44409	15.0925	31.6181	36.9279	10.6696	70.0276	54.6433	52.0725	6.70638	26.4052	58.9145	CO_vs_CH4
PADDDONK_00331	76.1563	0.454722	0.44189	1.02904	0.303461	0.424784	Not significant	9	11	50	208	137	56	130	217	160	4.12038	4.76598	19.9663	68.5792	31.579	18.2621	24.9431	30.3323	24.9067	9.61755	39.4734	26.7273	CO_vs_CH4
PADDDONK_00332	391.498	0.288156	0.200808	1.43498	0.151293	0.249167	Not significant	72	83	167	771	741	275	870	1395	1117	13.9459	15.2145	28.2139	107.548	72.263	37.9415	70.6229	82.4972	73.5645	19.1248	72.5842	75.5615	CO_vs_CH4
PADDDONK_00333	506.258	1.59304	0.213419	7.46437	8.3699e-14	1.74212e-12	Upregulated	86	59	102	1113	1828	582	709	1174	958	16.1403	10.4792	16.6973	150.433	172.732	77.8043	55.7662	67.2716	61.1335	14.4389	133.656	61.3904	CO_vs_CH4
PADDDONK_00334	42.95	-0.765442	0.739068	-1.03569	0.300349	0.421139	Not significant	14	4	30	57	69	7	184	50	221	0.983781	0.266008	1.83876	2.88456	2.4412	0.350377	5.41876	1.07273	5.28036	1.02952	1.89204	3.92395	CO_vs_CH4
PADDDONK_00335	8.01418	1.9535	1.35706	1.43951	0.150007	0.247344	Not significant	0	0	2	6	30	2	34	77	51	0	0	0.212544	0.526468	1.84031	0.173574	1.73611	2.86437	2.1128	0.0708481	0.846785	2.23776	CO_vs_CH4
PADDDONK_00336	4.18596	0.670664	1.41893	0.472654	0.63646	0.748622	Not significant	0	0	3	3	16	2	6	37	18	0	0	0.510107	0.421175	1.5704	0.277718	0.490197	2.20221	1.19311	0.170036	0.756431	1.29517	CO_vs_CH4
PADDDONK_00337	8.80005	0.930239	0.985078	0.94433	0.345001	0.471771	Not significant	2	2	0	16	10	9	28	32	45	0.239811	0.226951	0	1.38163	0.603701	0.768685	1.40705	1.17149	1.83464	0.155587	0.918006	1.47106	CO_vs_CH4
PADDDONK_00338	11.4092	-0.44662	0.74952	-0.595874	0.551259	0.673942	Not significant	2	5	2	15	14	4	38	58	45	0.30368	0.71849	0.264879	1.64025	1.07028	0.432627	2.41814	2.68884	2.32327	0.429016	1.04772	2.47675	CO_vs_CH4
PADDDONK_00339	10.6945	0.342494	0.81941	0.417976	0.675965	0.778817	Not significant	0	2	6	17	26	4	43	49	41	0	0.312523	0.864115	2.02149	2.16145	0.470452	2.97556	2.47021	2.30182	0.392213	1.55113	2.58253	CO_vs_CH4
PADDDONK_00340	1308.21	0.559183	0.238194	2.3476	0.0188947	0.0435609	Not significant	320	350	367	2770	2861	1509	1398	2174	1746	92.9727	96.2362	93.0045	579.588	418.511	312.293	170.225	192.848	172.485	94.0711	436.797	178.519	CO_vs_CH4
PADDDONK_00341	14124.1	0.470737	0.22562	2.08641	0.0369414	0.0768129	Not significant	3756	3381	4063	27875	28763	15280	17910	34424	25138	268.302	228.564	253.15	1433.99	1034.47	777.48	536.174	750.776	610.562	250.005	1081.98	632.504	CO_vs_CH4
PADDDONK_00342	8131.43	0.372272	0.292499	1.27273	0.203114	0.311362	Not significant	2441	2337	2214	14192	18995	9619	5658	13105	8941	101.038	91.546	79.933	423.052	395.857	283.605	98.1501	165.617	125.835	90.8389	367.505	129.867	CO_vs_CH4
PADDDONK_00343	2373.12	0.0767203	0.233001	0.32927	0.741951	0.833061	Not significant	658	668	833	3871	4656	2114	3040	7333	4406	16.5685	15.9184	18.2951	70.1964	59.0274	37.9167	32.0806	56.3755	37.7227	16.9273	55.7135	42.0596	CO_vs_CH4
PADDDONK_00344	2268.75	-0.108462	0.232054	-0.467398	0.640215	0.750997	Not significant	626	556	813	4157	3130	1429	4558	9783	6845	101.151	85.0231	114.583	483.739	254.639	164.474	308.662	482.636	376.072	100.252	300.951	389.124	CO_vs_CH4
PADDDONK_00345	1108.5	0.683587	0.253485	2.69676	0.00700184	0.0186866	Upregulated	168	99	339	1815	2047	557	3825	7527	5730	35.4987	19.7972	62.4791	276.193	217.773	83.835	338.724	485.596	411.678	39.2583	192.6	412	CO_vs_CH4
PADDDONK_00346	136.458	0.74423	0.336599	2.21103	0.0270339	0.0590583	Not significant	12	22	46	277	254	81	410	839	532	2.51801	4.36882	8.41912	41.8591	26.8345	12.1068	36.0555	53.7513	37.9567	5.10198	26.9335	42.5879	CO_vs_CH4
PADDDONK_00347	108.818	-0.0827212	0.296518	-0.278975	0.780264	0.862287	Not significant	30	21	35	131	142	84	354	455	443	9.3452	6.19086	9.50972	29.3882	22.271	18.6386	46.2149	43.2742	46.9214	8.34859	23.4326	45.4702	CO_vs_CH4
PADDDONK_00348	1635.38	0.0526077	0.311257	0.169017	0.865783	0.922819	Not significant	562	554	485	3051	3285	1664	855	2208	1555	44.4541	41.4715	33.4618	173.801	130.826	93.7554	28.3435	53.3243	41.8222	39.7958	132.794	41.1633	CO_vs_CH4
PADDDONK_00349	10376	-0.111754	0.283868	-0.393683	0.693815	0.794961	Not significant	3672	3899	3672	16082	23569	10439	3447	7960	5250	126.515	127.133	110.351	399.037	408.85	256.192	49.7728	83.7342	61.5034	121.333	354.693	65.0035	CO_vs_CH4
PADDDONK_00350	6178.35	-0.041666	0.251557	-0.165632	0.868446	0.924706	Not significant	2117	2175	2144	11413	12423	6061	3258	6125	4614	105.732	102.803	93.3987	410.504	312.387	215.623	68.194	93.3986	78.3541	100.645	312.838	79.9822	CO_vs_CH4
PADDDONK_00351	5207.9	0.448275	0.257882	1.73829	0.0821593	0.149584	Not significant	1459	1485	1550	12281	11650	5535	3004	6828	4456	82.8672	79.8212	76.7877	502.337	333.148	223.93	71.5054	118.405	86.0544	79.8254	353.138	91.9884	CO_vs_CH4
PADDDONK_00352	287.466	0.982267	0.280984	3.49581	0.000472632	0.00179765	Upregulated	63	35	94	628	681	336	334	925	609	18.4817	9.71705	24.0526	132.677	100.585	70.2115	41.0639	82.8503	60.7463	17.4171	101.158	61.5535	CO_vs_CH4
PADDDONK_00353	1470.58	-0.7911	0.175728	-4.50184	6.73673e-06	3.87011e-05	Downregulated	259	218	327	843	863	419	8261	14052	9977	6.62657	5.2785	7.29742	15.5328	11.1169	7.63608	88.5795	109.769	86.794	6.40083	11.4286	95.0473	CO_vs_CH4
PADDDONK_00354	252.345	0.440472	0.22782	1.93342	0.0531845	0.104651	Not significant	76	58	77	461	621	256	302	510	363	6.73439	4.86382	5.95124	29.4184	27.7051	16.1582	11.2151	13.7977	10.9368	5.84982	24.4272	11.9832	CO_vs_CH4
PADDDONK_00355	7074.92	-0.536274	0.274822	-1.95135	0.0510156	0.101104	Not significant	2751	2587	2646	8088	10943	6228	8541	13654	10610	87.8696	78.2004	73.7174	186.047	175.982	141.698	114.332	133.155	115.229	79.9291	167.909	120.906	CO_vs_CH4
PADDDONK_00356	5839.16	-0.249628	0.318405	-0.783997	0.433042	0.559819	Not significant	2224	2013	1772	6519	11749	5708	6701	10458	7823	35.4621	30.3765	24.6448	74.8591	94.3222	64.8308	44.7797	50.913	42.4134	30.1612	78.004	46.0354	CO_vs_CH4
PADDDONK_00357	5371.67	-1.58222	0.237801	-6.65356	2.86078e-11	4.2019e-10	Downregulated	952	893	1821	1466	3031	1027	35573	37759	40103	102.369	90.8759	170.795	113.527	164.097	78.663	1603.12	1239.66	1466.26	121.347	118.763	1436.35	CO_vs_CH4
PADDDONK_00358	238.021	-0.0571843	0.24386	-0.234496	0.8146	0.889083	Not significant	78	50	80	338	412	175	462	942	743	1.75362	1.06384	1.56878	5.47256	4.66359	2.8025	4.35305	6.46608	5.67975	1.46208	4.31288	5.49963	CO_vs_CH4
PADDDONK_00359	87.931	-0.477848	0.50545	-0.945391	0.344459	0.471185	Not significant	6	12	70	91	117	41	311	485	418	0.638369	1.20828	6.49608	6.97262	6.26743	3.10722	13.8673	15.7548	15.1216	2.78091	5.44909	14.9146	CO_vs_CH4
PADDDONK_00360	871.441	-0.249085	0.147372	-1.69018	0.0909942	0.162742	Not significant	241	171	354	1006	1390	531	2524	4170	3082	20.9255	14.0514	26.8099	62.9059	60.7656	32.8414	91.8461	110.547	90.9898	20.5956	52.171	97.7943	CO_vs_CH4
PADDDONK_00361	2436.36	-1.92239	0.301047	-6.38567	1.70648e-10	2.29489e-09	Downregulated	619	443	2008	1251	1641	507	10217	11749	11545	153.31	103.836	433.786	223.136	204.631	89.4447	1060.51	888.445	972.24	230.31	172.404	973.731	CO_vs_CH4
PADDDONK_00362	908.541	1.28977	0.188875	6.82874	8.56657e-12	1.38604e-10	Upregulated	131	105	163	1516	2323	778	2747	4472	3805	10.1236	7.6792	10.9871	84.3714	90.3847	42.8262	88.9677	105.515	99.981	9.59662	72.5274	98.1546	CO_vs_CH4
PADDDONK_00363	15.6742	0.680812	0.682874	0.996981	0.318774	0.442332	Not significant	1	2	8	35	25	14	35	59	68	0.311507	0.589606	2.17365	7.8518	3.92094	3.10644	4.56927	5.61138	7.20239	1.02492	4.95973	5.79435	CO_vs_CH4
PADDDONK_00364	30.3606	-0.239799	0.450345	-0.532479	0.594394	0.711555	Not significant	13	4	15	36	57	26	49	83	72	2.78589	0.811231	2.80378	5.55592	6.15004	3.96881	4.40076	5.43061	5.2463	2.13363	5.22493	5.02589	CO_vs_CH4
PADDDONK_00365	7.87022	0.51548	1.25447	0.410915	0.681135	0.783684	Not significant	4	0	0	2	10	11	27	48	35	1.67867	0	0	0.604464	2.11295	3.28826	4.74878	6.15033	4.9943	0.559558	2.00189	5.2978	CO_vs_CH4
PADDDONK_00366	1381.63	-0.959805	0.263208	-3.64656	0.000265771	0.00108456	Downregulated	428	340	538	1308	1310	534	6040	4769	6673	78.8568	59.2842	86.4589	173.555	121.521	70.0816	466.384	268.271	418.039	74.8666	121.719	384.231	CO_vs_CH4
PADDDONK_00367	199.64	-0.805461	0.269453	-2.98925	0.00279666	0.00848627	Downregulated	72	56	64	205	202	105	607	932	689	6.97296	5.13259	5.40626	14.2979	9.84961	7.24338	24.6368	27.5582	22.6884	5.83727	10.4636	24.9611	CO_vs_CH4
PADDDONK_00368	9.57072	0.957774	1.03065	0.929293	0.352737	0.479815	Not significant	0	0	6	30	10	6	40	52	33	0	0	0.864115	3.56733	0.831326	0.705678	2.76796	2.62145	1.85269	0.288038	1.70144	2.41403	CO_vs_CH4
PADDDONK_00369	5.30769	-2.84859	1.58242	-1.80015	0.0718369	0.134273	Not significant	4	1	6	7	0	0	8	6	0	0.990693	0.234393	1.29617	1.24856	0	0	0.830388	0.453713	0	0.840419	0.416188	0.428033	CO_vs_CH4
PADDDONK_00370	9.6543	-0.872386	1.61414	-0.540465	0.588876	0.707608	Not significant	0	0	21	16	31	0	1	1	0	0	0	2.14522	1.3495	1.82795	0	0.049083	0.0357577	0	0.715072	1.05915	0.0282802	CO_vs_CH4
PADDDONK_00371	739.59	0.724492	0.153684	4.71417	2.42696e-06	1.48048e-05	Upregulated	133	117	239	1456	1707	569	1815	3030	2175	8.44274	7.02882	13.2331	66.5621	54.5568	25.7283	48.2859	58.7253	46.9453	9.56823	48.9491	51.3188	CO_vs_CH4
PADDDONK_00372	182.97	0.175977	0.316332	0.556306	0.578002	0.69717	Not significant	39	25	94	253	462	101	435	787	595	3.76495	2.28402	7.91507	17.5893	22.4554	6.94518	17.5993	23.1964	19.5304	4.65468	15.6633	20.1087	CO_vs_CH4
PADDDONK_00373	983.233	-0.0122408	0.223406	-0.0547917	0.956304	0.981542	Not significant	289	259	365	1862	1514	793	2043	2367	2027	22.5064	19.0885	24.7932	104.429	59.3631	43.9894	66.6787	56.2803	53.6737	22.1293	69.2604	58.8776	CO_vs_CH4
PADDDONK_00374	12.3773	0.888298	0.857016	1.0365	0.299969	0.420748	Not significant	2	0	8	44	18	12	11	33	32	0.416774	0	1.4541	6.60324	1.88854	1.78123	0.960673	2.0996	2.26736	0.623624	3.42434	1.77588	CO_vs_CH4
PADDDONK_00375	14.4911	2.19471	0.894356	2.45396	0.0141293	0.0339857	Upregulated	1	0	3	21	49	13	46	86	71	0.194943	0	0.510107	2.94822	4.80935	1.80517	3.75817	5.11866	4.70615	0.235016	3.18758	4.52766	CO_vs_CH4
PADDDONK_00376	308	-1.04685	0.474809	-2.20477	0.02747	0.0599476	Not significant	24	48	243	232	298	84	1346	2058	1578	2.39336	4.53004	21.1366	16.6617	14.9622	5.96682	56.254	62.6603	53.5062	9.35333	12.5302	57.4735	CO_vs_CH4
PADDDONK_00377	3.59679	-3.17825	1.90808	-1.66568	0.095777	0.169751	Not significant	0	2	0	1	0	0	18	25	38	0	1.07909	0	0.410579	0	0	4.30078	4.35165	7.36626	0.359697	0.13686	5.33956	CO_vs_CH4
PADDDONK_00378	439.039	0.0110762	0.221602	0.0499821	0.960137	0.983763	Not significant	56	45	122	446	428	143	2411	3838	2796	8.05764	6.12769	15.3113	46.2156	31.0061	14.6563	145.388	168.607	136.791	9.83221	30.626	150.262	CO_vs_CH4
PADDDONK_00379	2225.39	-0.793519	0.192533	-4.12147	3.76465e-05	0.000187767	Downregulated	326	253	767	1181	1492	626	14038	18631	15100	30.3091	22.2608	62.199	79.075	69.8406	41.4569	546.981	528.862	477.346	38.2563	63.4575	517.73	CO_vs_CH4
PADDDONK_00380	897.647	0.409978	0.179661	2.28195	0.022492	0.0504396	Not significant	168	145	274	1510	1328	649	2780	5140	3465	10.2139	8.34286	14.53	66.114	40.6503	28.1057	70.8336	95.4105	71.6286	11.0289	44.9567	79.2909	CO_vs_CH4
PADDDONK_00381	337.751	-0.310753	0.295142	-1.05289	0.29239	0.413197	Not significant	89	52	187	573	471	144	1094	1426	1082	6.60746	3.65353	12.1093	30.6361	17.6055	7.61508	34.0388	32.3232	27.3132	7.45676	18.6189	31.2251	CO_vs_CH4
PADDDONK_00382	16.0329	0.844892	0.694292	1.21691	0.223638	0.336839	Not significant	2	0	8	35	25	14	54	79	64	0.441112	0	1.53901	5.5593	2.77614	2.19945	4.99142	5.31981	4.79953	0.66004	3.51163	5.03692	CO_vs_CH4
PADDDONK_00383	996.631	-0.0332629	0.16478	-0.201863	0.840024	0.906797	Not significant	241	167	365	1274	1328	691	3320	5127	4021	21.1075	13.8421	27.8834	80.3569	58.56	43.1087	121.862	137.099	119.744	20.9443	60.6752	126.235	CO_vs_CH4
PADDDONK_00384	21.4149	-0.283612	0.603328	-0.47008	0.638298	0.749385	Not significant	4	3	17	47	32	8	56	73	53	0.613526	0.43547	2.27433	5.19164	2.47119	0.874038	3.59975	3.41858	2.76407	1.10778	2.84562	3.2608	CO_vs_CH4
PADDDONK_00385	8.30311	1.91755	1.10936	1.72853	0.0838936	0.152273	Not significant	1	0	2	28	13	8	15	33	45	0.308328	0	0.537868	6.21734	2.01809	1.75699	1.93828	3.10654	4.71765	0.282065	3.33081	3.25416	CO_vs_CH4
PADDDONK_00386	183.839	1.37788	0.27559	4.99976	5.74015e-07	4.00264e-06	Upregulated	19	19	38	410	336	146	723	942	752	1.77742	1.68211	3.10065	27.6219	15.8256	9.72874	28.3457	26.9053	23.9196	2.18673	17.7254	26.3902	CO_vs_CH4
PADDDONK_00387	28.3277	0.300634	0.561979	0.534956	0.59268	0.710287	Not significant	4	2	15	53	46	14	132	123	110	0.72374	0.342466	2.36726	6.90609	4.19048	1.80434	10.0094	6.79482	6.7673	1.14449	4.3003	7.85718	CO_vs_CH4
PADDDONK_00388	63.7147	0.868	0.543967	1.59568	0.110559	0.191285	Not significant	4	14	11	157	73	31	211	464	295	0.523223	1.73308	1.25502	14.7897	4.80765	2.88839	11.567	18.5309	13.1205	1.17044	7.49526	14.4061	CO_vs_CH4
PADDDONK_00389	69.1422	-0.0330088	0.418798	-0.0788181	0.937177	0.967786	Not significant	8	8	25	87	55	30	413	434	411	1.67867	1.58866	4.57561	13.1471	5.81062	4.48399	36.3194	27.8046	29.3237	2.61431	7.8139	31.1492	CO_vs_CH4
PADDDONK_00390	101.009	-0.144397	0.346222	-0.417065	0.676631	0.779367	Not significant	18	11	33	125	102	31	540	799	522	3.65027	2.11111	5.83713	18.2556	10.4144	4.47798	45.8942	49.4709	35.9935	3.86617	11.0493	43.7862	CO_vs_CH4
PADDDONK_00391	16.7946	2.28401	0.926583	2.46498	0.013702	0.0330539	Upregulated	0	0	6	74	40	11	52	44	48	0	0	0.196928	2.00534	0.757821	0.294838	0.820047	0.505506	0.614137	0.0656426	1.01933	0.646563	CO_vs_CH4
PADDDONK_00392	90.7099	3.27259	0.465495	7.03034	2.06025e-12	3.61591e-11	Upregulated	2	5	8	289	276	101	277	325	226	0.250756	0.593276	0.874872	26.0948	17.4227	9.02009	14.555	12.441	9.63454	0.572968	17.5125	12.2102	CO_vs_CH4
PADDDONK_00393	126.055	1.40668	0.304866	4.61408	3.94836e-06	2.35311e-05	Upregulated	10	22	26	272	353	106	346	499	393	0.86828	1.80779	1.96909	17.0084	15.4318	6.55591	12.5906	13.2285	11.6025	1.54839	12.9987	12.4739	CO_vs_CH4
PADDDONK_00394	68.7069	1.21087	0.499959	2.42194	0.0154381	0.0366235	Upregulated	10	2	22	156	175	32	292	290	289	0.466298	0.0882589	0.894786	5.23869	4.10852	1.06287	5.70635	4.12869	4.58208	0.483114	3.47003	4.80571	CO_vs_CH4
PADDDONK_00395	76.5389	-0.356518	0.431339	-0.826539	0.408499	0.535316	Not significant	10	8	29	88	65	15	439	598	490	3.6849	2.78984	9.32085	23.3529	12.0593	3.93717	67.7956	67.2786	61.3934	5.2652	13.1165	65.4892	CO_vs_CH4
PADDDONK_00396	105.669	-0.204042	0.349048	-0.584566	0.55884	0.680998	Not significant	15	13	53	108	157	44	523	644	477	6.2088	5.09242	19.1348	32.1939	32.7189	12.9729	90.7255	81.3865	67.1328	10.1453	25.9619	79.7483	CO_vs_CH4
PADDDONK_00397	2501.88	0.662822	0.2464	2.69002	0.00714476	0.0189758	Upregulated	598	522	695	4895	5573	2761	2925	7600	5126	54.4255	44.961	55.1719	320.839	255.372	178.992	111.568	211.186	158.628	51.5195	251.735	160.461	CO_vs_CH4
PADDDONK_00398	2044.31	-2.22476	0.162333	-13.7049	9.49322e-43	1.96605e-40	Downregulated	842	695	1037	908	1202	473	6319	9637	7814	185.708	145.067	199.494	144.224	133.477	74.3099	584.088	648.949	585.993	176.756	117.337	606.344	CO_vs_CH4
PADDDONK_00399	12879.2	-1.74328	0.258441	-6.74538	1.52629e-11	2.3381e-10	Downregulated	4142	2949	5036	4611	8001	3625	68916	64734	71279	683.908	460.816	725.281	548.298	665.144	426.347	4768.92	3263.4	4001.75	623.335	546.596	4011.36	CO_vs_CH4
PADDDONK_00400	2507.24	-2.20039	0.202666	-10.8572	1.84281e-27	1.36302e-25	Downregulated	1161	938	1347	1244	1427	738	6406	8428	8137	135.973	103.965	137.6	104.924	84.1447	61.5663	314.426	301.366	324.029	125.846	83.5449	313.274	CO_vs_CH4
PADDDONK_00401	3775.46	-0.3841	0.226769	-1.6938	0.0903042	0.161992	Not significant	982	913	1210	3386	5543	2225	12383	16483	17944	93.6033	82.3598	100.6	232.434	266.016	151.07	494.672	479.697	581.567	92.1877	216.507	518.645	CO_vs_CH4
PADDDONK_00402	2382.75	-0.559738	0.215646	-2.59564	0.00944162	0.0239188	Not significant	709	587	730	2481	2699	1278	8076	11191	10681	75.7005	59.3137	67.9842	190.771	145.09	97.1965	361.377	364.814	387.762	67.6661	144.353	371.318	CO_vs_CH4
PADDDONK_00403	3693.16	-0.979127	0.220229	-4.44595	8.75031e-06	4.92443e-05	Downregulated	1431	1189	1654	3588	3951	2219	8001	10670	10950	165.668	130.27	167.019	299.147	230.297	182.988	388.199	377.149	431.035	154.319	237.477	398.795	CO_vs_CH4
PADDDONK_00404	1064.24	-0.242658	0.262784	-0.923412	0.355793	0.48302	Not significant	309	340	351	1257	1955	822	2226	2766	2918	24.002	24.9938	23.7809	70.3167	76.4574	45.4808	72.4647	65.5982	77.0682	24.2589	64.085	71.7104	CO_vs_CH4
PADDDONK_00405	2.15761	-5.32739	2.68545	-1.9838	0.0472781	0.0948309	Not significant	2	0	4	0	0	0	0	0	0	0.259366	0	0.452455	0	0	0	0	0	0	0.237274	0	0	CO_vs_CH4
PADDDONK_00406	57.8486	-1.10186	1.69242	-0.651055	0.515011	0.641943	Not significant	16	20	38	89	101	0	1	308	195	2.12043	2.50841	4.39258	8.49431	6.73921	0	0.0555413	12.4625	8.78697	3.00714	5.07784	7.10167	CO_vs_CH4
PADDDONK_00407	186.453	1.32012	0.275742	4.7875	1.68871e-06	1.07213e-05	Upregulated	22	25	35	310	521	147	580	1004	667	3.48039	3.74292	4.82954	35.3184	41.4979	16.565	38.4543	48.4942	35.8783	4.01762	31.1271	40.9423	CO_vs_CH4
PADDDONK_00408	84.2168	-0.791028	0.34636	-2.28383	0.0223815	0.0502463	Not significant	24	12	19	58	70	23	380	715	540	7.88247	3.7299	5.44299	13.7187	11.5753	5.38079	52.3054	71.6981	60.3039	5.68512	10.2249	61.4358	CO_vs_CH4
PADDDONK_00409	2300.05	0.0822154	0.330251	0.248948	0.803401	0.88174	Not significant	772	768	742	2917	5156	2918	1237	2643	1576	30.3735	28.5959	25.4633	82.651	102.135	81.7769	20.3967	31.7487	21.0831	28.1442	88.8542	24.4095	CO_vs_CH4
PADDDONK_00410	1204.77	-0.789992	0.305668	-2.58448	0.00975266	0.0245815	Downregulated	546	492	551	1263	1799	1068	548	1346	803	58.2969	49.7144	51.3141	97.1157	96.709	81.2253	24.5214	43.8781	29.152	53.1084	91.6833	32.5172	CO_vs_CH4
PADDDONK_00411	2083.02	-1.21723	0.314092	-3.8754	0.000106449	0.000478732	Downregulated	921	1008	1098	1649	2508	1588	1013	2327	1573	122.595	126.981	127.482	158.077	168.083	150.567	56.5112	94.5715	71.1938	125.686	158.909	74.0922	CO_vs_CH4
PADDDONK_00412	53.3476	-1.77688	0.551237	-3.22343	0.00126663	0.00429681	Downregulated	26	17	40	15	53	31	114	65	103	5.53253	3.42345	7.42409	2.29866	5.67819	4.69872	10.1664	4.22294	7.45227	5.46002	4.22519	7.28053	CO_vs_CH4
PADDDONK_00413	53.8817	-1.02611	0.339615	-3.0214	0.00251611	0.00775426	Downregulated	20	15	29	57	50	31	131	176	152	8.7583	6.2165	11.077	17.9762	11.0241	9.66983	24.0421	23.5317	22.6326	8.68392	12.8901	23.4021	CO_vs_CH4
PADDDONK_00414	127.854	-1.10966	0.320963	-3.45728	0.000545651	0.00204533	Downregulated	46	26	82	138	161	35	420	483	381	7.5132	4.01888	11.6819	16.2323	13.2396	4.07195	28.7494	24.086	21.1589	7.73799	11.1813	24.6648	CO_vs_CH4
PADDDONK_00415	117.738	0.392841	0.37425	1.04968	0.293867	0.414859	Not significant	14	27	35	250	147	68	370	657	469	3.04335	5.5546	6.63628	39.1379	16.0888	10.5293	33.7084	43.6054	34.6655	5.07808	21.9187	37.3264	CO_vs_CH4
PADDDONK_00416	44.1392	-0.661354	0.527889	-1.25283	0.210269	0.320196	Not significant	7	4	30	26	69	16	164	321	221	3.06541	1.65773	11.4589	8.19968	15.2133	4.99088	30.0985	42.9186	32.9066	5.39402	9.46794	35.3079	CO_vs_CH4
PADDDONK_00417	239.052	1.19863	0.283524	4.22763	2.36166e-05	0.000122735	Upregulated	30	20	90	521	611	233	626	889	599	0.886971	0.559606	2.32094	11.0933	9.09521	4.90695	7.75665	8.02492	6.02165	1.25584	8.36514	7.26774	CO_vs_CH4
PADDDONK_00418	0.655599	0.3477	2.27354	0.152933	0.878451	0.930336	Not significant	0	0	0	1	1	1	2	6	4	0	0	0	0.518112	0.36222	0.512457	0.60302	1.31793	0.978476	0	0.464263	0.966474	CO_vs_CH4
PADDDONK_00419	160.064	2.30282	0.395994	5.81528	6.05312e-09	6.25237e-08	Upregulated	5	9	33	369	556	125	479	834	534	0.921224	1.56929	5.30324	48.9616	51.5767	16.4049	36.9864	46.915	33.4531	2.59792	38.981	39.1182	CO_vs_CH4
PADDDONK_00420	1386.34	-1.54601	0.215309	-7.18043	6.94918e-13	1.31431e-11	Downregulated	398	303	959	1059	1052	372	5068	7065	5505	111.352	80.2273	234.027	213.376	148.188	74.1354	594.242	603.501	523.688	141.869	145.233	573.811	CO_vs_CH4
PADDDONK_00421	948.607	0.987399	0.186765	5.28687	1.2443e-07	1.01057e-06	Upregulated	194	162	276	2180	2239	1159	1254	2360	1455	15.8431	12.5204	19.6598	128.212	92.0608	67.4199	42.9187	58.8437	40.4018	16.0077	95.8974	47.3881	CO_vs_CH4
PADDDONK_00422	1628.78	1.01167	0.191494	5.28302	1.27073e-07	1.03001e-06	Upregulated	305	301	380	3788	3827	1727	2930	4819	3375	14.9367	13.9503	16.2319	133.597	94.3617	60.244	60.1358	72.0545	56.1989	15.0396	96.0676	62.7964	CO_vs_CH4
PADDDONK_00423	100.601	0.0872893	0.372945	0.234054	0.814943	0.889109	Not significant	9	16	30	86	161	32	536	743	603	3.53176	5.942	10.2684	24.3042	31.8095	8.9447	88.1505	89.02	80.4574	6.58071	21.6861	85.876	CO_vs_CH4
PADDDONK_00424	3397.63	-1.95502	0.177997	-10.9834	4.59213e-28	3.58879e-26	Downregulated	1112	860	2211	1869	1738	948	12000	17082	14728	67.7426	49.5816	117.484	81.9975	53.3078	41.137	306.373	317.722	305.071	78.2694	58.8141	309.722	CO_vs_CH4
PADDDONK_00425	263.022	-0.109256	0.236833	-0.461321	0.644569	0.753756	Not significant	72	50	85	374	329	167	787	1494	951	6.09401	4.00503	6.27512	22.7969	14.0201	10.0683	27.9163	38.6075	27.3685	5.45805	15.6284	31.2974	CO_vs_CH4
PADDDONK_00426	3033.92	-1.2096	0.407959	-2.965	0.00302686	0.00911138	Downregulated	208	174	1130	719	1221	510	21533	31321	25851	15.0358	11.9036	71.2481	37.4305	44.4387	26.2603	652.347	691.272	635.39	32.7292	36.0432	659.67	CO_vs_CH4
PADDDONK_00427	539.419	0.43128	0.251243	1.71658	0.0860555	0.155652	Not significant	103	88	180	587	1328	395	1514	2676	2017	4.69421	3.79553	7.15534	19.2663	30.4724	12.823	28.9177	37.2359	31.2559	5.21503	20.8539	32.4698	CO_vs_CH4
PADDDONK_00428	157.066	0.273071	0.31012	0.880533	0.37857	0.504842	Not significant	52	34	68	403	256	162	111	223	125	4.37671	2.70825	4.99213	24.4277	10.8485	9.71241	3.91543	5.7306	3.5773	4.0257	14.9962	4.40777	CO_vs_CH4
PADDDONK_00429	1188.41	-0.413568	0.372947	-1.10892	0.267465	0.386681	Not significant	496	433	452	904	2611	1244	835	1184	1063	61.6757	50.9548	49.0234	80.9534	163.464	110.184	43.5142	44.9506	44.9435	53.8847	118.201	44.4694	CO_vs_CH4
PADDDONK_00430	3.02839	-0.833684	2.30285	-0.362023	0.717335	0.812026	Not significant	4	0	0	2	13	0	0	0	0	2.94792	0	0	1.0615	4.82372	0	0	0	0	0.982639	1.96174	0	CO_vs_CH4
PADDDONK_00431	3054.95	0.000739431	0.409407	0.0018061	0.998559	1	Not significant	1129	1074	863	2907	6317	4345	1850	2448	2241	71.5179	64.3857	47.683	132.617	201.472	196.055	49.1139	47.3459	48.2684	61.1955	176.715	48.2427	CO_vs_CH4
PADDDONK_00432	1663.1	-0.166611	0.33503	-0.497302	0.618976	0.73242	Not significant	529	609	612	1657	3566	1860	1673	2014	1905	44.5246	48.5095	44.9292	100.439	151.116	111.513	59.0136	51.7553	54.518	45.9877	121.022	55.0956	CO_vs_CH4
PADDDONK_00433	4368.63	-1.337	0.382066	-3.49941	0.000466292	0.00177517	Downregulated	2474	2180	2120	2339	6617	3330	285	516	393	141.047	117.621	105.422	96.0345	189.936	135.231	6.80957	8.9818	7.61827	121.363	140.4	7.80321	CO_vs_CH4
PADDDONK_00434	4416.59	-0.248305	0.183131	-1.35588	0.175136	0.279005	Not significant	1459	1192	1766	5807	7537	3595	7732	13005	9649	95.8377	74.1006	101.182	274.705	249.266	168.208	212.855	260.821	215.508	90.3735	230.726	229.728	CO_vs_CH4
PADDDONK_00435	10788.5	-0.237754	0.299155	-0.794751	0.426759	0.553264	Not significant	4263	3553	4334	10968	27676	10318	6740	10896	8571	376.642	297.079	333.991	697.869	1231.12	649.345	249.565	293.921	257.481	335.904	859.444	266.989	CO_vs_CH4
PADDDONK_00436	88.5032	-9.12176	1.21711	-7.49461	6.64975e-14	1.39107e-12	Downregulated	40	39	60	0	1	0	221	548	264	6.75221	6.23039	8.83425	0	0.0849903	0	15.6347	28.2434	15.1527	7.27228	0.0283301	19.6769	CO_vs_CH4
PADDDONK_00437	7031.15	-0.871544	0.255526	-3.41078	0.000647766	0.0023807	Downregulated	2666	2470	3169	6008	9687	4864	13742	15780	16415	482.373	422.945	500.123	782.864	882.46	626.879	1042.04	871.726	1009.87	468.48	764.067	974.544	CO_vs_CH4
PADDDONK_00438	0.43714	0.553608	3.98622	0.138881	0.889545	0.938485	Not significant	0	0	0	0	5	0	0	4	0	0	0	0	0	1.46281	0	0	0.709653	0	0	0.487604	0.236551	CO_vs_CH4
PADDDONK_00439	50.3659	0.560278	0.528127	1.06088	0.288745	0.409443	Not significant	3	2	17	72	53	16	282	438	341	0.638369	0.402759	3.15524	11.0336	5.67819	2.42515	25.1485	28.4561	24.6721	1.39879	6.37898	26.0922	CO_vs_CH4
PADDDONK_00440	5.84927	2.13182	1.31568	1.62032	0.105163	0.183977	Not significant	0	0	2	16	22	3	20	35	13	0	0	0.373837	2.4693	2.3737	0.45794	1.79623	2.29002	0.947248	0.124612	1.76698	1.67783	CO_vs_CH4
PADDDONK_00441	25.834	0.767747	0.594641	1.29111	0.196666	0.304406	Not significant	2	2	8	42	36	13	150	151	144	0.472127	0.446811	1.64722	7.14023	4.27873	2.18595	14.8399	10.8832	11.5582	0.855386	4.53497	12.4271	CO_vs_CH4
PADDDONK_00442	109.011	-0.702778	0.358798	-1.9587	0.0501477	0.0995743	Not significant	23	22	28	110	86	24	613	699	653	6.31792	5.71918	6.70868	21.7607	11.894	4.69597	70.5697	58.6238	60.9902	6.24859	12.7836	63.3946	CO_vs_CH4
PADDDONK_00443	10.055	-0.382537	0.881587	-0.433919	0.664347	0.768853	Not significant	0	2	12	14	20	8	22	16	10	0	0.240302	1.32885	1.28004	1.27843	0.723468	1.17057	0.620201	0.431681	0.52305	1.09398	0.740816	CO_vs_CH4
PADDDONK_00444	1551.48	-0.969881	0.304164	-3.18867	0.00142928	0.00476656	Downregulated	492	449	1455	1297	2136	1273	1381	1949	1734	19.5353	16.8719	50.3906	37.0875	42.7011	36.0039	22.9805	23.6274	23.4101	28.9326	38.5975	23.3394	CO_vs_CH4
PADDDONK_00445	57.0178	-5.60249	0.851217	-6.58175	4.64957e-11	6.73374e-10	Downregulated	12	7	148	6	4	2	17	35	38	2.57159	1.41965	27.6639	0.925987	0.431582	0.305293	1.52679	2.29002	2.76888	10.5517	0.554287	2.19523	CO_vs_CH4
PADDDONK_00446	33100.9	0.0534424	0.263083	0.203139	0.839026	0.906192	Not significant	11575	8820	10563	50181	59555	35667	41952	65418	57842	210.567	151.846	167.606	657.419	545.47	462.172	319.841	363.343	357.778	176.673	555.02	346.987	CO_vs_CH4
PADDDONK_00447	1946.41	-1.08934	0.24474	-4.45102	8.54617e-06	4.82265e-05	Downregulated	862	693	1123	1799	2197	1403	2645	2962	2796	20.4767	15.5794	23.2683	30.7763	26.2764	23.7398	26.3323	21.4826	22.5834	19.7748	26.9308	23.4661	CO_vs_CH4
PADDDONK_00448	195.329	0.438604	0.276518	1.58617	0.112701	0.194346	Not significant	22	36	53	278	258	133	673	1216	1075	7.72971	11.9704	16.2423	70.3427	45.6398	33.2858	99.0986	130.444	128.425	11.9808	49.7561	119.323	CO_vs_CH4
PADDDONK_00449	363.788	-0.692229	0.1836	-3.77031	0.000163043	0.000704197	Downregulated	117	100	171	403	462	216	851	1532	988	11.8634	9.59593	15.1235	29.4281	23.5857	15.6007	36.163	47.4277	34.0628	12.1943	22.8715	39.2178	CO_vs_CH4
PADDDONK_00450	325.785	-1.26922	0.301581	-4.20855	2.57012e-05	0.000132242	Downregulated	118	91	89	202	272	121	1103	2205	1399	36.0152	26.2851	23.6933	44.4006	41.798	26.3061	141.088	205.477	145.185	28.6645	37.5016	163.917	CO_vs_CH4
PADDDONK_00451	18152.7	-0.955458	0.288293	-3.31419	0.000919077	0.00325019	Downregulated	8104	6976	8031	19135	20307	13708	21136	42123	22224	570.796	465	493.383	970.608	720.13	687.738	623.902	905.84	532.236	509.726	792.825	687.326	CO_vs_CH4
PADDDONK_00452	1341.91	-0.993459	0.174875	-5.68097	1.33933e-08	1.29012e-07	Downregulated	249	259	496	803	924	467	7107	9127	8279	12.1352	11.9457	21.0844	28.1836	22.6727	16.2118	145.159	135.808	137.191	15.0551	22.356	139.386	CO_vs_CH4
PADDDONK_00453	2174.72	0.502427	0.174356	2.88162	0.00395636	0.0115079	Not significant	582	492	756	4164	5345	2368	2173	4157	2821	41.574	33.2605	47.1035	214.212	192.234	120.489	65.0534	90.6628	68.5176	40.646	175.645	74.7446	CO_vs_CH4
PADDDONK_00454	118.212	-0.37437	0.265152	-1.41191	0.157977	0.257514	Not significant	22	17	54	120	139	56	471	742	619	1.52817	1.11754	3.27172	6.00295	4.86125	2.7708	13.7114	15.7364	14.6198	1.97248	4.545	14.6892	CO_vs_CH4
PADDDONK_00455	326.73	-1.76473	0.207211	-8.5166	1.64311e-17	5.67146e-16	Downregulated	102	92	169	159	209	104	1309	1874	1263	9.66159	8.24709	13.9626	10.8462	9.96731	7.01696	51.9637	54.1962	40.6773	10.6238	9.27684	48.9457	CO_vs_CH4
PADDDONK_00456	6.7186	1.71435	1.43924	1.19115	0.233595	0.348667	Not significant	0	0	3	12	36	0	25	32	25	0	0	0.454405	1.50074	3.14757	0	1.81946	1.69664	1.47615	0.151468	1.54944	1.66408	CO_vs_CH4
PADDDONK_00457	65.3118	-0.749724	0.434215	-1.72662	0.0842362	0.152772	Not significant	14	8	32	35	85	23	369	340	355	4.10705	2.22104	8.18812	7.39441	12.5546	4.80615	45.367	30.4531	35.4104	4.83874	8.25173	37.0768	CO_vs_CH4
PADDDONK_00458	45.6041	2.02396	0.562267	3.59964	0.000318664	0.00127036	Upregulated	0	4	7	83	72	39	209	266	303	0	0.710457	1.14589	11.2182	6.80345	5.21369	16.4388	15.2421	19.3355	0.618783	7.74513	17.0055	CO_vs_CH4
PADDDONK_00459	5.24684	3.1332	1.44276	2.17167	0.0298806	0.0643272	Not significant	1	0	0	24	16	6	2	13	9	0.373039	0	0	6.44761	3.00509	1.59431	0.312677	1.48063	1.14156	0.124346	3.68234	0.978289	CO_vs_CH4
PADDDONK_00460	2120.11	0.0141576	0.244795	0.0578346	0.95388	0.98054	Not significant	674	587	616	3711	3901	1645	3364	6150	4837	34.6945	28.5959	27.6576	137.571	101.102	60.3162	72.5719	96.6555	84.6598	30.316	99.663	84.6291	CO_vs_CH4
PADDDONK_00461	192.317	-0.520342	0.230438	-2.25805	0.0239422	0.0532564	Not significant	56	60	103	217	359	125	354	446	416	24.8839	25.2317	39.9208	69.4422	80.3171	39.5647	65.9242	60.5084	62.8527	30.0121	63.108	63.0951	CO_vs_CH4
PADDDONK_00462	20.7846	-2.33848	0.810918	-2.88374	0.00392978	0.0114386	Downregulated	6	0	14	9	2	4	112	156	152	0.851159	0	1.73229	0.919466	0.142848	0.404191	6.6587	6.7567	7.33168	0.861149	0.488835	6.91569	CO_vs_CH4
PADDDONK_00463	121.166	-0.388043	0.333028	-1.1652	0.24394	0.360471	Not significant	31	16	26	93	96	59	667	806	735	4.05498	1.98067	2.96642	8.7608	6.32239	5.49726	36.5649	32.1894	32.69	3.00069	6.86015	33.8148	CO_vs_CH4
PADDDONK_00464	207.707	-3.50876	0.500491	-7.01065	2.37222e-12	4.12845e-11	Downregulated	98	27	277	66	34	30	464	644	606	16.0934	4.19614	39.6765	7.80547	2.81115	3.50921	31.9338	32.2892	33.8372	19.9887	4.70861	32.6867	CO_vs_CH4
PADDDONK_00465	38.4578	-0.180161	0.462277	-0.389724	0.69674	0.796989	Not significant	4	10	17	33	53	30	118	209	169	0.37075	0.877174	1.37437	2.20277	2.47332	1.98066	4.58369	5.9145	5.32609	0.874097	2.21892	5.27476	CO_vs_CH4
PADDDONK_00466	27.4448	2.50841	0.839475	2.98808	0.00280739	0.00850971	Upregulated	0	2	2	31	60	16	121	292	172	0	0.177614	0.163699	2.09497	2.83477	1.06947	4.75861	8.36598	5.48797	0.113771	1.99974	6.20419	CO_vs_CH4
PADDDONK_00467	59.5525	1.7332	0.460644	3.76256	0.00016818	0.000722763	Upregulated	5	6	16	189	194	42	116	221	117	0.343365	0.389944	0.958382	9.34721	6.70766	2.05448	3.33854	4.63371	2.73195	0.563897	6.03645	3.56807	CO_vs_CH4
PADDDONK_00468	195.432	0.462074	0.318763	1.44959	0.147174	0.243643	Not significant	20	18	77	268	306	104	966	1152	1011	3.24905	2.76734	10.9106	31.3541	25.0283	12.0345	65.768	57.1385	55.8441	5.64233	22.8056	59.5836	CO_vs_CH4
PADDDONK_00469	1221.13	-0.503931	0.198878	-2.53387	0.0112811	0.0278631	Not significant	350	368	585	1713	1722	766	2216	3433	3768	39.7581	39.5612	57.9623	140.136	98.4858	61.9803	105.497	119.064	145.535	45.7605	100.201	123.365	CO_vs_CH4
PADDDONK_00470	5663.28	0.583916	0.241429	2.41858	0.0155812	0.0368784	Not significant	1138	1165	1583	11523	8982	5645	13174	16831	18572	90.9682	88.1328	110.372	663.356	361.496	321.424	441.343	410.779	504.785	96.4911	448.759	452.302	CO_vs_CH4
PADDDONK_00471	2.14616	-5.25249	2.79467	-1.87947	0.0601803	0.116263	Not significant	2	2	0	0	0	0	0	0	0	0.616656	0.58359	0	0	0	0	0	0	0	0.400082	0	0	CO_vs_CH4
PADDDONK_00472	62.2949	-0.703951	0.401045	-1.75529	0.0792092	0.145256	Not significant	16	5	33	56	73	19	284	354	354	3.93055	1.16243	7.07099	9.90731	9.02901	3.32472	29.2391	26.5514	29.5691	4.05466	7.42034	28.4532	CO_vs_CH4
PADDDONK_00474	40.3283	0.250619	0.591034	0.424035	0.67154	0.775229	Not significant	18	6	6	61	111	20	62	142	154	2.49491	0.787043	0.725381	6.089	7.7462	1.9746	3.60152	6.00927	7.25778	1.33578	5.26994	5.62285	CO_vs_CH4
PADDDONK_00475	92.3997	1.37991	0.365075	3.7798	0.000156951	0.000682153	Upregulated	21	6	17	212	267	72	235	396	258	1.91126	0.516793	1.34953	13.8954	12.2348	4.66768	8.96356	11.0039	7.98401	1.25919	10.2659	9.31716	CO_vs_CH4
PADDDONK_00476	28.2172	1.7661	0.62547	2.82364	0.00474815	0.0134889	Upregulated	0	2	9	70	80	19	85	158	106	0	0.733228	3.04102	19.5288	15.6033	5.24282	13.7999	18.6875	13.9621	1.25808	13.4583	15.4832	CO_vs_CH4
PADDDONK_00477	36.6977	-1.07141	0.524344	-2.04334	0.0410188	0.0840257	Not significant	7	6	22	41	17	12	147	212	219	2.82017	2.28767	7.73095	11.8958	3.44834	3.44371	24.8203	26.0774	30.0001	4.2796	6.26263	26.9659	CO_vs_CH4
PADDDONK_00478	193.674	-0.0176073	0.25827	-0.0681741	0.945647	0.974864	Not significant	37	34	84	306	233	124	592	1031	780	5.15206	4.48046	10.2021	30.6856	16.335	12.299	34.5472	43.8317	36.9296	6.61155	19.7732	38.4362	CO_vs_CH4
PADDDONK_00479	29.122	1.04568	0.590928	1.76956	0.0768004	0.141507	Not significant	3	0	12	39	58	28	108	201	118	0.36405	0	1.27015	3.4083	3.54365	2.42028	5.49256	7.44708	4.8688	0.544732	3.12408	5.93615	CO_vs_CH4
PADDDONK_00480	98.3373	-0.324641	0.291482	-1.11376	0.265383	0.384187	Not significant	20	16	53	120	128	58	298	555	381	3.23167	2.44671	7.46974	13.9641	10.4134	6.67564	20.1802	27.3805	20.9326	4.38271	10.351	22.8311	CO_vs_CH4
PADDDONK_00481	143.255	-0.529344	0.632242	-0.83725	0.402452	0.53054	Not significant	16	9	146	253	152	47	523	578	533	7.79771	4.15102	62.063	88.7977	37.297	16.316	106.822	86.0054	88.3232	24.6706	47.4702	93.7169	CO_vs_CH4
PADDDONK_00482	135.906	0.621679	0.272067	2.28502	0.0223116	0.0501436	Not significant	26	16	45	272	255	86	431	663	503	1.75754	1.02357	2.65324	13.2414	8.67871	4.14092	12.2101	13.6834	11.5611	1.81145	8.68701	12.4849	CO_vs_CH4
PADDDONK_00483	552.68	-1.10008	0.232392	-4.73375	2.20407e-06	1.35852e-05	Downregulated	200	187	454	494	966	298	552	697	592	17.9324	15.8677	35.5056	31.8985	43.6083	19.0324	20.7424	19.0806	18.0481	23.1019	31.5131	19.2904	CO_vs_CH4
PADDDONK_00484	16.9055	-0.231331	0.661867	-0.349512	0.726705	0.820838	Not significant	2	2	18	25	42	11	24	44	25	0.495347	0.468785	3.88852	4.45916	5.23735	1.94061	2.49116	3.32723	2.10533	1.61755	3.87904	2.64124	CO_vs_CH4
PADDDONK_00485	1024.61	0.317153	0.191151	1.65918	0.0970801	0.171767	Not significant	268	261	367	1851	2405	962	1155	2392	1730	18.8324	17.357	22.4941	93.6722	85.0881	48.1518	34.0145	51.3195	41.3349	19.5612	75.6374	42.223	CO_vs_CH4
PADDDONK_00486	239.952	0.432246	0.264724	1.63282	0.102508	0.179986	Not significant	72	49	89	499	634	207	236	556	267	6.39871	4.12117	6.89894	31.937	28.3683	13.1038	8.7899	15.0864	8.06811	5.80628	24.4697	10.6481	CO_vs_CH4
PADDDONK_00487	24.1341	0.539093	0.514464	1.04787	0.294697	0.415465	Not significant	6	6	8	46	69	22	19	56	34	0.93452	0.884409	1.08683	5.15975	5.4109	2.44077	1.24023	2.66303	1.8006	0.968585	4.33714	1.90129	CO_vs_CH4
PADDDONK_00488	251.744	-1.27988	0.286615	-4.46551	7.9879e-06	4.54476e-05	Downregulated	32	30	78	77	100	62	1584	2203	2146	8.26424	7.33228	17.5703	14.3211	13.0028	11.4054	171.443	173.707	188.444	11.0556	12.9098	177.865	CO_vs_CH4
PADDDONK_00489	413.284	0.880045	0.289949	3.03518	0.00240395	0.00745298	Upregulated	30	66	99	571	824	269	1632	2950	1807	0.967432	2.01422	2.78463	13.2608	13.3786	6.17901	22.0562	29.045	19.8134	1.92209	10.9395	23.6382	CO_vs_CH4
PADDDONK_00490	30.3978	0.894427	0.636718	1.40475	0.160097	0.259844	Not significant	0	4	12	55	70	12	127	219	118	0	1.25696	3.47545	13.1521	11.7025	2.83822	17.6731	22.202	13.3223	1.57747	9.23093	17.7325	CO_vs_CH4
PADDDONK_00491	1.64156	0.0534166	2.04923	0.0260666	0.979204	0.994084	Not significant	0	0	0	1	2	0	7	21	23	0	0	0	0.253031	0.353797	0	1.03074	2.25274	2.7477	0	0.202276	2.01039	CO_vs_CH4
PADDDONK_00492	820.849	-0.800608	0.419967	-1.90636	0.0566037	0.110539	Not significant	83	59	437	393	668	226	5088	6599	5534	5.06654	3.4084	23.2674	17.2767	20.5302	9.82674	130.165	122.988	114.861	10.5808	15.8779	122.671	CO_vs_CH4
PADDDONK_00493	22.2978	0.227092	0.651878	0.348366	0.727565	0.821586	Not significant	8	4	2	20	53	12	83	108	87	0.72374	0.342466	0.157817	1.30304	2.41408	0.773288	3.1469	2.98309	2.67616	0.408008	1.4968	2.93538	CO_vs_CH4
PADDDONK_00494	115.596	-0.0742408	0.414901	-0.178936	0.857988	0.918528	Not significant	60	16	40	210	176	107	125	293	193	5.44435	1.37398	3.16583	13.723	8.04064	6.91585	4.75353	8.11733	5.9546	3.32805	9.55982	6.27515	CO_vs_CH4
PADDDONK_00495	339.524	-2.20049	0.180408	-12.1973	3.21288e-34	4.03265e-32	Downregulated	156	111	246	190	205	99	769	1046	920	39.9468	26.8995	54.9445	35.0384	26.4298	18.0576	82.5268	81.7785	80.1023	40.5969	26.5086	81.4692	CO_vs_CH4
PADDDONK_00496	506.532	-0.218832	0.292782	-0.747423	0.454808	0.582143	Not significant	160	195	182	833	786	501	428	760	617	11.4564	13.2137	11.3666	42.9542	28.3356	25.5524	12.8435	16.6146	15.0215	12.0122	32.2807	14.8265	CO_vs_CH4
PADDDONK_00497	6.8539	-0.546758	0.958347	-0.570522	0.568324	0.689311	Not significant	2	0	7	6	12	6	12	12	25	0.316399	0	0.965909	0.683582	0.955807	0.676121	0.795607	0.579612	1.34476	0.427436	0.771837	0.906661	CO_vs_CH4
PADDDONK_00498	130.82	-0.26597	0.321135	-0.828218	0.407547	0.534534	Not significant	37	16	40	138	194	43	523	930	642	3.88193	1.58866	3.66049	10.427	10.2478	3.21353	22.9964	29.7907	22.9025	3.04369	7.96278	25.2298	CO_vs_CH4
PADDDONK_00499	31.7746	-0.097282	0.464644	-0.209369	0.83416	0.902113	Not significant	12	6	12	53	40	29	62	111	64	1.64815	0.779888	1.43757	5.24235	2.76605	2.83715	3.56878	4.65468	2.9888	1.28854	3.61518	3.73742	CO_vs_CH4
PADDDONK_00500	110.317	-0.299189	0.312699	-0.956796	0.33867	0.464802	Not significant	26	35	48	201	143	66	206	403	288	15.4043	19.6246	24.8052	85.7627	42.6568	27.8535	51.1502	72.8995	58.0179	19.9447	52.091	60.6892	CO_vs_CH4
PADDDONK_00501	12.5806	1.79246	0.889203	2.01581	0.0438201	0.0887979	Not significant	0	2	4	46	16	21	13	28	20	0	0.420528	0.775162	7.36023	1.7898	3.32343	1.21047	1.89937	1.51088	0.398563	4.15782	1.54024	CO_vs_CH4
PADDDONK_00502	25.5833	0.701087	0.619041	1.13254	0.257408	0.37555	Not significant	6	0	12	58	37	24	90	82	84	0.62088	0	1.0831	4.32233	1.92771	1.76903	3.90311	2.59072	2.95553	0.567994	2.67302	3.14979	CO_vs_CH4
PADDDONK_00503	3264.87	-0.222524	0.30449	-0.730809	0.464896	0.592675	Not significant	1089	1094	1335	5011	4048	3720	3303	4820	4463	102.509	97.4576	109.609	339.697	191.848	249.427	130.303	138.526	142.844	103.192	260.324	137.224	CO_vs_CH4
PADDDONK_00504	389.878	1.30495	0.269578	4.84071	1.29379e-06	8.38636e-06	Upregulated	85	71	72	944	1129	564	301	488	337	8.64772	6.83605	6.38921	69.1653	57.8309	40.8723	12.834	15.1584	11.6577	7.29099	55.9562	13.2167	CO_vs_CH4
PADDDONK_00505	184.901	0.809641	0.305391	2.65116	0.00802165	0.020923	Upregulated	40	40	58	500	330	233	176	271	270	4.30123	4.07059	5.43993	38.7201	17.8661	17.8466	7.93153	8.89718	9.87181	4.60392	24.8109	8.90018	CO_vs_CH4
PADDDONK_00506	159.276	0.276015	0.252034	1.09515	0.273452	0.392791	Not significant	32	34	74	327	332	114	261	527	369	3.8832	3.90466	7.83256	28.5773	20.2843	9.85398	13.2737	19.5254	15.2253	5.20681	19.5719	16.0082	CO_vs_CH4
PADDDONK_00507	44.8093	0.638684	0.503766	1.26782	0.204862	0.313461	Not significant	4	10	22	54	161	40	80	124	79	0.554425	1.31174	2.65973	5.39026	11.2355	3.94921	4.64712	5.24753	3.72315	1.50863	6.85832	4.53927	CO_vs_CH4
PADDDONK_00508	123.315	1.21647	1.3613	0.893604	0	0	Upregulated	24	15	47	317	369	163	6	4	299	1.85945	1.09984	3.17618	17.6875	14.3941	8.99558	0.194822	0.0946204	7.87673	2.04516	13.6924	2.72206	CO_vs_CH4
PADDDONK_00509	460.091	-1.38262	0.182102	-7.59255	3.1368e-14	6.91098e-13	Downregulated	92	103	187	250	282	124	2427	3208	2597	7.09154	7.51371	12.5727	13.878	10.9442	6.80835	78.4033	75.4984	68.0652	9.0593	10.5435	73.989	CO_vs_CH4
PADDDONK_00510	114.331	3.38606	0.502324	6.74079	1.5753e-11	2.39885e-10	Upregulated	2	2	17	490	350	116	205	358	239	0.33761	0.319507	2.50304	59.5684	29.7466	13.948	14.5028	18.451	13.7178	1.05338	34.421	15.5572	CO_vs_CH4
PADDDONK_00511	277.964	5.26226	0.450728	11.675	1.71054e-31	1.81668e-29	Upregulated	2	3	10	1129	1158	366	295	631	372	0.193074	0.274082	0.842029	78.4914	56.2842	25.1677	11.9352	18.5984	12.2106	0.436395	53.3144	14.2481	CO_vs_CH4
PADDDONK_00512	153.074	0.986332	0.318602	3.09581	0.00196273	0.00624875	Upregulated	23	10	57	320	340	116	414	689	624	6.74729	2.7763	14.5851	67.606	50.2185	24.2397	50.8995	61.7123	62.2425	8.03623	47.3548	58.2848	CO_vs_CH4
PADDDONK_00513	406.623	0.645798	0.180784	3.5722	0.000353993	0.00138964	Upregulated	77	90	132	773	1037	370	737	1159	846	17.363	19.2062	25.9621	125.53	117.732	59.4297	69.6488	79.7936	64.8642	20.8438	100.897	71.4355	CO_vs_CH4
PADDDONK_00514	17.4202	-0.506303	0.654301	-0.773808	0.439044	0.566518	Not significant	6	0	16	26	22	13	33	59	44	0.380876	0	0.885899	1.18861	0.703134	0.587818	0.877926	1.1435	0.949697	0.422258	0.82652	0.990373	CO_vs_CH4
PADDDONK_00515	364.778	0.0381076	0.207988	0.18322	0.854625	0.91674	Not significant	74	72	154	416	664	274	1088	1691	1194	4.788	4.40879	8.69111	19.3843	21.6308	12.6282	29.5028	33.4054	26.268	5.96263	17.8811	29.7254	CO_vs_CH4
PADDDONK_00516	24.6395	-1.45308	0.656768	-2.21247	0.0269339	0.0589944	Not significant	6	2	25	22	22	6	108	142	56	0.851159	0.268506	3.09337	2.24758	1.57132	0.606287	6.42088	6.15033	2.70114	1.40434	1.47506	5.09079	CO_vs_CH4
PADDDONK_00517	340.567	-1.4559	0.25724	-5.65972	1.51622e-08	1.44372e-07	Downregulated	166	88	184	321	247	143	856	1187	918	13.7799	6.91329	13.3226	19.1901	10.3233	8.45553	29.7799	30.0842	25.9108	11.3386	12.6563	28.5916	CO_vs_CH4
PADDDONK_00518	2.17706	2.28767	1.84268	1.24149	0.214424	0.325089	Not significant	0	0	0	7	8	0	12	9	14	0	0	0	1.81339	1.44888	0	1.80906	0.988446	1.71233	0	1.08742	1.50328	CO_vs_CH4
PADDDONK_00519	36.7282	1.10753	0.828743	1.33639	0.181421	0.286486	Not significant	16	6	0	115	78	51	13	39	10	7.79771	2.76734	0	40.3626	19.1393	17.7045	2.65523	5.80313	1.6571	3.52169	25.7355	3.37182	CO_vs_CH4
PADDDONK_00520	1546.66	0.343447	0.232797	1.47531	0.14013	0.234797	Not significant	531	392	510	3379	3605	1623	952	1185	1284	104.868	73.2653	87.8517	480.584	358.456	228.314	78.7946	71.4524	86.221	88.6616	355.785	78.8226	CO_vs_CH4
PADDDONK_00521	2653.58	1.14387	0.202068	5.6608	1.50668e-08	1.43794e-07	Upregulated	605	498	720	6206	10009	3222	1005	1241	1037	79.4816	61.9163	82.5042	587.16	662.041	301.512	55.3336	49.7776	46.3223	74.634	516.904	50.4778	CO_vs_CH4
PADDDONK_00522	549.389	0.644164	0.180425	3.57027	0.000356619	0.00139746	Upregulated	134	120	209	1452	1303	561	464	638	488	24.5392	20.797	33.3836	191.494	120.139	73.1788	35.611	35.6719	30.3861	26.2399	128.271	33.8897	CO_vs_CH4
PADDDONK_00523	45.7176	1.45084	0.565463	2.56575	0.0102952	0.0257195	Upregulated	3	5	18	171	111	34	49	157	104	0.985309	1.55412	5.15651	40.4465	18.3551	7.95422	6.74464	15.7435	11.6141	2.56532	22.252	11.3674	CO_vs_CH4
PADDDONK_00524	206.052	1.40597	0.270815	5.19162	2.08474e-07	1.61704e-06	Upregulated	40	27	50	539	762	198	256	382	230	10.4194	6.65594	11.3601	101.112	99.9354	36.7378	27.9468	30.3805	20.3709	9.47848	79.2618	26.2327	CO_vs_CH4
PADDDONK_00525	1678.32	0.309996	0.184492	1.68027	0.092904	0.165438	Not significant	482	446	660	4165	3703	1471	1322	1866	1520	46.9812	41.1412	56.1117	292.365	181.725	102.131	54.0033	55.5315	50.3757	48.078	192.074	53.3035	CO_vs_CH4
PADDDONK_00526	5480.06	-0.173323	0.128667	-1.34707	0.177957	0.282414	Not significant	1828	1583	2839	9616	10390	4857	4438	6411	5713	174.243	142.799	236.036	660.097	498.63	329.773	177.288	186.576	185.159	184.359	496.167	183.008	CO_vs_CH4
PADDDONK_00527	102.986	-0.497394	0.307151	-1.61938	0.105365	0.184105	Not significant	33	28	36	134	158	44	285	503	286	1.5154	1.21685	1.44194	4.43151	3.65303	1.43924	5.48491	7.05231	4.4656	1.3914	3.17459	5.66761	CO_vs_CH4
PADDDONK_00528	524.349	0.230353	0.207896	1.10802	0.267853	0.386971	Not significant	82	79	168	664	615	364	2205	3314	2442	8.54387	7.78991	15.268	49.8245	32.2626	27.0153	96.2856	105.425	86.5141	10.5339	36.3675	96.0749	CO_vs_CH4
PADDDONK_00529	699.649	-1.23314	0.160029	-7.70573	1.30094e-14	3.01034e-13	Downregulated	193	189	379	486	710	263	2462	3486	2692	29.1586	27.0231	49.9437	52.8785	54.0071	28.303	155.887	160.8	138.288	35.3751	45.0628	151.658	CO_vs_CH4
PADDDONK_00530	82.4578	-1.31502	0.419847	-3.13213	0.00173542	0.00562009	Downregulated	23	16	50	50	106	15	373	361	385	9.52015	6.26759	18.0517	14.9046	22.0905	4.42257	64.7048	45.622	54.1848	11.2798	13.8059	54.8372	CO_vs_CH4
PADDDONK_00531	0.580436	-3.13676	4.07533	-0.769693	0.441482	0.568737	Not significant	0	1	0	0	0	0	0	0	0	0	0.386431	0	0	0	0	0	0	0	0.12881	0	0	CO_vs_CH4
PADDDONK_00532	4.75254	1.31104	1.52068	0.862142	0.388609	0.515956	Not significant	0	2	0	23	2	2	12	15	15	0	0.79433	0	6.95133	0.422591	0.597866	2.11057	1.92198	2.14042	0.264777	2.65726	2.05765	CO_vs_CH4
PADDDONK_00533	14.8641	0.91864	0.728576	1.26087	0.207356	0.316342	Not significant	2	2	6	43	38	8	46	32	35	0.491319	0.464974	1.28563	7.6074	4.70003	1.39988	4.73591	2.40013	2.9235	0.747309	4.5691	3.35318	CO_vs_CH4
PADDDONK_00534	116.397	0.424621	0.374469	1.13393	0.256825	0.374962	Not significant	17	14	48	247	172	56	448	532	525	1.82802	1.42471	4.50201	19.1277	9.31203	4.28932	20.1894	17.4661	19.1952	2.58491	10.9097	18.9502	CO_vs_CH4
PADDDONK_00535	4.16201	-0.67727	1.17549	-0.576157	0.564509	0.685889	Not significant	0	0	6	5	6	3	10	16	11	0	0	2.59235	1.78366	1.49639	1.05852	2.07597	2.4198	1.85269	0.864115	1.44619	2.11615	CO_vs_CH4
PADDDONK_00536	1024.65	-0.619544	0.282183	-2.19554	0.0281248	0.061055	Not significant	462	371	488	1256	1825	873	688	575	662	86.7072	65.8949	79.885	169.76	172.448	116.706	54.1145	32.9482	42.2446	77.4957	152.972	43.1024	CO_vs_CH4
PADDDONK_00537	232.645	-0.552636	0.311854	-1.7721	0.076378	0.140917	Not significant	99	81	79	308	352	177	379	385	364	10.6078	8.21371	7.38328	23.767	18.9896	13.5092	17.0193	12.5951	13.2615	8.73493	18.7553	14.2919	CO_vs_CH4
PADDDONK_00538	27.6072	0.564898	0.688708	0.82023	0.412085	0.539121	Not significant	2	0	18	39	40	27	114	142	111	0.188851	0	1.4825	2.65208	1.90166	1.81602	4.51134	4.09381	3.56379	0.557116	2.12325	4.05632	CO_vs_CH4
PADDDONK_00539	88.6146	0.610077	0.438131	1.39245	0.163786	0.264484	Not significant	16	4	52	163	174	90	215	315	239	1.32092	0.312523	3.7445	9.69124	7.23253	5.29258	7.43889	7.93997	6.70898	1.79265	7.40545	7.36261	CO_vs_CH4
PADDDONK_00540	494.049	-0.193519	0.232161	-0.833557	0.404531	0.53142	Not significant	193	114	204	767	899	390	780	1324	723	11.1719	6.24508	10.2999	31.974	26.2006	16.0805	18.9223	23.3995	14.2301	9.23893	24.7517	18.8506	CO_vs_CH4
PADDDONK_00541	210.94	-0.0316231	0.283607	-0.111503	0.911217	0.94941	Not significant	42	40	104	403	285	119	554	996	679	4.43734	3.99942	9.58382	30.6628	15.1601	8.95545	24.5298	32.1279	24.3918	6.00686	18.2594	27.0165	CO_vs_CH4
PADDDONK_00542	541.243	0.697107	0.178845	3.89783	9.70579e-05	0.00044226	Upregulated	126	101	180	1152	1268	565	937	1108	949	3.72893	2.82878	4.64642	24.5527	18.8936	11.9105	11.6216	10.0116	9.54948	3.73471	18.4523	10.3942	CO_vs_CH4
PADDDONK_00543	11.7466	0.0624304	0.822628	0.0758914	0.939505	0.969465	Not significant	2	0	9	24	22	4	42	40	51	0.321448	0	1.2617	2.77796	1.78028	0.45794	2.82906	1.96287	2.78709	0.527716	1.67206	2.52634	CO_vs_CH4
PADDDONK_00544	39.1064	-0.563685	0.42935	-1.31288	0.189224	0.295314	Not significant	10	14	12	34	50	27	104	171	131	2.37922	3.1523	2.49028	5.8257	5.98947	4.57579	10.37	12.4217	10.5976	2.67394	5.46365	11.1298	CO_vs_CH4
PADDDONK_00545	113.051	-1.9248	0.298718	-6.44353	1.1673e-10	1.5957e-09	Downregulated	38	24	60	50	79	20	394	731	629	17.9408	10.7235	24.7083	17.0005	18.7789	6.72599	77.9591	105.372	100.974	17.7909	14.1685	94.7686	CO_vs_CH4
PADDDONK_00546	133.619	-0.0124631	0.305555	-0.0407884	0.967465	0.987491	Not significant	14	23	49	117	162	83	571	946	718	3.02161	4.6979	9.22443	18.1857	17.6039	12.7602	51.6486	62.338	52.6909	5.64798	16.1833	55.5592	CO_vs_CH4
PADDDONK_00547	18.3719	-2.22176	0.793324	-2.80058	0.00510115	0.0143637	Downregulated	6	4	4	4	12	0	134	124	104	2.41729	1.52511	1.40563	1.16057	2.43412	0	22.6253	15.2528	14.2466	1.78268	1.19823	17.3749	CO_vs_CH4
PADDDONK_00548	78.7401	0.457623	0.407239	1.12372	0.261132	0.380045	Not significant	19	22	14	167	154	58	148	331	172	1.34137	1.46988	0.862096	8.49074	5.47393	2.91669	4.37894	7.13467	4.1288	1.22445	5.62712	5.21414	CO_vs_CH4
PADDDONK_00549	4.03568	1.29073	1.39048	0.928262	0.353272	0.480227	Not significant	2	0	0	8	12	4	8	20	4	0.36187	0	0	1.04243	1.09317	0.515525	0.60663	1.10485	0.246084	0.120623	0.883707	0.652521	CO_vs_CH4
PADDDONK_00550	209.325	1.29515	0.268282	4.82758	1.38204e-06	8.86133e-06	Upregulated	22	22	60	357	518	223	529	1054	701	2.25341	2.13257	5.36044	26.3341	26.7135	16.2701	22.7083	32.9616	24.4138	3.24881	23.1059	26.6946	CO_vs_CH4
PADDDONK_00551	55.3451	0.429427	0.397934	1.07914	0.280525	0.399977	Not significant	8	12	18	63	125	45	143	295	187	0.49944	0.708989	0.980164	2.83249	3.92904	2.00112	3.74146	5.62298	3.9695	0.729531	2.92088	4.44465	CO_vs_CH4
PADDDONK_00552	6.38387	2.78162	1.42088	1.95768	0.0502682	0.0997655	Not significant	0	1	0	24	10	3	20	49	26	0	0.219968	0	4.01736	1.17025	0.496689	1.94822	3.4773	2.0548	0.0733228	1.89477	2.49344	CO_vs_CH4
PADDDONK_00553	11.9229	0.700985	0.924798	0.757987	0.448459	0.576153	Not significant	6	0	2	30	37	3	28	30	39	1.83128	0	0.532435	6.59415	5.68576	0.652217	3.58157	2.7956	4.04733	0.787905	4.31071	3.47484	CO_vs_CH4
PADDDONK_00554	152.289	0.23049	0.239502	0.962371	0.335863	0.46184	Not significant	32	32	55	237	254	128	387	557	531	1.87024	1.76996	2.80378	9.9754	7.47421	5.32876	9.47919	9.93926	10.5522	2.14799	7.59279	9.99022	CO_vs_CH4
PADDDONK_00555	76.2291	0.577031	0.46332	1.24543	0.212975	0.323721	Not significant	28	14	12	208	140	58	140	227	125	4.36109	2.06362	1.63024	23.3311	10.9786	6.43476	9.13854	10.7948	6.61984	2.68498	13.5815	8.85106	CO_vs_CH4
PADDDONK_00556	187.549	0.657537	0.307088	2.1412	0.0322579	0.0686953	Not significant	60	36	46	392	573	157	223	407	243	2.03476	1.15539	1.36067	9.57373	9.78361	3.79252	3.16941	4.21411	2.802	1.51694	7.71662	3.39517	CO_vs_CH4
PADDDONK_00557	52.2108	1.25946	0.489921	2.57074	0.0101482	0.0254441	Upregulated	16	6	8	156	176	38	50	115	85	1.19965	0.425745	0.523186	8.42349	6.644	2.02948	1.57114	2.63258	2.16697	0.716193	5.69899	2.12357	CO_vs_CH4
PADDDONK_00558	69.0142	1.2399	0.450223	2.75397	0.00588776	0.0161397	Upregulated	10	8	19	196	136	61	99	348	208	1.93693	1.46646	3.20997	27.3404	13.2628	8.41611	8.0364	20.5799	13.6987	2.20445	16.3398	14.105	CO_vs_CH4
PADDDONK_00559	40.2897	-0.171261	0.405148	-0.422712	0.672505	0.775694	Not significant	12	8	28	80	86	26	33	81	49	1.65568	1.0446	3.36965	7.94911	5.97416	2.55526	1.90819	3.41217	2.29875	2.02331	5.49284	2.5397	CO_vs_CH4
PADDDONK_00560	140.827	1.65735	0.316617	5.23456	1.65381e-07	1.3023e-06	Upregulated	13	17	39	366	431	168	160	391	314	2.2068	2.73107	5.77452	44.7439	36.8366	20.314	11.3828	20.265	18.1238	3.5708	33.9648	16.5905	CO_vs_CH4
PADDDONK_00561	104.272	-0.342632	0.359542	-0.952968	0.340606	0.467149	Not significant	8	11	29	52	68	39	650	899	859	1.77742	2.3129	5.61992	8.32027	7.60663	6.17209	60.5237	60.9832	64.8924	3.23675	7.36633	62.1331	CO_vs_CH4
PADDDONK_00562	42.5924	-0.401922	0.592455	-0.678401	0.497518	0.623704	Not significant	4	4	16	25	55	6	290	255	351	1.15109	1.08937	4.01608	5.18112	7.96885	1.2299	34.9751	22.4048	34.3445	2.08551	4.79329	30.5748	CO_vs_CH4
PADDDONK_00563	113.235	-0.664134	0.498028	-1.33353	0.182359	0.287635	Not significant	12	18	89	114	188	28	421	633	466	4.58979	6.51552	29.6916	31.4015	36.2037	7.62847	67.4848	73.9207	60.6036	13.599	25.0779	67.3364	CO_vs_CH4
PADDDONK_00564	91.867	0.626202	0.292669	2.13962	0.0323854	0.0689312	Not significant	18	16	27	190	185	64	233	397	295	1.47796	1.2433	1.93369	11.2351	7.64797	3.74316	8.01787	9.9525	8.23595	1.55165	7.54209	8.73544	CO_vs_CH4
PADDDONK_00565	64.4201	-0.653552	0.31252	-2.09123	0.0365072	0.0761395	Not significant	16	21	28	76	87	30	169	255	226	1.11912	1.39008	1.70823	3.82827	3.06378	1.49466	4.95397	5.4456	5.37482	1.40581	2.79557	5.25813	CO_vs_CH4
PADDDONK_00566	104.969	0.212672	0.282611	0.752528	0.451734	0.578744	Not significant	24	16	51	179	209	79	253	309	331	2.11425	1.33392	3.91875	11.3562	9.26989	4.95723	9.34065	8.31101	9.91456	2.45564	8.52776	9.18874	CO_vs_CH4
PADDDONK_00568	78.2501	-0.572373	0.397877	-1.43857	0.150273	0.247684	Not significant	15	11	19	36	88	21	367	686	577	3.94124	2.73526	4.35439	6.81204	11.6415	3.93032	40.4128	55.0321	51.5487	3.67696	7.46127	48.9978	CO_vs_CH4
PADDDONK_00569	408.777	0.433832	0.259863	1.66946	0.095026	0.168637	Not significant	37	34	104	466	364	179	2295	3627	2671	6.07607	5.28402	14.8966	55.1113	30.0958	20.9383	157.949	181.853	149.14	8.75223	35.3818	162.981	CO_vs_CH4
PADDDONK_00570	12.1605	2.29333	1.18044	1.94277	0.0520436	0.102699	Not significant	2	0	0	24	21	4	76	109	61	0.795162	0	0	6.8718	4.20366	1.1328	12.6634	13.2313	8.24623	0.265054	4.06942	11.3803	CO_vs_CH4
PADDDONK_00571	89.9496	0.394665	0.391399	1.00835	0.313289	0.436476	Not significant	12	10	27	156	113	31	388	659	510	2.66613	2.10264	5.23234	24.9608	12.6404	4.90602	36.128	44.7029	38.5275	3.3337	14.1691	39.7861	CO_vs_CH4
PADDDONK_00572	9803.99	-1.95251	0.288422	-6.76964	1.29104e-11	2.02556e-10	Downregulated	2843	2837	3838	3546	3709	3048	46070	56125	53831	496.558	468.939	584.696	446.031	326.162	379.206	3372.27	2992.95	3196.88	516.731	383.8	3187.37	CO_vs_CH4
PADDDONK_00573	74.0958	-0.909093	0.339841	-2.67506	0.00747166	0.0197119	Downregulated	20	10	23	56	59	17	373	595	434	4.37915	2.07217	4.39258	8.83043	6.50422	2.65141	34.2279	39.7766	32.311	3.61463	5.99535	35.4385	CO_vs_CH4
PADDDONK_00574	18.231	-5.68796	1.13894	-4.9941	5.91113e-07	4.10116e-06	Downregulated	8	8	31	0	0	3	1	0	0	1.35803	1.28521	4.59	0	0	0.36275	0.0711428	0	0	2.41108	0.120917	0.0237143	CO_vs_CH4
PADDDONK_00575	5683.66	-1.07226	0.210259	-5.09972	3.40151e-07	2.5067e-06	Downregulated	700	619	1460	1634	2762	1233	40914	51414	45512	143.886	120.414	261.762	241.884	285.844	180.531	3524.56	3226.66	3180.89	175.354	236.086	3310.7	CO_vs_CH4
PADDDONK_00576	5169.47	-1.58888	0.255553	-6.2174	5.05453e-10	6.28705e-09	Downregulated	567	529	1571	1111	1619	839	38619	45843	44611	199.216	175.898	481.448	281.118	286.398	209.976	5686.61	4917.72	5329.46	285.52	259.164	5311.26	CO_vs_CH4
PADDDONK_00577	178.304	-0.613915	0.475663	-1.29065	0.196825	0.304539	Not significant	48	25	93	189	331	25	631	1084	757	4.63378	2.28402	7.83087	13.1398	16.0881	1.7191	25.5291	31.9503	24.848	4.91622	10.3157	27.4425	CO_vs_CH4
PADDDONK_00580	237.961	-0.00413786	0.256213	-0.0161501	0.987115	0.9991	Not significant	72	41	107	268	509	195	520	793	647	6.25162	3.36906	8.10356	16.7582	22.2516	12.0604	18.9223	21.0225	19.1014	5.90808	17.0234	19.6821	CO_vs_CH4
PADDDONK_00581	133.587	-0.945559	0.437865	-2.15947	0.0308134	0.0661291	Not significant	18	13	83	103	116	30	825	784	789	8.91624	6.09421	35.8608	36.7435	28.9301	10.5852	171.267	118.57	132.888	16.9571	25.4196	140.909	CO_vs_CH4
PADDDONK_00582	394.532	0.541646	0.2075	2.61034	0.0090451	0.0231121	Not significant	84	57	162	785	853	323	966	1126	1092	6.0867	3.90879	10.2388	40.9644	31.1197	16.6714	29.3354	24.911	26.9046	6.74478	29.5852	27.0503	CO_vs_CH4
PADDDONK_00583	12.1298	0.972884	1.23681	0.786605	0.431513	0.558191	Not significant	0	0	2	4	12	2	102	161	89	0	0	0.335739	0.554413	1.1628	0.274181	8.22718	9.46054	5.82411	0.111913	0.663797	7.83728	CO_vs_CH4
PADDDONK_00584	1113.48	-0.910156	0.207294	-4.39065	1.13014e-05	6.22477e-05	Downregulated	219	120	409	661	739	312	6436	8863	7408	13.6159	7.06071	22.1798	29.5963	23.1329	13.8173	167.699	168.242	156.604	14.2855	22.1822	164.182	CO_vs_CH4
PADDDONK_00585	285.84	0.525187	0.252976	2.07604	0.0378907	0.0785895	Not significant	41	66	92	510	493	267	668	1116	948	7.55403	11.5081	14.7848	67.6704	45.7325	35.0408	51.5802	62.7784	59.3887	11.2823	49.4813	57.9158	CO_vs_CH4
PADDDONK_00586	10044.6	-0.519294	0.267165	-1.94372	0.0519292	0.102522	Not significant	2614	2748	3387	9302	10876	6828	25075	57759	41205	187.168	186.212	211.531	479.663	392.084	348.247	752.453	1262.69	1003.18	194.97	406.665	1006.11	CO_vs_CH4
PADDDONK_00587	484.188	0.117419	0.312119	0.3762	0.706769	0.803358	Not significant	99	127	125	470	998	367	1192	2391	1867	32.5152	39.4748	35.8091	111.169	165.031	85.8588	164.074	239.763	208.495	35.933	120.686	204.11	CO_vs_CH4
PADDDONK_00588	784.065	-0.269035	0.244236	-1.10154	0.270663	0.389808	Not significant	187	188	246	885	924	516	2089	4850	3261	46.3149	44.0658	53.1431	157.854	115.222	91.0324	216.835	366.751	274.619	47.8413	121.369	286.068	CO_vs_CH4
PADDDONK_00589	8.52318	-3.09706	1.47073	-2.1058	0.035222	0.0740179	Not significant	6	4	6	6	0	2	0	1	21	0.827839	0.522299	0.722069	0.596183	0	0.196559	0	0.0421255	0.985178	0.690736	0.264247	0.342434	CO_vs_CH4
PADDDONK_00590	7.42662	1.85034	1.05697	1.7506	0.080014	0.146386	Not significant	0	0	4	31	26	6	9	10	11	0	0	0.14765	0.944792	0.553984	0.180867	0.159623	0.129209	0.158283	0.0492166	0.559881	0.149038	CO_vs_CH4
PADDDONK_00591	61.03	1.35681	0.440679	3.07891	0.00207756	0.00655889	Upregulated	6	2	20	141	130	43	206	309	286	0.291006	0.0918006	0.846084	4.92497	3.17452	1.48555	4.18726	4.57573	4.71647	0.40963	3.19501	4.49315	CO_vs_CH4
PADDDONK_00592	25.6743	-0.319825	0.575694	-0.555547	0.578521	0.697593	Not significant	4	6	12	18	32	22	113	125	75	0.311507	0.442204	0.815119	1.00952	1.2547	1.22039	3.68806	2.97213	1.98595	0.522943	1.16153	2.88205	CO_vs_CH4
PADDDONK_00593	75.1698	0.96605	0.410064	2.35585	0.0184803	0.0427629	Upregulated	6	14	14	95	187	44	311	462	329	0.656873	1.45052	1.33687	7.49009	10.3075	3.43123	14.2693	15.4427	12.2469	1.14809	7.07629	13.9863	CO_vs_CH4
PADDDONK_00594	568.328	1.27508	0.384434	3.31677	0.000910633	0.00322656	Upregulated	24	15	90	298	681	263	4120	5519	4320	2.33179	1.37922	7.627	20.8511	33.3126	18.2013	167.76	163.715	142.713	3.77934	24.1217	158.063	CO_vs_CH4
PADDDONK_00595	19675.4	-1.04199	0.17615	-5.91537	3.31138e-09	3.57181e-08	Downregulated	3347	3283	5886	8765	11470	6052	113206	169209	129357	206.817	191.984	317.236	390.046	356.843	266.377	2931.64	3192.3	2717.82	238.679	337.755	2947.26	CO_vs_CH4
PADDDONK_00596	746.693	0.279274	0.180057	1.55103	0.120894	0.206406	Not significant	137	120	237	956	1058	576	2812	3898	3266	9.60467	7.96173	14.4925	48.2673	37.3448	28.7641	82.6207	83.4361	77.8535	10.6863	38.1254	81.3034	CO_vs_CH4
PADDDONK_00597	7.05057	-0.508207	1.06947	-0.475194	0.634649	0.747218	Not significant	0	2	4	6	2	7	28	43	29	0	0.453903	0.836683	1.03622	0.24148	1.19573	2.81409	3.14838	2.36465	0.430195	0.824479	2.77571	CO_vs_CH4
PADDDONK_00598	1862.36	-2.81269	0.278805	-10.0884	6.21935e-24	3.90311e-22	Downregulated	908	837	2071	635	1054	545	1133	1038	1271	182.908	159.565	363.882	92.1203	106.899	78.2009	95.651	63.8404	87.055	235.452	92.4065	82.1821	CO_vs_CH4
PADDDONK_00599	25.752	1.4395	0.703527	2.04612	0.0407442	0.0835872	Not significant	4	0	4	43	55	8	114	194	179	0.833549	0	0.727049	6.45317	5.77055	1.18749	9.95606	12.3431	12.6831	0.520199	4.4704	11.6607	CO_vs_CH4
PADDDONK_00600	1660.96	0.479022	0.276181	1.73445	0.0828389	0.150574	Not significant	336	284	522	4136	2396	972	4576	7401	5675	57.6854	46.1434	78.168	511.376	207.108	118.867	329.249	387.942	331.278	60.6656	279.117	349.49	CO_vs_CH4
PADDDONK_00601	132.024	2.01247	0.367704	5.47308	4.42269e-08	3.88934e-07	Upregulated	18	11	12	373	303	120	315	642	495	2.23823	1.29446	1.30151	33.4022	18.9696	10.6287	16.4155	24.3735	20.9285	1.6114	21.0002	20.5725	CO_vs_CH4
PADDDONK_00602	2227.64	-0.216043	0.183177	-1.17942	0.23823	0.35362	Not significant	588	510	684	2820	3039	1345	6800	11721	8429	48.8107	40.0657	49.5252	168.586	127.014	79.5293	236.569	297.066	237.911	46.1338	125.043	257.182	CO_vs_CH4
PADDDONK_00603	867.762	-0.12612	0.267706	-0.471115	0.637559	0.748942	Not significant	299	263	243	1424	1574	649	1472	2317	1741	19.3461	16.1043	13.7139	66.3538	51.2755	29.9112	39.9155	45.7719	38.302	16.3881	49.1802	41.3298	CO_vs_CH4
PADDDONK_00604	304.175	-0.340529	0.257242	-1.32377	0.18558	0.291053	Not significant	72	51	133	267	527	139	1157	1490	1402	24.7223	16.5726	39.8328	66.0239	91.1067	33.9968	166.495	156.204	163.683	27.0426	63.7091	162.128	CO_vs_CH4
PADDDONK_00605	3687.31	0.197851	0.152465	1.29768	0.194398	0.301721	Not significant	663	661	1115	4703	5169	2565	14344	19382	16731	26.9265	25.4058	39.4978	137.554	105.695	74.2029	244.145	240.334	231.041	30.61	105.818	238.507	CO_vs_CH4
PADDDONK_00606	6.37469	-5.78978	1.68321	-3.43973	0.000582303	0.00216702	Downregulated	5	0	2	0	0	0	26	20	65	1.12747	0	0.393366	0	0	0	2.45708	1.37694	4.98366	0.506945	0	2.93922	CO_vs_CH4
PADDDONK_00607	98.547	1.30513	0.466076	2.80025	0.00510626	0.0143671	Upregulated	9	0	15	128	103	34	691	813	760	2.1583	0	3.13756	22.1061	12.4362	5.80784	69.4478	59.5264	61.9701	1.76529	13.4501	63.6481	CO_vs_CH4
PADDDONK_00608	101.103	1.14193	0.42839	2.66564	0.0076843	0.0201445	Upregulated	14	5	8	81	134	58	621	702	822	5.15885	1.74365	2.57127	21.4953	24.8607	15.2237	95.9022	78.9792	102.991	3.15792	20.5266	92.624	CO_vs_CH4
PADDDONK_00609	19216.9	0.0995456	0.227649	0.437277	0.66191	0.767105	Not significant	2628	2239	2798	15385	14689	7933	119935	148585	148040	99.26	80.0327	92.1784	418.485	279.334	213.429	1898.48	1713.46	1901.2	90.4904	303.75	1837.72	CO_vs_CH4
PADDDONK_00610	1267.73	-1.49375	0.261012	-5.72292	1.04708e-08	1.05012e-07	Downregulated	255	150	267	494	552	138	8656	10687	10635	87.5581	48.743	79.965	122.157	95.4286	33.7523	1245.62	1120.37	1241.64	72.0887	83.7792	1202.54	CO_vs_CH4
PADDDONK_00611	904.656	0.342421	0.235795	1.4522	0.146447	0.242634	Not significant	236	217	304	2083	1609	786	1259	2648	1620	11.7868	10.2567	13.2431	74.9215	40.4597	27.9623	26.3525	40.3787	27.5105	11.7622	47.7812	31.4139	CO_vs_CH4
PADDDONK_00612	212.628	0.53141	0.306395	1.73439	0.0828485	0.150574	Not significant	58	55	45	435	437	221	303	498	411	6.41955	5.76108	4.34431	34.6736	24.3524	17.4235	14.055	16.8289	15.4674	5.50831	25.4832	15.4505	CO_vs_CH4
PADDDONK_00613	233.482	-0.0371927	0.270624	-0.137433	0.890688	0.938974	Not significant	28	28	93	218	294	111	1167	1795	1184	2.35014	2.22412	6.80851	13.1773	12.4242	6.63631	41.0506	45.9993	33.79	3.79426	10.7459	40.28	CO_vs_CH4
PADDDONK_00614	98.7294	-1.77434	0.411186	-4.31518	1.59474e-05	8.57847e-05	Downregulated	19	14	65	47	71	11	494	720	576	3.98685	2.78016	11.8966	7.10245	7.50098	1.64413	43.4425	46.1275	41.096	6.2212	5.41585	43.5553	CO_vs_CH4
PADDDONK_00615	7.35954	0.967727	1.28464	0.753307	0.451266	0.578468	Not significant	0	0	2	7	5	4	63	52	57	0	0	0.585678	1.6925	0.845181	0.956586	8.86439	5.33029	6.50686	0.195226	1.16475	6.90051	CO_vs_CH4
PADDDONK_00616	5527.7	-1.35358	0.241171	-5.61255	1.99363e-08	1.87401e-07	Downregulated	1098	764	2962	2960	3541	1373	25449	42136	35625	82.7365	54.4819	194.676	160.628	134.34	73.6941	803.669	969.39	912.746	110.631	122.887	895.268	CO_vs_CH4
PADDDONK_00617	1.62934	-3.89981	2.47218	-1.57748	0.114686	0.197353	Not significant	0	0	5	0	1	0	1	0	2	0	0	0.96188	0	0.111046	0	0.0924337	0	0.149985	0.320627	0.0370152	0.0808063	CO_vs_CH4
PADDDONK_00618	4.70987	-6.39983	2.13348	-2.99971	0.00270233	0.00823019	Downregulated	7	0	4	0	0	0	0	0	3	2.74692	0	1.36912	0	0	0	0	0	0.400286	1.37201	0	0.133429	CO_vs_CH4
PADDDONK_00619	1566.84	0.389095	0.218747	1.77875	0.0752815	0.139515	Not significant	383	395	450	2888	3191	1496	2483	4634	3463	16.4153	16.0218	16.8227	89.1417	68.8589	45.6719	44.6004	60.6396	50.4665	16.4199	67.8908	51.9021	CO_vs_CH4
PADDDONK_00620	688.043	0.529849	0.275296	1.92465	0.0542726	0.106589	Not significant	177	174	172	1268	1428	803	929	1746	1115	12.7949	11.9036	10.8449	66.0109	51.9726	41.3472	28.1443	38.5352	27.4055	11.8478	53.1102	31.3617	CO_vs_CH4
PADDDONK_00621	77.7825	-0.89377	0.479327	-1.86464	0.0622325	0.119346	Not significant	27	4	33	46	98	18	344	554	459	2.74692	0.38513	2.92839	3.37034	5.01986	1.30443	14.6674	17.2085	15.878	2.02015	3.23155	15.918	CO_vs_CH4
PADDDONK_00622	68.3538	0.269052	0.380991	0.70619	0.48007	0.60605	Not significant	16	14	49	176	185	59	3	6	10	2.01441	1.66809	5.38092	15.9578	11.7269	5.29111	0.158293	0.230637	0.428083	3.02114	10.9919	0.272338	CO_vs_CH4
PADDDONK_00623	33.7596	0.0092393	0.474008	0.0194919	0.984449	0.997941	Not significant	6	6	20	68	50	22	99	94	97	3.18065	3.01009	9.24755	25.9601	13.345	8.30719	21.9943	15.214	17.4838	5.1461	15.8708	18.2307	CO_vs_CH4
PADDDONK_00624	144.389	1.22691	0.317152	3.86851	0.000109503	0.000491398	Upregulated	22	15	51	431	344	136	204	421	340	1.34566	0.868296	2.72091	18.9855	10.5938	5.92541	5.22942	7.86221	7.07117	1.64496	11.8349	6.72094	CO_vs_CH4
PADDDONK_00625	60.0785	0.246315	0.349361	0.705045	0.480782	0.606764	Not significant	17	10	21	76	141	46	149	232	170	0.976567	0.543648	1.05222	3.14413	4.07808	1.88225	3.58716	4.06904	3.32049	0.857477	3.03482	3.6589	CO_vs_CH4
PADDDONK_00626	1.74703	-4.97982	2.92109	-1.70479	0.0882345	0.158968	Not significant	0	2	2	0	0	0	0	0	0	0	0.272342	0.251005	0	0	0	0	0	0	0.174449	0	0	CO_vs_CH4
PADDDONK_00627	199.195	0.265248	0.26371	1.00583	0.314496	0.437863	Not significant	55	32	86	429	380	139	412	698	397	6.64755	3.66027	9.0663	37.3413	23.1242	11.9669	20.8693	25.7576	16.3151	6.45804	24.1441	20.9807	CO_vs_CH4
PADDDONK_00628	1123.12	-0.134483	0.302969	-0.443884	0.657126	0.763055	Not significant	446	374	346	1905	1844	1181	924	1330	1064	30.3522	24.0875	20.5383	93.3651	63.183	57.2497	26.3536	27.6349	24.6206	24.9927	71.2659	26.203	CO_vs_CH4
PADDDONK_00629	1139.64	-0.83095	0.311092	-2.67107	0.0075609	0.0198588	Downregulated	554	429	500	1017	1706	1001	952	1209	1120	123.998	90.8714	97.613	163.931	192.251	159.59	89.3005	82.6194	85.2361	104.161	171.924	85.7187	CO_vs_CH4
PADDDONK_00630	78.7438	0.851437	0.35472	2.40031	0.0163812	0.038486	Upregulated	15	15	22	154	189	83	102	284	196	2.2002	2.08222	2.81467	16.2677	13.9578	8.67196	6.27023	12.7186	9.77526	2.3657	12.9658	9.58804	CO_vs_CH4
PADDDONK_00631	58.0629	1.46966	0.545676	2.69328	0.00707524	0.0188461	Upregulated	12	7	4	127	159	44	99	369	194	1.41087	0.778876	0.410202	10.7533	9.41209	3.6849	4.87812	13.2459	7.75547	0.86665	7.95011	8.62651	CO_vs_CH4
PADDDONK_00632	379.004	-0.0158736	0.177862	-0.0892468	0.928886	0.960889	Not significant	90	70	156	462	637	279	1084	1708	1325	13.2012	9.71705	19.9585	48.8031	47.0429	29.1503	66.6366	76.491	66.0827	14.2923	41.6655	69.7368	CO_vs_CH4
PADDDONK_00633	48.7867	1.58287	0.460951	3.43392	0.000594909	0.00220997	Upregulated	12	2	9	145	111	55	103	142	100	1.18883	0.187514	0.777704	10.3452	5.53663	3.88123	4.2765	4.29515	3.36852	0.718016	6.5877	3.98006	CO_vs_CH4
PADDDONK_00634	754.694	0.486774	0.207554	2.34529	0.0190122	0.0436971	Not significant	182	179	240	1364	1590	841	1144	1875	1284	11.2691	10.4891	12.9617	60.8229	49.5678	37.0922	29.6864	35.4463	27.0324	11.5733	49.161	30.7217	CO_vs_CH4
PADDDONK_00635	493.023	-0.861457	0.342046	-2.51854	0.0117842	0.0290018	Downregulated	64	46	200	198	436	107	3112	3708	3826	19.9364	13.5609	54.3413	44.4187	68.3812	23.7421	406.274	352.661	405.24	29.2795	45.514	388.058	CO_vs_CH4
PADDDONK_00636	13104.8	-1.27934	0.205161	-6.2358	4.49484e-10	5.67611e-09	Downregulated	3539	2335	4709	8122	6854	4058	58220	91922	86120	236.059	147.398	273.969	390.155	230.18	192.806	1627.51	1872.02	1953.19	219.142	271.047	1817.58	CO_vs_CH4
PADDDONK_00637	21.1317	1.35988	0.646342	2.10397	0.0353813	0.0742601	Not significant	0	6	7	69	71	19	12	26	24	0	2.76734	2.97562	24.2175	17.4216	6.59581	2.45098	3.86876	3.97703	1.91432	16.0783	3.43226	CO_vs_CH4
PADDDONK_00638	1538.84	-0.125588	0.181829	-0.690696	0.489757	0.615091	Not significant	428	438	588	2247	2976	1107	2665	5009	3613	24.5399	23.7666	29.4061	92.7823	85.9102	45.2109	64.0379	87.686	70.4363	25.9042	74.6345	74.0534	CO_vs_CH4
PADDDONK_00639	35.0654	-1.12586	0.476205	-2.36423	0.0180676	0.0419015	Downregulated	14	8	9	22	34	12	167	180	151	2.82017	1.52511	1.58133	3.19157	3.44834	1.72185	14.0986	11.0706	10.3425	1.97554	2.78725	11.8372	CO_vs_CH4
PADDDONK_00640	4.43041	1.16764	1.36286	0.856758	0.391579	0.519014	Not significant	2	0	0	4	10	6	14	25	10	0.28372	0	0	0.408652	0.714238	0.606287	0.832337	1.0828	0.482347	0.0945732	0.576392	0.799163	CO_vs_CH4
PADDDONK_00641	40.109	1.07462	0.450892	2.38332	0.0171571	0.0400816	Upregulated	4	4	12	84	80	27	141	231	161	0.473979	0.448563	1.24026	7.16823	4.77279	2.27892	7.00212	8.35721	6.48672	0.720934	4.73998	7.28202	CO_vs_CH4
PADDDONK_00642	39.5348	1.89211	0.509188	3.71593	0.000202461	0.000853097	Upregulated	6	2	7	83	105	54	111	107	116	0.534799	0.168707	0.544214	5.32784	4.71207	3.42847	4.14643	2.91188	3.51559	0.415907	4.48946	3.52463	CO_vs_CH4
PADDDONK_00643	17.8286	0.948787	0.692855	1.36939	0.170878	0.273907	Not significant	0	4	7	40	44	13	63	67	36	0	0.657377	1.06028	5.00246	3.84703	1.60805	4.58503	3.55235	2.12565	0.572552	3.48585	3.42101	CO_vs_CH4
PADDDONK_00644	245.402	0.591755	0.246154	2.404	0.0162166	0.0381877	Upregulated	33	44	84	330	537	210	684	1092	957	4.18963	5.28663	9.30194	30.1724	34.3257	18.991	36.394	42.3287	41.3118	6.2594	27.8297	40.0115	CO_vs_CH4
PADDDONK_00645	272.771	-1.45447	0.292649	-4.97001	6.69501e-07	4.5528e-06	Downregulated	42	76	163	163	197	83	1228	1524	1326	10.5756	18.1107	35.7996	29.5583	24.9751	14.8869	129.589	117.164	113.528	21.4953	23.1401	120.093	CO_vs_CH4
PADDDONK_00646	1769.92	0.252765	0.187125	1.35078	0.176765	0.280775	Not significant	246	229	620	2149	2323	1067	7594	10876	9664	33.0363	29.1043	72.6241	207.839	157.068	102.068	427.404	445.94	441.28	44.9215	155.658	438.208	CO_vs_CH4
PADDDONK_00647	2843.33	-0.317054	0.22192	-1.42869	0.153094	0.251036	Not significant	796	794	1006	3765	3547	2107	6592	11405	9212	75.1626	70.9535	82.8551	256.028	168.629	141.717	260.866	328.802	295.763	76.3238	188.791	295.144	CO_vs_CH4
PADDDONK_00648	1631.71	1.03216	0.275066	3.75242	0.000175138	0.000746318	Upregulated	392	239	407	4244	4337	1576	1652	4859	2937	39.3513	22.7057	35.6369	306.819	219.202	112.693	69.5015	148.926	100.248	32.5646	212.905	106.225	CO_vs_CH4
PADDDONK_00649	132.437	0.851961	0.373765	2.2794	0.0226433	0.0507513	Not significant	31	31	30	283	411	130	103	338	157	4.20045	3.97521	3.54558	27.6156	28.0388	12.5471	5.84902	13.983	7.23326	3.90708	22.7338	9.02177	CO_vs_CH4
PADDDONK_00650	87.8841	-1.66886	0.475989	-3.50609	0.000454743	0.00173929	Downregulated	49	50	33	65	61	59	34	85	68	16.0934	15.5412	9.45361	15.3744	10.0871	13.8029	4.67996	8.52355	7.59382	13.6961	13.0881	6.93244	CO_vs_CH4
PADDDONK_00651	112.502	-0.924525	0.489226	-1.88977	0.0587888	0.11384	Not significant	22	9	101	85	111	59	417	502	516	4.92411	1.90639	19.7178	13.7012	12.5087	9.40642	39.1159	34.3052	39.2695	8.84944	11.8721	37.5635	CO_vs_CH4
PADDDONK_00652	22.0217	-0.348462	0.654202	-0.532652	0.594275	0.711555	Not significant	6	7	4	42	23	5	76	112	88	1.61872	1.78724	0.941268	8.16026	3.12415	0.960856	8.59303	9.22549	8.07243	1.44908	4.08176	8.63032	CO_vs_CH4
PADDDONK_00653	1392.63	0.334926	0.239872	1.39627	0.162633	0.263135	Not significant	379	328	410	2749	2266	1400	2521	3988	2919	16.1295	13.2105	15.2194	84.2537	48.5539	42.4401	44.964	51.8187	42.2391	14.8531	58.4159	46.3406	CO_vs_CH4
PADDDONK_00654	27.4126	-0.523532	0.510765	-1.025	0.305365	0.426728	Not significant	8	6	10	34	22	17	77	130	135	1.56967	1.11413	1.7114	4.80431	2.17332	2.37593	6.33171	7.78775	9.00643	1.46506	3.11786	7.70863	CO_vs_CH4
PADDDONK_00655	43.8651	-1.65954	0.527385	-3.14674	0.00165103	0.00539426	Downregulated	3	10	33	17	33	11	202	288	249	1.06645	3.36422	10.2321	4.35214	5.90632	2.78535	30.0942	31.2581	30.0968	4.8876	4.34794	30.483	CO_vs_CH4
PADDDONK_00656	115.277	0.275972	0.320257	0.861721	0.388841	0.516046	Not significant	22	12	37	178	141	63	478	855	483	5.78048	2.98392	8.4796	33.6818	18.6528	11.791	52.6357	68.5895	43.1508	5.748	21.3752	54.792	CO_vs_CH4
PADDDONK_00657	2743.85	-0.772121	0.209462	-3.6862	0.000227625	0.000941808	Downregulated	610	486	808	1925	1791	1140	14429	18715	16582	30.771	23.2013	35.5513	69.9321	45.4874	40.9623	305.042	288.239	284.413	29.8412	52.1273	292.565	CO_vs_CH4
PADDDONK_00658	25.1801	0.484928	0.694883	0.697856	0.485267	0.61084	Not significant	2	0	19	43	56	17	65	136	94	1.6333	0	13.5339	25.2895	23.0255	9.88903	22.2465	33.9099	26.1015	5.05574	19.4013	27.4193	CO_vs_CH4
PADDDONK_00659	0.985286	-4.14978	4.02826	-1.03017	0.302932	0.424186	Not significant	2	0	0	0	0	0	0	0	0	1.54955	0	0	0	0	0	0	0	0	0.516515	0	0	CO_vs_CH4
PADDDONK_00660	8.94631	-4.55683	1.1766	-3.87289	0.000107554	0.000483177	Downregulated	5	6	9	4	0	0	1	0	0	0.747924	0.849383	1.17426	0.430905	0	0	0.0626902	0	0	0.923854	0.143635	0.0208967	CO_vs_CH4
PADDDONK_00661	62354.6	0.789927	0.345798	2.28436	0.0223505	0.0502039	Not significant	12842	10726	14325	112775	116253	67100	193686	115456	236654	522.255	412.812	508.133	3302.91	2380.33	1943.75	3301.11	1433.56	3272.39	481.067	2542.33	2669.02	CO_vs_CH4
PADDDONK_00662	49.7553	-7.47713	0.916177	-8.16123	3.31627e-16	9.28109e-15	Downregulated	38	26	53	3	0	0	1	3	2	14.1755	9.17893	17.245	0.805952	0	0	0.156338	0.341685	0.253679	13.5331	0.268651	0.250567	CO_vs_CH4
PADDDONK_00663	37.4081	0.0642519	0.534663	0.120173	0.904346	0.946866	Not significant	13	11	7	69	85	18	81	72	113	3.09299	2.47681	1.45267	11.8227	10.1821	3.05053	8.07666	5.2302	9.14143	2.34082	8.35179	7.48276	CO_vs_CH4
PADDDONK_00664	377.331	-1.82117	0.436104	-4.176	2.96686e-05	0.000151339	Downregulated	69	53	244	270	143	38	1885	2790	2361	36.5774	26.5892	112.82	103.077	38.1666	14.3488	418.781	451.564	425.56	58.6622	51.8641	431.968	CO_vs_CH4
PADDDONK_00665	577.533	0.347605	0.217349	1.5993	0.109754	0.190131	Not significant	143	91	182	1069	881	437	1438	2707	2087	15.8857	9.56701	17.6349	85.5227	49.2753	34.5795	66.9485	91.814	78.8303	14.3625	56.4592	79.1976	CO_vs_CH4
PADDDONK_00666	471.518	0.482685	0.23958	2.01471	0.043935	0.0889872	Not significant	92	108	136	908	758	450	1063	1795	1303	6.40526	7.11603	8.25887	45.527	26.5706	22.3167	31.0166	38.1561	30.8457	7.26005	31.4714	33.3395	CO_vs_CH4
PADDDONK_00667	462.009	1.38973	0.215037	6.46272	1.02835e-10	1.42456e-09	Upregulated	79	61	107	940	1404	584	656	1122	1047	11.9954	8.76557	14.1711	102.789	107.334	63.1635	41.7447	52.0151	54.0546	11.644	91.0955	49.2715	CO_vs_CH4
PADDDONK_00668	553.642	-0.741123	0.216713	-3.41984	0.000626586	0.00231106	Downregulated	225	151	254	601	773	347	904	1869	1408	35.4095	22.4895	34.8661	68.1155	61.2492	38.8987	59.6236	89.8044	75.3426	30.9217	56.0878	74.9235	CO_vs_CH4
PADDDONK_00669	3613.4	-0.530923	0.187489	-2.83176	0.00462923	0.0131782	Not significant	1462	1120	1706	4602	5993	2888	4138	6308	5193	245.422	177.93	249.792	556.348	506.517	345.327	291.118	323.302	296.405	224.381	469.398	303.608	CO_vs_CH4
PADDDONK_00670	5.06947e+06	-2.10824	0.411645	-5.1215	3.03111e-07	2.25807e-06	Downregulated	2605367	3053055	3074837	1842209	3302609	3084622	1713182	2537992	2512298	667154	739871	686770	339727	425792	562634	183854	198426	218740	697932	442718	200340	CO_vs_CH4
PADDDONK_00671	2817.52	-0.0862897	0.295748	-0.291768	0.770464	0.855796	Not significant	630	693	847	2573	3587	2558	8937	13006	11090	58.5728	60.9752	68.6865	172.278	167.908	169.404	348.224	369.19	350.58	62.7449	169.863	355.998	CO_vs_CH4
PADDDONK_00672	4177.01	-0.91233	0.284499	-3.20679	0.00134223	0.00452362	Downregulated	1051	1068	1620	2105	4161	2278	17169	21201	20195	98.3194	94.5523	132.186	141.815	195.983	151.795	673.121	605.541	642.363	108.352	163.198	640.342	CO_vs_CH4
PADDDONK_00673	25916	-1.45396	0.279652	-5.19917	2.00175e-07	1.56144e-06	Downregulated	8282	8675	14587	13762	19159	13972	75879	97910	88998	471.281	467.174	724.007	563.975	548.909	566.331	1809.58	1701.07	1721.97	554.154	559.738	1744.21	CO_vs_CH4
PADDDONK_00674	7.81088	-2.70319	1.73448	-1.5585	0.119114	0.20379	Not significant	2	2	6	0	0	4	0	51	68	0.746078	0.706071	1.95226	0	0	1.06287	0	5.80864	8.62508	1.1348	0.354291	4.81124	CO_vs_CH4
PADDDONK_00675	5.56918	-0.212913	1.20908	-0.176096	0.860219	0.919728	Not significant	4	0	2	12	12	2	18	4	4	0.228477	0	0.0996428	0.493626	0.345102	0.0813731	0.430891	0.069758	0.0776862	0.109373	0.306701	0.192778	CO_vs_CH4
PADDDONK_00677	78.828	0.749951	0.321315	2.33401	0.0195954	0.0448421	Upregulated	19	12	32	219	193	71	85	157	95	1.1257	0.672844	1.65368	9.3443	5.75717	2.99636	2.11057	2.84	1.91378	1.15074	6.03261	2.28812	CO_vs_CH4
PADDDONK_00678	0	0	0	0	0	0	Not significant	0	0	0	0	0	0	0	0	0	0	0	0	0	0	0	0	0	0	0	0	0	CO_vs_CH4
PADDDONK_00679	29.8495	-0.803324	0.554262	-1.44936	0.147238	0.243651	Not significant	4	6	12	17	39	5	141	210	202	0.525498	0.74598	1.37507	1.6084	2.57964	0.467895	7.76322	8.42328	9.02325	0.882183	1.55198	8.40325	CO_vs_CH4
PADDDONK_00680	414.326	-1.1597	0.239778	-4.83658	1.32094e-06	8.53564e-06	Downregulated	165	121	223	340	437	226	1077	1091	1216	16.3464	11.3446	19.2698	24.2578	21.7974	15.9483	44.7164	33	40.9612	15.6536	20.6678	39.5592	CO_vs_CH4
PADDDONK_00681	15.2669	-0.607185	0.78905	-0.769515	0.441588	0.568737	Not significant	2	6	6	6	24	11	53	34	77	0.604323	1.71575	1.58133	1.30564	3.65118	2.36755	6.71161	3.13667	7.91098	1.30047	2.44146	5.91975	CO_vs_CH4
PADDDONK_00682	37.1831	-1.24107	0.681822	-1.82022	0.0687253	0.129332	Not significant	7	15	22	37	14	23	162	57	116	2.64391	5.36173	7.24776	10.0643	2.66232	6.18791	25.6434	6.57316	14.8973	5.08447	6.30485	15.7046	CO_vs_CH4
PADDDONK_00683	59.3789	-0.792475	0.883745	-0.896724	0.369866	0.497377	Not significant	10	4	30	1	97	15	398	398	352	1.70713	0.646235	4.46704	0.122942	8.33721	1.824	28.4748	20.7443	20.4319	2.27347	3.42805	23.217	CO_vs_CH4
PADDDONK_00684	1956.81	-0.00316239	0.209187	-0.0151175	0.987938	0.999521	Not significant	513	467	632	3280	2842	1384	4461	8725	6034	27.0994	23.3466	29.1201	124.782	75.5876	52.0771	98.7613	140.721	108.38	26.5221	84.1487	115.954	CO_vs_CH4
PADDDONK_00685	30.4778	-5.71001	0.743255	-7.68244	1.56089e-14	3.55232e-13	Downregulated	25	16	27	4	1	1	5	4	4	6.56873	3.97856	6.18782	0.756894	0.132289	0.187158	0.550583	0.320887	0.357356	5.57837	0.35878	0.409609	CO_vs_CH4
PADDDONK_00686	717.523	-0.104457	0.170544	-0.612492	0.540212	0.665148	Not significant	194	181	279	955	1262	553	1490	2571	2030	21.3939	18.89	26.8364	75.8448	70.0698	43.4391	68.8631	86.5648	76.1176	22.3734	63.1179	77.1818	CO_vs_CH4
PADDDONK_00687	4.64502	-6.40043	1.57266	-4.06982	4.7049e-05	0.000231278	Downregulated	2	2	8	0	0	0	2	1	2	0.36405	0.344529	1.27015	0	0	0	0.152571	0.0555753	0.123783	0.659575	0	0.110643	CO_vs_CH4
PADDDONK_00688	113493	-1.92839	0.325566	-5.9232	3.1573e-09	3.42344e-08	Downregulated	37789	38252	48898	43782	46669	43994	418546	552222	539594	7984.88	7649.3	9012.11	6662.42	4964.95	6621.61	37064.5	35626	38767.7	8215.43	6082.99	37152.7	CO_vs_CH4
PADDDONK_00689	138.843	-1.50766	0.465231	-3.24067	0.0011925	0.00406863	Downregulated	24	11	50	76	49	11	1132	895	1116	8.14817	3.53432	14.8065	18.5822	8.37584	2.66017	161.067	92.7732	128.829	8.82965	9.87272	127.556	CO_vs_CH4
PADDDONK_00690	43.5368	-0.435645	0.545471	-0.798658	0.424489	0.55117	Not significant	9	4	17	60	37	7	245	266	275	3.94124	1.65773	6.49339	18.9223	8.15783	2.18351	44.9643	35.5649	40.9471	4.03078	9.75456	40.4921	CO_vs_CH4
PADDDONK_00691	1.01564	0	2.91268	0	1	1	Not significant	0	0	0	0	0	0	6	14	16	0	0	0	0	0	0	0.535074	0.909556	1.15763	0	0	0.867421	CO_vs_CH4
PADDDONK_00692	31.3301	2.01167	0.76802	2.61929	0.00881132	0.0225984	Upregulated	0	1	4	36	48	10	215	330	209	0	0.259963	0.958382	7.12168	6.63851	1.95665	24.7512	27.6765	19.5206	0.406115	5.23895	23.9828	CO_vs_CH4
PADDDONK_00693	476.626	-0.341952	0.239862	-1.42562	0.153978	0.252085	Not significant	61	41	160	328	393	157	2854	4080	3282	7.94476	5.05358	18.1762	30.7651	25.7707	14.5653	155.782	162.241	145.342	10.3915	23.7004	154.455	CO_vs_CH4
PADDDONK_00694	670.55	-0.936808	0.269822	-3.47194	0.000516704	0.00194563	Downregulated	125	100	289	519	574	142	3863	4111	4228	38.541	29.1795	77.7219	115.243	89.1062	31.1866	499.171	387	443.25	48.4808	78.5119	443.14	CO_vs_CH4
PADDDONK_00695	371.324	0.652328	0.253782	2.57043	0.0101573	0.0254517	Upregulated	49	29	96	499	608	156	1789	2675	2223	7.71141	4.31917	13.1778	56.5551	48.1753	17.4876	117.994	128.532	118.954	8.40278	40.7393	121.827	CO_vs_CH4
PADDDONK_00696	35.9168	2.57143	0.644681	3.98869	6.64391e-05	0.000313429	Upregulated	2	0	10	118	102	62	30	93	42	0.215061	0	0.937918	9.13794	5.52225	4.74889	1.35197	3.05328	1.53562	0.384327	6.46969	1.98029	CO_vs_CH4
PADDDONK_00697	531.982	0.0663072	0.149621	0.443167	0.657645	0.763443	Not significant	121	107	209	839	923	337	1426	2260	1829	12.0665	10.0982	18.1792	60.2549	46.3427	23.9383	59.5974	68.8106	62.017	13.448	43.512	63.475	CO_vs_CH4
PADDDONK_00698	1157.26	-2.81229	1.34419	-2.09218	0.0364226	0.0760396	Not significant	236	156	415	157	492	0	8574	9114	8864	111.422	69.7025	170.899	53.3817	116.952	0	1696.5	1313.77	1422.95	117.341	56.7779	1477.74	CO_vs_CH4
PADDDONK_00699	979.111	-1.30932	0.34219	-3.8263	0.000130082	0.000575642	Downregulated	124	106	499	482	390	247	5443	8305	7163	15.4189	12.4739	54.121	43.1632	24.4163	21.8775	283.65	315.299	302.85	27.3379	29.819	300.6	CO_vs_CH4
PADDDONK_00700	2586.34	-1.27567	0.227274	-5.61293	1.98934e-08	1.87401e-07	Downregulated	636	504	871	1055	2020	745	14250	15997	16413	97.5506	73.159	116.526	116.536	155.994	81.3947	916.008	749.138	855.975	95.7452	117.975	840.374	CO_vs_CH4
PADDDONK_00701	13.2722	-6.06743	1.16169	-5.22295	1.76094e-07	1.38141e-06	Downregulated	6	10	14	0	1	1	1	3	2	0.47336	0.746629	0.963387	0	0.0397213	0.0561963	0.0330637	0.0722623	0.0536501	0.727792	0.0319725	0.0529921	CO_vs_CH4
PADDDONK_00702	25.0345	-0.467659	0.59875	-0.781058	0.434768	0.5617	Not significant	6	8	6	34	39	4	93	128	108	1.77742	2.24281	1.55032	7.25356	5.81683	0.844046	11.5461	11.5771	10.8783	1.85685	4.63815	11.3338	CO_vs_CH4
PADDDONK_00703	25.4158	-3.27145	1.16242	-2.81436	0.00488751	0.0138468	Downregulated	17	18	14	28	0	0	1	2	4	1.31039	1.31308	0.941268	1.55434	0	0	0.0323046	0.0470688	0.104837	1.18825	0.518112	0.0614034	CO_vs_CH4
PADDDONK_00704	386.392	1.00367	0.241388	4.1579	3.2119e-05	0.00016224	Upregulated	52	70	80	621	968	339	1086	1881	1258	5.53253	7.04828	7.42409	47.5824	51.8536	25.6914	48.4242	61.1027	45.5095	6.6683	41.7091	51.6788	CO_vs_CH4
PADDDONK_00705	1221.58	0.0962694	0.245516	0.39211	0.694977	0.795631	Not significant	340	290	319	1559	2452	919	2981	5119	3686	26.1412	21.1013	21.3929	86.323	94.9184	50.3303	96.055	120.166	96.3612	22.8785	77.1905	104.194	CO_vs_CH4
PADDDONK_00706	534.243	0.186363	0.169713	1.09811	0.272156	0.391685	Not significant	98	75	177	614	780	351	2092	3085	2647	12.0373	8.71826	18.9631	54.3133	48.2372	30.7099	107.69	115.694	110.55	13.2396	44.4201	111.311	CO_vs_CH4
PADDDONK_00707	1984.16	1.1941	0.284889	4.19146	2.77165e-05	0.000141906	Upregulated	337	388	333	4133	4732	2577	3277	5585	4500	26.9387	29.3524	23.2179	237.928	190.447	146.733	109.783	136.308	122.309	26.503	191.703	122.8	CO_vs_CH4
PADDDONK_00708	300.681	0.608387	0.279021	2.18043	0.0292255	0.0630808	Not significant	38	35	84	376	584	152	1019	2476	1529	5.76992	5.02943	11.1249	41.1157	44.6459	16.4398	64.8443	114.786	78.9394	7.30809	34.0671	86.1897	CO_vs_CH4
PADDDONK_00709	474.638	0.0293687	0.27677	0.106112	0.915493	0.9518	Not significant	56	59	78	345	354	190	2165	5649	3204	4.67432	4.66066	5.67881	20.7388	14.8771	11.2967	75.7356	143.964	90.9334	5.0046	15.6375	103.544	CO_vs_CH4
PADDDONK_00710	9.21284	0.248255	1.30884	0.189675	0.849563	0.914473	Not significant	2	0	0	4	2	4	63	130	60	1.14023	0	0	1.64232	0.574085	1.62439	15.0527	22.6286	11.6309	0.380077	1.28026	16.4374	CO_vs_CH4
PADDDONK_00711	1875.63	-0.9851	0.258503	-3.81079	0.000138526	0.000607813	Downregulated	618	512	864	1298	1955	1095	6460	6389	7027	291.775	228.767	355.799	441.334	464.718	368.248	1278.21	920.964	1128.05	292.114	424.767	1109.08	CO_vs_CH4
PADDDONK_00712	308.263	-8.48084	0.58426	-14.5155	9.66281e-48	2.85881e-45	Downregulated	262	186	238	0	5	4	3	5	7	59.0793	39.6928	46.8105	0	0.567659	0.642483	0.283509	0.344235	0.536701	48.5275	0.403381	0.388148	CO_vs_CH4
PADDDONK_00713	630.266	-1.61268	0.330369	-4.88144	1.05312e-06	6.95696e-06	Downregulated	167	92	205	166	398	132	4491	3667	4190	98.943	51.5847	105.939	70.8289	118.723	55.707	1115.13	663.331	844.079	85.4889	81.753	874.178	CO_vs_CH4
PADDDONK_00714	1081.48	-0.979496	0.256507	-3.81859	0.000134217	0.000592042	Downregulated	199	151	251	401	689	293	7868	7467	7929	75.1626	53.9747	82.6904	109.075	131.024	78.8286	1245.45	861.084	1018.28	70.6093	106.309	1041.6	CO_vs_CH4
PADDDONK_00715	1205.78	-0.184201	0.326541	-0.564099	0.572687	0.693182	Not significant	108	42	203	379	758	220	9934	10850	11419	34.351	12.6424	56.3176	86.8137	121.386	49.8431	1324.19	1053.65	1234.93	34.437	86.0142	1204.26	CO_vs_CH4
PADDDONK_00716	173.688	0.92653	0.36162	2.56217	0.0104021	0.0259239	Upregulated	9	4	16	73	124	48	1314	1836	1670	3.88493	1.63405	6.02412	22.6933	26.9492	14.7587	237.71	241.972	245.108	3.8477	21.4671	241.597	CO_vs_CH4
PADDDONK_00717	0.586163	-3.63575	4.05942	-0.895633	0.370449	0.497377	Not significant	0	0	2	0	0	0	0	0	0	0	0	1.25502	0	0	0	0	0	0	0.418341	0	0	CO_vs_CH4
PADDDONK_00718	5184.64	-0.246959	0.143661	-1.71904	0.0856073	0.155044	Not significant	1350	1123	1938	6253	7115	3355	16960	22416	19642	69.6106	54.8006	87.1621	232.201	184.714	123.226	366.504	352.899	344.372	70.5244	180.047	354.592	CO_vs_CH4
PADDDONK_00719	296.053	0.0721494	0.212268	0.339897	0.733934	0.826299	Not significant	84	54	93	424	483	208	848	1185	1140	25.1303	15.2889	24.2679	91.3518	72.7525	44.325	106.323	108.24	115.964	21.5624	69.4764	110.175	CO_vs_CH4
PADDDONK_00720	175.73	0.612623	0.285502	2.14578	0.0318907	0.0680181	Not significant	36	17	49	338	278	101	640	1029	757	9.54194	4.2643	11.3282	64.5185	37.099	19.0688	71.0928	83.2722	68.2229	8.37816	40.2288	74.196	CO_vs_CH4
PADDDONK_00721	2007.79	0.622175	0.17565	3.54212	0.000396921	0.00154226	Upregulated	468	355	531	3861	4096	1778	4446	7406	5909	14.2552	10.2334	14.1076	84.6956	62.816	38.5768	56.7556	68.875	61.1986	12.8654	62.0295	62.2764	CO_vs_CH4
PADDDONK_00722	145.286	0.172235	0.285956	0.602313	0.546966	0.670871	Not significant	23	30	43	215	170	97	490	822	708	5.55977	6.86301	9.0663	37.4284	20.69	16.702	49.6406	60.6668	58.1919	7.16303	24.9401	56.1664	CO_vs_CH4
PADDDONK_00723	242.061	0.585378	0.252077	2.32221	0.0202214	0.0460204	Upregulated	25	32	75	301	457	139	1059	1451	1251	1.957	2.37064	5.12089	16.9688	18.0116	7.75057	34.7424	34.6793	33.2973	3.14951	14.2437	34.2396	CO_vs_CH4
PADDDONK_00724	25.2144	-2.4914	0.625134	-3.98538	6.73718e-05	0.000316747	Downregulated	2	14	20	13	14	3	74	98	93	1.04194	6.90246	9.08811	4.8774	3.67217	1.11327	16.1568	15.5879	16.4738	5.6775	3.22094	16.0728	CO_vs_CH4
PADDDONK_00725	23.5741	-1.46604	0.560422	-2.61596	0.00889758	0.022785	Downregulated	6	5	15	14	19	8	59	126	149	2.1843	1.72264	4.76304	3.67048	3.48255	2.07452	9.0017	14.005	18.4437	2.89	3.07585	13.8168	CO_vs_CH4
PADDDONK_00726	211.246	-0.461984	0.388281	-1.18982	0.234117	0.34932	Not significant	35	8	79	150	163	58	1280	1687	1600	5.47961	1.18532	10.788	16.9125	12.8485	6.4681	83.9853	80.6394	85.173	5.81765	12.0764	83.2659	CO_vs_CH4
PADDDONK_00727	496.999	-1.18993	0.21837	-5.44914	5.06143e-08	4.37671e-07	Downregulated	76	62	146	213	220	109	3289	3846	4107	38.2738	29.5491	64.1317	77.2505	55.782	39.1004	694.166	591.354	703.255	43.9849	57.3776	662.925	CO_vs_CH4
PADDDONK_00728	226.32	-1.28449	0.380123	-3.37916	0.000727087	0.00263481	Downregulated	51	42	66	69	216	42	1444	1382	1542	16.9343	13.1981	19.115	16.4999	36.1106	9.93377	200.945	140.106	174.093	16.4158	20.8481	171.715	CO_vs_CH4
PADDDONK_00729	386.641	-1.92672	0.337433	-5.70995	1.13012e-08	1.11984e-07	Downregulated	87	44	256	175	176	67	2036	2611	2406	6.6552	3.18536	17.081	9.64081	6.77857	3.65077	65.2727	60.9817	62.5803	8.97387	6.69005	62.9449	CO_vs_CH4
PADDDONK_00730	4.02272	1.9459	1.54671	1.25809	0.208358	0.31752	Not significant	0	0	0	3	5	2	40	48	18	0	0	0	0.659415	0.768346	0.434812	5.11653	4.47297	1.868	0	0.620858	3.81917	CO_vs_CH4
PADDDONK_00731	105.27	-1.07132	0.347952	-3.07893	0.00207743	0.00655889	Downregulated	34	12	43	56	107	31	550	664	554	8.02616	2.68086	8.8538	9.5203	12.7173	5.21264	54.4131	47.8572	44.4671	6.52028	9.15009	48.9125	CO_vs_CH4
PADDDONK_00732	254.626	-0.720968	0.257534	-2.79951	0.00511802	0.0143819	Downregulated	54	52	146	279	234	129	830	1250	1171	4.32804	3.94426	10.2066	16.1041	9.44271	7.36469	27.8797	30.5885	31.9121	6.15965	10.9705	30.1267	CO_vs_CH4
PADDDONK_00733	151.962	-0.966836	0.272879	-3.54309	0.000395468	0.00153805	Downregulated	37	22	68	133	107	47	711	1001	870	10.6476	5.99152	17.0683	27.5635	15.503	9.63418	85.7494	87.9497	85.1274	11.2358	17.5669	86.2755	CO_vs_CH4
PADDDONK_00734	98.6988	0.0989228	0.350015	0.282625	0.777465	0.860112	Not significant	16	13	50	170	155	49	293	589	380	0.772297	0.593844	2.10507	5.90945	3.76686	1.68472	5.92712	8.68022	6.23661	1.15707	3.78701	6.94798	CO_vs_CH4
PADDDONK_00735	6327.16	-0.154344	0.272531	-0.566335	0.571166	0.691746	Not significant	2469	2150	2271	10924	10483	6840	3515	5611	4363	235.343	193.947	188.812	749.886	503.093	464.412	140.416	163.294	141.405	206.034	572.464	148.372	CO_vs_CH4
PADDDONK_00736	173.303	0.977044	0.475727	2.05379	0.0399959	0.0823374	Not significant	22	55	44	269	885	143	80	140	122	7.38617	17.4753	12.8849	65.0403	149.597	34.1979	11.2564	14.3508	13.927	12.5821	82.9451	13.178	CO_vs_CH4
PADDDONK_00737	416.602	-0.0590741	0.273644	-0.21588	0.829082	0.899438	Not significant	168	125	162	594	1017	430	153	320	239	67.6842	47.6598	56.9279	172.345	206.292	123.4	25.8334	39.3621	32.7398	57.424	167.345	32.6451	CO_vs_CH4
PADDDONK_00738	3640.13	0.152828	0.29699	0.514589	0.60684	0.721243	Not significant	1456	1062	1095	5695	8752	4403	1329	2152	1669	181.796	125.491	119.253	512.096	550.192	391.597	69.5441	82.0383	70.8566	142.18	484.628	74.1463	CO_vs_CH4
PADDDONK_00739	483.461	0.514994	0.330541	1.55803	0.119225	0.203894	Not significant	167	121	134	836	1494	580	120	343	228	48.5201	33.2702	33.9581	174.922	218.544	120.033	14.6116	30.4264	22.5238	38.5828	171.167	22.5206	CO_vs_CH4
PADDDONK_00740	2444.33	0.682839	0.295133	2.31367	0.020686	0.0469487	Upregulated	802	578	617	5594	5524	3565	613	1066	838	87.802	59.8856	58.9179	441.048	304.486	278.008	28.1256	35.6318	31.1942	68.8685	341.181	31.6506	CO_vs_CH4
PADDDONK_00741	2908.01	0.807638	0.302286	2.67177	0.0075453	0.0198544	Upregulated	849	700	698	5838	7580	4574	669	1107	1007	105.57	82.375	75.7043	522.794	474.554	405.132	34.8635	42.0272	42.5758	87.8831	467.493	39.8222	CO_vs_CH4
PADDDONK_00742	2288.89	1.20853	0.272346	4.43748	9.10182e-06	5.10145e-05	Upregulated	520	461	428	5466	7556	3024	1188	2168	1711	52.2006	43.7964	37.4756	395.163	381.898	216.233	49.9805	66.4481	58.4014	44.4909	331.098	58.2766	CO_vs_CH4
PADDDONK_00743	4.73842	-1.32131	1.24361	-1.06247	0.288021	0.408867	Not significant	2	2	0	2	4	2	7	31	28	0.33761	0.319507	0	0.243136	0.339961	0.240482	0.495217	1.59771	1.60711	0.219039	0.274527	1.23334	CO_vs_CH4
PADDDONK_00744	15.2181	1.15046	0.823233	1.39749	0.162266	0.262767	Not significant	2	0	6	12	46	16	40	102	58	0.128306	0	0.335739	0.554413	1.4858	0.731148	1.07545	1.99788	1.26516	0.154682	0.923786	1.44616	CO_vs_CH4
PADDDONK_00745	33.5464	-0.601412	0.413297	-1.45516	0.145626	0.241562	Not significant	8	8	16	42	37	16	109	168	124	0.905352	0.856806	1.57936	3.42303	2.1082	1.28978	5.16971	5.8048	4.77144	1.11384	2.27367	5.24865	CO_vs_CH4
PADDDONK_00746	270.268	-0.423664	0.369504	-1.14657	0.251557	0.36948	Not significant	41	26	141	157	334	129	1177	2042	1536	5.89934	3.54044	17.6958	16.2687	24.1963	13.2214	70.9754	89.7069	75.1469	9.04521	17.8955	78.6098	CO_vs_CH4
PADDDONK_00747	69.2485	-0.428745	0.356323	-1.20325	0.22888	0.343676	Not significant	22	20	23	65	106	50	144	290	229	0.899533	0.773908	0.820266	1.914	2.18215	1.45624	2.46757	3.62029	3.18369	0.831236	1.85079	3.09051	CO_vs_CH4
PADDDONK_00748	27.6569	-1.31524	0.69306	-1.89773	0.0577323	0.112214	Not significant	17	2	5	12	24	10	139	121	151	4.21045	0.468785	1.08014	2.1404	2.99277	1.76419	14.428	9.14987	12.7162	1.91979	2.29912	12.098	CO_vs_CH4
PADDDONK_00749	7.73867	2.15366	1.23991	1.73695	0.0823963	0.149884	Not significant	0	0	2	9	17	10	39	52	30	0	0	0.263555	0.979231	1.29313	1.07616	2.46937	2.39863	1.5411	0.0878517	1.11617	2.13636	CO_vs_CH4
PADDDONK_00750	1294.64	-1.32505	0.212693	-6.22989	4.66777e-10	5.87657e-09	Downregulated	315	245	407	537	940	328	7358	8596	8373	55.0178	40.4971	62.004	67.5462	82.6616	40.8069	538.598	458.395	497.25	52.5063	63.6716	498.081	CO_vs_CH4
PADDDONK_00751	30.4219	-0.236433	0.448077	-0.527661	0.597735	0.714521	Not significant	10	9	17	52	53	29	22	44	17	1.59032	1.35454	2.35812	5.95556	4.2437	3.28512	1.46629	2.13643	0.919252	1.76766	4.49479	1.50732	CO_vs_CH4
PADDDONK_00752	412.158	1.47695	0.24515	6.02466	1.69467e-09	1.92838e-08	Upregulated	76	60	77	1114	1175	504	425	937	680	6.30886	4.71361	5.5752	66.5973	49.1087	29.8013	14.7856	23.748	19.1932	5.53256	48.5024	19.2423	CO_vs_CH4
PADDDONK_00753	1412.33	0.516498	0.185354	2.78656	0.00532715	0.0148586	Not significant	309	299	385	2547	2894	1239	3017	5401	3902	24.1886	22.1507	26.2872	143.587	114.06	69.086	98.978	129.085	103.858	24.2088	108.911	110.64	CO_vs_CH4
PADDDONK_00754	678.297	-0.146131	0.173792	-0.840838	0.400439	0.52839	Not significant	153	104	255	787	1006	326	2563	3635	3398	18.0589	11.6171	26.2526	66.8971	59.7834	27.4084	126.783	130.995	136.371	18.6428	51.363	131.383	CO_vs_CH4
PADDDONK_00755	545.915	-2.1347	0.257121	-8.30231	1.02104e-16	3.13269e-15	Downregulated	266	177	421	385	262	185	1147	1361	1150	118.198	74.4334	163.172	123.204	58.6158	58.5557	213.602	184.646	173.751	118.601	80.1251	190.666	CO_vs_CH4
PADDDONK_00756	0	0	0	0	0	0	Not significant	0	0	0	0	0	0	0	0	0	0	0	0	0	0	0	0	0	0	0	0	0	CO_vs_CH4
PADDDONK_00757	19.1952	1.59092	0.841779	1.88995	0.0587649	0.11384	Not significant	2	2	2	18	69	8	71	105	130	0.416774	0.394426	0.363524	2.70133	7.23941	1.18749	6.2007	6.68053	9.21117	0.391575	3.70941	7.36413	CO_vs_CH4
PADDDONK_00758	128.783	0.527042	0.386334	1.36421	0.172501	0.276081	Not significant	37	26	20	245	199	122	287	467	451	9.47455	6.30079	4.46704	45.1811	25.6563	22.2528	30.8	36.5111	39.2676	6.74746	31.03	35.5262	CO_vs_CH4
PADDDONK_00759	1688.83	0.254644	0.150662	1.69016	0.0909974	0.162742	Not significant	286	310	612	2478	2790	1160	5138	9121	6564	20.4298	20.9568	38.1314	127.478	100.343	59.0234	153.817	198.926	159.429	26.506	95.6146	170.724	CO_vs_CH4
PADDDONK_00760	20.2053	0.844081	0.604219	1.39698	0.16242	0.262893	Not significant	4	3	4	29	53	13	58	98	90	1.77742	1.26158	1.55032	9.2803	11.8574	4.11472	10.8011	13.2956	13.5979	1.52978	8.41747	12.5649	CO_vs_CH4
PADDDONK_00761	3171.88	-0.397895	0.198027	-2.00929	0.0445063	0.0898805	Not significant	577	579	1302	2533	4487	1401	13563	18470	16628	53.3172	50.6331	104.938	168.562	208.752	92.214	525.241	521.085	522.434	69.6296	156.509	522.92	CO_vs_CH4
PADDDONK_00762	5680.77	-0.413324	0.212254	-1.94731	0.0514977	0.101864	Not significant	2196	2007	2935	10021	8376	5355	2181	3613	2660	141.18	122.111	164.582	463.966	271.12	245.227	58.7636	70.9185	58.1464	142.624	326.771	62.6095	CO_vs_CH4
PADDDONK_00763	2247.23	0.22961	0.156426	1.46784	0.142146	0.23693	Not significant	604	580	965	4460	4745	2189	2076	3775	3162	42.4431	38.5712	59.1467	225.704	167.877	109.568	61.1378	80.9912	75.5497	46.7203	167.716	72.5596	CO_vs_CH4
PADDDONK_00764	42.491	1.09781	0.451852	2.42957	0.0151168	0.035985	Upregulated	6	6	13	114	107	30	117	119	113	0.573724	0.54296	1.08425	7.85038	5.15133	2.04334	4.68867	3.47416	3.67393	0.733643	5.01501	3.94558	CO_vs_CH4
PADDDONK_00765	880.54	0.213177	0.192857	1.10536	0.269003	0.387957	Not significant	240	226	318	1754	1771	742	1140	2307	1628	50.0129	44.5701	57.8004	263.229	185.812	110.139	99.5606	146.781	115.352	50.7945	186.393	120.565	CO_vs_CH4
PADDDONK_00766	1264.63	0.0581378	0.235928	0.246422	0.805356	0.882893	Not significant	325	326	452	2240	1814	1102	2157	4421	3433	96.2769	91.3947	116.791	477.882	270.557	232.535	267.794	399.862	345.79	101.488	326.991	337.815	CO_vs_CH4
PADDDONK_00767	970.614	0.511182	0.317075	1.61218	0.106922	0.186237	Not significant	287	275	209	1778	2777	1014	806	1529	1012	33.354	30.2456	21.1858	148.81	162.489	83.9404	39.2566	54.253	39.9896	28.2618	131.746	44.4997	CO_vs_CH4
PADDDONK_00768	654.57	0.744677	0.260951	2.85371	0.00432126	0.0124404	Upregulated	152	146	156	1550	1325	706	880	1751	1197	18.8232	17.1107	16.8502	138.234	82.613	62.2761	45.6713	66.2043	50.4015	17.5947	94.3743	54.0924	CO_vs_CH4
PADDDONK_00769	452.976	1.3343	0.286832	4.65184	3.28981e-06	1.97484e-05	Upregulated	61	83	92	924	1557	453	631	1515	943	6.53612	8.41652	8.59825	71.301	83.9966	34.5745	28.3355	49.5625	34.356	7.8503	63.2907	37.418	CO_vs_CH4
PADDDONK_00770	1374.37	-0.18999	0.228329	-0.83209	0.405358	0.532169	Not significant	459	394	538	2415	2169	1081	1746	3925	2431	59.7811	48.5637	61.1175	226.518	142.231	100.287	95.3031	156.078	107.656	56.4874	156.345	119.679	CO_vs_CH4
PADDDONK_00771	2374.47	1.13628	0.156123	7.27808	3.38599e-13	6.64681e-12	Upregulated	371	310	621	4953	5548	2349	4944	10309	7246	43.4503	34.3594	63.4371	417.755	327.144	195.961	242.666	368.626	288.548	47.0823	313.62	299.947	CO_vs_CH4
PADDDONK_00772	59.7538	-0.472446	0.346861	-1.36206	0.173178	0.276845	Not significant	14	11	34	81	87	25	201	253	217	3.49608	2.59963	7.40568	14.5671	10.9385	4.44694	21.0359	19.2897	18.4253	4.50046	9.98416	19.5836	CO_vs_CH4
PADDDONK_00773	31.6027	0.608849	0.803914	0.757356	0.448837	0.57646	Not significant	2	0	27	85	47	26	49	123	113	0.277212	0	3.26421	8.48467	3.27992	2.56698	2.84636	5.20521	5.32551	1.18048	4.77719	4.45903	CO_vs_CH4
PADDDONK_00774	938.058	0.32469	0.299333	1.08471	0.278049	0.397268	Not significant	193	121	395	2086	1142	595	2942	4155	3427	45.2071	26.8225	80.701	351.882	134.679	99.2736	288.804	297.147	272.938	50.9102	195.278	286.296	CO_vs_CH4
PADDDONK_00775	172.185	1.55398	0.371706	4.18069	2.90632e-05	0.000148434	Upregulated	21	15	57	641	398	158	218	478	339	2.16566	1.46395	5.12718	47.6062	20.6651	11.6064	9.42192	15.0505	11.887	2.91893	26.6259	12.1198	CO_vs_CH4
PADDDONK_00776	384.256	0.263476	0.177888	1.48113	0.138571	0.232467	Not significant	78	50	106	485	568	225	1661	2296	1844	7.48209	4.53903	8.86884	33.5046	27.4322	15.3737	66.7744	67.2436	60.1437	6.96332	25.4368	64.7205	CO_vs_CH4
PADDDONK_00777	657.702	0.545416	0.28717	1.89928	0.0575274	0.111919	Not significant	51	62	210	766	884	332	3295	5574	3564	4.90772	5.64632	17.6263	53.085	42.8297	22.757	132.885	163.767	116.613	9.39344	39.5572	137.755	CO_vs_CH4
PADDDONK_00778	118.412	-0.593883	0.497658	-1.19335	0.232731	0.347502	Not significant	4	4	36	41	43	26	774	1345	1135	0.58108	0.549921	4.56153	4.28937	3.14505	2.6904	47.1225	59.6552	56.0624	1.89751	3.37494	54.2801	CO_vs_CH4
PADDDONK_00779	679.068	-0.859902	0.275621	-3.11987	0.00180929	0.00582743	Downregulated	157	125	144	317	530	246	3409	5221	4648	9.32011	7.02257	7.45618	13.5523	15.8409	10.4022	84.8125	94.6293	93.8183	7.93295	13.2651	91.0867	CO_vs_CH4
PADDDONK_00780	36.0029	-0.251992	0.514964	-0.489339	0.624602	0.736649	Not significant	4	6	8	22	43	8	218	311	236	1.56967	2.22825	2.73823	6.21734	8.49572	2.23617	35.8523	37.2614	31.4891	2.17872	5.64974	34.8676	CO_vs_CH4
PADDDONK_00781	1298.71	-0.00673918	0.275657	-0.0244477	0.980496	0.995151	Not significant	225	193	202	1036	1124	672	7084	9362	8945	17.5222	14.2242	13.7212	58.1033	44.0714	37.2773	231.205	222.601	236.858	15.1559	46.484	230.221	CO_vs_CH4
PADDDONK_00782	14.4795	0.253456	1.03155	0.245704	0.805912	0.882893	Not significant	0	4	3	7	40	1	65	108	99	0	1.81561	1.25502	2.41785	9.65921	0.341638	13.0654	15.8151	16.1449	1.02355	4.13957	15.0085	CO_vs_CH4
PADDDONK_00783	62.6065	0.268521	0.431969	0.621621	0.534191	0.659696	Not significant	8	5	14	37	87	25	369	503	450	1.16777	0.690722	1.7825	3.88959	6.39398	2.59942	22.5739	22.4175	22.3348	1.21366	4.29433	22.4421	CO_vs_CH4
PADDDONK_00784	24.9797	0.197657	0.682217	0.289727	0.772025	0.856841	Not significant	0	6	8	24	50	6	120	180	142	0	0.387303	0.475946	1.17891	1.71707	0.29151	3.43027	3.74851	3.29325	0.28775	1.0625	3.49067	CO_vs_CH4
PADDDONK_00785	488.117	0.566831	0.256551	2.20943	0.0271447	0.059269	Not significant	48	39	147	498	723	257	2581	3575	2955	1.40268	1.07857	3.74687	10.4805	10.6375	5.34957	31.6095	31.8967	29.3614	2.07604	8.82252	30.9559	CO_vs_CH4
PADDDONK_00786	41.6245	-0.396433	0.442631	-0.895629	0.370451	0.497377	Not significant	4	8	26	47	62	18	158	218	182	0.501513	0.949241	2.84333	4.24379	3.91378	1.60754	8.30215	8.34505	7.75879	1.43136	3.25504	8.13533	CO_vs_CH4
PADDDONK_00787	7.98341	1.25557	0.963996	1.30246	0.192758	0.299701	Not significant	0	2	2	18	19	7	29	22	23	0	0.408513	0.376507	2.7978	2.06466	1.07616	2.62314	1.44972	1.68787	0.261673	1.97954	1.92024	CO_vs_CH4
PADDDONK_00788	50.1824	1.06752	0.459318	2.32413	0.0201183	0.0458866	Upregulated	12	4	8	97	121	29	150	242	245	1.43318	0.452109	0.833376	8.34303	7.27591	2.46708	7.50795	8.82438	9.94913	0.90622	6.02867	8.76049	CO_vs_CH4
PADDDONK_00789	81.4569	0.981435	0.343105	2.86045	0.00423042	0.0122278	Upregulated	9	20	26	182	244	81	89	193	144	1.34626	2.83128	3.39229	19.6062	18.3764	8.63058	5.57942	8.81446	7.32404	2.52328	15.5377	7.23931	CO_vs_CH4
PADDDONK_00790	189.832	0.325819	0.302616	1.07667	0.281627	0.401272	Not significant	64	36	56	433	353	146	289	611	377	8.44469	4.49542	6.44502	41.1458	23.451	13.7222	15.9813	24.6147	16.914	6.46171	26.1063	19.17	CO_vs_CH4
PADDDONK_00791	9.10349	-1.44364	1.04274	-1.38446	0.166217	0.267678	Not significant	0	4	4	9	6	0	34	45	74	0	2.15818	1.9891	3.69521	1.72226	0	8.1237	7.83297	14.3448	1.38243	1.80582	10.1005	CO_vs_CH4
PADDDONK_00792	0.956032	-0.847389	2.94153	-0.288077	0.773288	0.857782	Not significant	0	0	2	2	3	0	0	0	0	0	0	0.428545	0.353832	0.371055	0	0	0	0	0.142848	0.241629	0	CO_vs_CH4
PADDDONK_00793	402.598	-0.0639971	0.32776	-0.195256	0.845193	0.910952	Not significant	58	39	168	516	349	179	2171	2391	2401	11.4545	7.28915	28.9394	73.389	34.7021	25.1807	179.688	144.171	161.228	15.8943	44.424	161.696	CO_vs_CH4
PADDDONK_00794	39.3398	1.12464	0.467946	2.40336	0.0162452	0.0382099	Upregulated	2	4	12	61	79	32	171	225	173	0.285058	0.539545	1.49182	6.26133	5.66909	3.24878	10.2144	9.79121	8.38397	0.772141	5.05973	9.46318	CO_vs_CH4
PADDDONK_00795	1042.05	-0.677394	0.188037	-3.60245	0.000315237	0.00125791	Downregulated	290	279	532	1410	1102	555	2685	4391	3193	20.9634	19.0867	33.5434	73.4033	40.1077	28.5774	81.3427	96.9118	78.4806	24.5312	47.3628	85.5784	CO_vs_CH4
PADDDONK_00796	114.633	0.79501	0.349607	2.27401	0.0229653	0.0513619	Not significant	23	25	25	307	233	83	218	428	271	2.05006	2.10884	1.94362	19.7066	10.4563	5.26969	8.14343	11.6475	8.21314	2.03418	11.8109	9.3347	CO_vs_CH4
PADDDONK_00797	2069.47	0.0893968	0.208421	0.428925	0.667978	0.771762	Not significant	449	418	546	2179	3384	1435	7648	11185	8402	34.7873	30.6489	36.8977	121.581	132.004	79.1942	248.333	264.582	221.339	34.1113	110.926	244.751	CO_vs_CH4
PADDDONK_00798	452.544	1.45129	0.41427	3.50324	0.000459627	0.00175625	Upregulated	32	19	145	936	958	293	1368	3083	2318	16.1153	9.05536	63.6925	339.467	242.905	105.105	288.726	474.037	396.919	29.621	229.159	386.56	CO_vs_CH4
PADDDONK_00799	147.396	2.73773	0.397752	6.88302	5.85985e-12	9.66993e-11	Upregulated	11	8	16	522	382	166	227	653	381	1.1267	0.775482	1.42945	38.5054	19.6999	12.1113	9.74439	20.4212	13.2691	1.11055	23.4389	14.4782	CO_vs_CH4
PADDDONK_00800	1481.91	-0.301052	0.206291	-1.45936	0.144467	0.240025	Not significant	286	241	512	1283	1357	873	6750	9998	7603	12.7086	10.1347	19.8441	41.0573	30.3594	27.632	125.703	135.642	114.872	14.2291	33.0162	125.406	CO_vs_CH4
PADDDONK_00801	5672.68	-0.267041	0.215579	-1.23871	0.215452	0.326409	Not significant	1052	856	1196	3987	4866	2706	30762	43255	35869	80.8839	62.2852	80.2066	220.763	188.366	148.198	991.226	1015.39	937.705	74.4586	185.776	981.441	CO_vs_CH4
PADDDONK_00802	1440.69	-0.77345	0.232303	-3.32948	0.000870078	0.00309344	Downregulated	222	179	345	588	1196	303	9550	11814	10986	47.2393	36.0469	64.0328	90.1077	128.134	45.9262	851.659	767.535	794.86	49.1063	88.056	804.685	CO_vs_CH4
PADDDONK_00803	5.07285	0.00233893	1.29259	0.0018095	0.998556	1	Not significant	2	2	0	2	20	2	4	18	16	0.464864	0.439937	0	0.33478	2.3405	0.331126	0.389643	1.27738	1.26449	0.3016	1.00214	0.97717	CO_vs_CH4
PADDDONK_00804	0.0232916	0	4.08046	0	1	1	Not significant	0	0	0	0	0	0	0	1	0	0	0	0	0	0	0	0	0.205011	0	0	0	0.068337	CO_vs_CH4
PADDDONK_00805	85.1237	0.847642	0.302917	2.79826	0.00513782	0.0144179	Upregulated	20	19	22	207	215	90	98	163	102	1.18495	1.06534	1.1369	8.83228	6.41343	3.79821	2.43336	2.94854	2.0548	1.12906	6.34797	2.4789	CO_vs_CH4
PADDDONK_00806	56.8238	-2.76351	0.903162	-3.05982	0.00221473	0.00693904	Downregulated	4	4	21	0	2	10	456	510	549	0.908756	0.860027	4.1614	0	0.228771	1.61828	43.4174	35.376	42.4092	1.97673	0.615685	40.4009	CO_vs_CH4
PADDDONK_00807	5682.09	-0.290417	0.1897	-1.53092	0.125789	0.213444	Not significant	838	716	1433	3208	5049	2354	33599	43823	40067	81.681	66.0473	121.83	225.188	247.78	163.437	1372.51	1304.16	1327.9	89.8529	212.135	1334.85	CO_vs_CH4
PADDDONK_00808	37.9134	-1.32144	0.516038	-2.56075	0.0104446	0.0260142	Downregulated	4	20	16	29	39	11	114	189	141	1.4054	6.65021	4.90335	7.33791	6.89904	2.75296	16.7864	20.2746	16.8446	4.31965	5.6633	17.9685	CO_vs_CH4
PADDDONK_00809	1289.91	-0.228604	0.285005	-0.802105	0.422492	0.549534	Not significant	120	104	326	498	1023	422	9000	11045	10467	9.54194	7.82624	22.6103	28.518	40.9557	23.9021	299.923	268.146	282.995	13.3261	31.1252	283.688	CO_vs_CH4
PADDDONK_00810	230.445	-0.823244	0.293355	-2.80631	0.00501131	0.0141299	Downregulated	32	27	94	150	177	54	1535	1721	1434	3.47812	2.7773	8.91157	11.7414	9.68614	4.18076	69.9221	57.1118	52.9961	5.05566	8.53609	60.01	CO_vs_CH4
PADDDONK_00811	429.532	-1.03708	0.338513	-3.06364	0.00218658	0.00686423	Downregulated	186	140	211	256	831	205	808	1189	816	44.6048	31.7732	44.135	44.2122	100.335	35.0179	81.2066	87.0564	66.5364	40.171	59.855	78.2665	CO_vs_CH4
PADDDONK_00812	61.1893	0.0939003	0.445848	0.210611	0.833191	0.902083	Not significant	7	10	18	92	73	15	291	454	354	1.82339	2.46516	4.08965	17.2585	9.57386	2.78317	31.7677	36.1067	31.3534	2.79273	9.87184	33.0759	CO_vs_CH4
PADDDONK_00813	46.4297	-1.00204	0.40282	-2.48755	0.0128627	0.0312293	Downregulated	18	8	22	44	47	18	171	272	136	6.79863	2.85959	7.24776	11.9684	8.93779	4.84271	27.068	31.3667	17.4658	5.63533	8.58296	25.3002	CO_vs_CH4
PADDDONK_00814	57.9295	0.417428	0.44964	0.928361	0.353221	0.480227	Not significant	7	7	17	98	82	17	278	388	331	1.29763	1.22804	2.74873	13.0831	7.6533	2.24475	21.5977	21.9601	20.8631	1.75813	7.66039	21.4736	CO_vs_CH4
PADDDONK_00815	7.23394	0.77615	1.07934	0.719097	0.472081	0.598681	Not significant	2	0	1	6	14	4	41	48	41	0.816652	0	0.356156	1.76438	2.87818	1.16341	7.01621	5.9841	5.69235	0.390936	1.93533	6.23089	CO_vs_CH4
PADDDONK_00816	1.18801	-0.436063	2.69906	-0.161561	0.871651	0.926302	Not significant	0	0	2	1	6	0	3	0	0	0	0	0.147237	0.0607841	0.254971	0	0.106118	0	0	0.0490792	0.105252	0.0353727	CO_vs_CH4
PADDDONK_00817	50.983	-1.25947	0.432178	-2.91423	0.00356569	0.0105193	Downregulated	24	22	14	40	64	22	106	140	125	1.17725	1.02128	0.598989	1.41303	1.5806	0.768685	2.17909	2.0967	2.08482	0.932508	1.25411	2.12021	CO_vs_CH4
PADDDONK_00818	27.4253	-2.08384	0.741176	-2.81154	0.00493056	0.0139402	Downregulated	12	16	10	11	42	1	64	72	46	1.23331	1.55624	0.896446	0.814176	2.17332	0.0732081	2.75666	2.2593	1.6075	1.22867	1.02024	2.20782	CO_vs_CH4
PADDDONK_00819	284.789	0.705481	0.214987	3.28151	0.00103253	0.00358185	Upregulated	57	53	82	562	540	292	596	971	801	5.46768	4.81137	6.8608	38.8238	26.0799	19.9516	23.96	28.4379	26.1253	5.71328	28.2851	26.1744	CO_vs_CH4
PADDDONK_00820	3.40889	-1.4148	1.41657	-0.998752	0.317915	0.441577	Not significant	3	0	2	2	8	0	2	10	11	2.01441	0	1.17136	0.967142	2.70458	0	0.562818	2.05011	2.51142	1.06192	1.22391	1.70812	CO_vs_CH4
PADDDONK_00821	13.2598	1.31144	0.768238	1.70707	0.0878085	0.158407	Not significant	0	1	7	34	44	10	30	45	32	0	0.234393	1.5122	6.06446	5.48675	1.76419	3.11395	3.40285	2.69482	0.582198	4.43847	3.07054	CO_vs_CH4
PADDDONK_00822	9.65776	1.93662	1.3372	1.44826	0.147545	0.243964	Not significant	0	0	4	35	36	0	29	46	35	0	0	1.06487	7.69317	5.53209	0	3.70948	4.28659	3.63222	0.354956	4.40842	3.8761	CO_vs_CH4
PADDDONK_00823	6.92616	2.29441	1.20816	1.89908	0.0575535	0.111919	Not significant	2	0	0	13	26	8	15	24	20	0.564788	0	0	2.64382	3.69668	1.60921	1.77524	2.06927	1.92037	0.188263	2.6499	1.92163	CO_vs_CH4
PADDDONK_00824	547.634	0.439949	0.312166	1.40934	0.158734	0.258443	Not significant	125	170	121	1016	1380	485	770	1344	1017	11.1746	14.3825	9.43496	65.4108	62.1133	30.8838	28.8486	36.6836	30.9132	11.664	52.8027	32.1485	CO_vs_CH4
PADDDONK_00825	2066.96	-0.328221	0.249754	-1.31418	0.188786	0.294743	Not significant	310	344	1053	2232	2773	883	8292	12041	10143	38.0772	39.9877	112.814	197.438	171.489	77.2559	426.85	451.562	423.614	63.6265	148.728	434.009	CO_vs_CH4
PADDDONK_00826	49.4472	0.438195	1.03658	0.422729	0.672493	0.775694	Not significant	6	4	30	84	81	40	216	2	275	1.09877	0.693234	4.79191	11.0782	7.46833	5.21774	16.5776	0.111824	17.1233	2.19464	7.92141	11.2709	CO_vs_CH4
PADDDONK_00827	301.366	-3.1141	0.275583	-11.3	1.31148e-29	1.1317e-27	Downregulated	123	112	121	79	77	39	1218	1595	1381	12.0278	10.3649	10.3204	5.56341	3.79101	2.71652	49.916	47.6203	45.9171	10.9044	4.02365	47.8178	CO_vs_CH4
PADDDONK_00829	1403.19	-0.629382	0.268231	-2.34642	0.0189549	0.0436416	Downregulated	403	392	411	1396	1311	848	4539	7596	5546	42.2816	38.9222	37.6115	105.479	69.252	63.3738	199.581	243.322	197.846	39.6051	79.3682	213.583	CO_vs_CH4
PADDDONK_00830	278.658	0.523991	0.246624	2.12466	0.0336154	0.0711471	Not significant	28	21	64	250	365	116	1452	2675	1813	2.29905	1.63183	4.58357	14.7831	15.0892	6.78448	49.9654	67.0603	50.6162	2.83815	12.2189	55.8806	CO_vs_CH4
PADDDONK_00831	492.359	-0.409139	0.271859	-1.50497	0.132331	0.223175	Not significant	55	68	205	434	447	173	2766	3746	2796	11.0793	12.9635	36.0192	62.9609	45.3355	24.8234	233.513	230.391	191.507	20.0206	44.3733	218.471	CO_vs_CH4
PADDDONK_00832	878.654	-1.39468	0.216779	-6.43365	1.24576e-10	1.69735e-09	Downregulated	188	144	430	508	598	186	4551	5668	5605	58.5632	42.4516	116.834	113.963	93.789	41.2712	594.136	539.073	593.668	72.6162	83.0078	575.626	CO_vs_CH4
PADDDONK_00833	819.071	0.67556	0.237321	2.84661	0.0044188	0.0126925	Upregulated	84	92	263	1234	1429	444	3407	5214	4278	7.90703	8.19571	21.5935	83.6533	67.7251	29.7704	134.406	149.85	136.923	12.5654	60.3829	140.393	CO_vs_CH4
PADDDONK_00834	116.472	1.37813	0.321853	4.28185	1.85342e-05	9.82953e-05	Upregulated	13	16	29	306	288	102	244	524	292	2.29713	2.67564	4.46965	38.9402	25.6223	12.8384	18.0694	28.2699	17.5439	3.14747	25.8003	21.2944	CO_vs_CH4
PADDDONK_00835	2542.24	-1.85597	0.140593	-13.2011	8.65076e-40	1.43326e-37	Downregulated	826	648	1115	1221	1437	616	11008	15025	12874	146.815	109.001	172.861	156.293	128.597	77.9899	819.993	815.371	778.044	142.892	120.96	804.469	CO_vs_CH4
PADDDONK_00836	462.711	-0.0378052	0.206543	-0.183038	0.854768	0.91674	Not significant	72	99	135	489	669	238	2020	2785	2204	8.30367	10.8053	13.5801	40.6144	38.8461	19.5516	97.6339	98.0649	86.4271	10.8964	33.004	94.042	CO_vs_CH4
PADDDONK_00837	272.636	0.968573	0.322296	3.00522	0.00265385	0.00810637	Upregulated	51	58	46	453	836	250	516	966	711	3.49438	3.76091	2.7491	22.3528	28.8396	12.2013	14.8171	20.2082	16.5642	3.3348	21.1313	17.1965	CO_vs_CH4
PADDDONK_00838	27.3398	-1.67498	0.690279	-2.42653	0.015244	0.0362461	Downregulated	18	8	2	17	17	10	85	137	91	0.814207	0.342466	0.0789087	0.55379	0.387164	0.322203	1.61136	1.89205	1.3996	0.411861	0.421052	1.63434	CO_vs_CH4
PADDDONK_00841	194.397	-0.943951	0.284826	-3.31413	0.000919286	0.00325019	Downregulated	27	23	66	106	120	42	1291	1394	1532	10.327	8.32538	22.0185	29.1979	23.1087	11.4427	206.943	162.789	199.238	13.557	21.2498	189.656	CO_vs_CH4
PADDDONK_00842	1442.64	-1.66079	0.960287	-1.72947	0.0837247	0.152033	Not significant	266	184	434	22	892	299	9476	11052	12319	92.385	60.4787	131.475	5.5027	155.98	73.9705	1379.29	1171.96	1454.77	94.7794	78.4843	1335.34	CO_vs_CH4
PADDDONK_00843	33.6391	-7.47673	1.26179	-5.92547	3.11396e-09	3.38531e-08	Downregulated	4	14	78	2	0	0	2	9	8	0.833549	2.76098	14.1774	0.300147	0	0	0.174668	0.572617	0.566841	5.92399	0.100049	0.438042	CO_vs_CH4
PADDDONK_00844	9928.38	-1.2704	0.320133	-3.96835	7.23733e-05	0.000337199	Downregulated	2712	2347	3395	6693	3838	4115	48016	59832	53640	473.677	387.945	517.208	841.875	337.506	511.953	3514.72	3190.63	3185.53	459.61	563.778	3296.96	CO_vs_CH4
PADDDONK_00845	0.130921	0	4.08046	0	1	1	Not significant	0	0	0	0	0	0	2	0	2	0	0	0	0	0	0	0.516874	0	0.419347	0	0	0.312074	CO_vs_CH4
PADDDONK_00846	345.487	-3.34106	0.285639	-11.6968	1.32382e-31	1.44296e-29	Downregulated	104	71	229	50	81	37	1745	1928	2104	39.7782	25.7001	76.3976	13.7726	15.5984	10.0805	279.717	225.149	273.626	47.292	13.1505	259.497	CO_vs_CH4
PADDDONK_00847	32.6341	0.342584	0.649825	0.527194	0.598059	0.714521	Not significant	2	0	7	22	23	6	243	395	245	0.479621	0	1.46419	3.79949	2.77702	1.02491	24.4223	28.9212	19.9772	0.647939	2.53381	24.4402	CO_vs_CH4
PADDDONK_00848	133.463	-1.35982	0.490248	-2.77373	0.00554178	0.0153334	Downregulated	25	10	72	42	128	18	781	984	943	4.96976	1.88131	12.4842	6.01282	12.8112	2.5488	65.0666	59.7229	63.7393	6.44509	7.12426	62.843	CO_vs_CH4
PADDDONK_00849	59.854	-0.589302	0.468118	-1.25888	0.208075	0.317209	Not significant	5	6	30	44	51	19	419	439	319	2.56069	2.90806	13.4011	16.2283	13.1504	6.93119	89.9317	68.6439	55.5492	6.28995	12.1033	71.3749	CO_vs_CH4
PADDDONK_00851	720.091	0.537956	0.225371	2.38697	0.0169877	0.0397531	Not significant	85	99	206	950	1368	344	3231	4564	3588	5.69484	6.27715	12.0382	45.8374	46.1458	16.4168	90.7217	93.3595	81.7364	8.0034	36.1333	88.6059	CO_vs_CH4
PADDDONK_00852	379.553	0.666795	0.251336	2.653	0.00797789	0.0208351	Upregulated	60	88	99	781	724	332	948	1520	971	3.11507	4.32378	4.48315	29.2012	18.9251	12.2778	20.627	24.0941	17.141	3.974	20.1347	20.6207	CO_vs_CH4
PADDDONK_00853	441.749	1.02073	0.253684	4.02364	5.7305e-05	0.000275038	Upregulated	47	87	121	800	1077	461	1135	1525	1224	1.39368	2.44145	3.12956	17.084	16.0792	9.73718	14.105	13.8066	12.3409	2.32156	14.3001	13.4175	CO_vs_CH4
PADDDONK_00854	407.633	0.404507	0.270948	1.49293	0.135455	0.227793	Not significant	67	46	137	433	876	214	1483	2551	2095	9.20219	5.97914	16.4123	42.829	60.5764	20.9362	85.3629	106.974	97.8365	10.5312	41.4472	96.7244	CO_vs_CH4
PADDDONK_00856	2157.22	0.906646	0.192301	4.71473	2.42037e-06	1.47864e-05	Upregulated	384	380	565	3594	6163	2045	4319	7545	5927	25.0605	23.4696	32.1617	168.916	202.504	95.0646	118.128	150.338	131.52	26.8973	155.495	133.329	CO_vs_CH4
PADDDONK_00857	12.6445	0.0943113	0.728834	0.1294	0.897041	0.941836	Not significant	0	4	10	29	21	12	11	21	20	0	1.87514	4.32058	10.3452	5.23735	4.23407	2.28357	3.17599	3.36852	2.06524	6.60556	2.94269	CO_vs_CH4
PADDDONK_00858	54.7403	1.15298	0.449091	2.56737	0.0102474	0.0256308	Upregulated	11	2	18	111	166	40	120	205	213	1.7402	0.299433	2.48377	12.6463	13.222	4.50747	7.95607	9.90171	11.4574	1.5078	10.1252	9.77172	CO_vs_CH4
PADDDONK_00859	7.63893	0.110602	0.849274	0.130231	0.896384	0.941744	Not significant	4	1	2	17	16	4	10	18	18	1.04194	0.246516	0.454405	3.18907	2.09838	0.742178	1.09167	1.43154	1.59424	0.580952	2.00988	1.37249	CO_vs_CH4
PADDDONK_00860	188.379	-0.597106	0.274472	-2.17547	0.0295946	0.0637778	Not significant	49	41	74	158	292	71	580	1086	919	2.13649	1.69182	2.8143	4.96131	6.4102	2.20512	10.5985	14.4573	13.6245	2.2142	4.52554	12.8934	CO_vs_CH4
PADDDONK_00861	159.073	0.293163	0.276708	1.05947	0.289387	0.409932	Not significant	50	42	50	300	309	178	161	282	207	12.9129	10.2652	11.263	55.7966	40.1786	32.7447	17.4257	22.2358	18.1771	11.4804	42.9066	19.2795	CO_vs_CH4
PADDDONK_00862	506.691	1.09264	0.252302	4.33069	1.48645e-05	8.04819e-05	Upregulated	96	110	139	1328	1251	726	348	509	297	5.88387	6.38042	7.43086	58.617	38.604	31.6954	8.93888	9.5249	6.18941	6.56505	42.9722	8.21773	CO_vs_CH4
PADDDONK_00863	532.083	1.64265	0.266703	6.15909	7.31626e-10	8.83497e-09	Upregulated	83	84	82	1380	1427	793	606	1065	746	4.96622	4.75654	4.27951	59.4649	42.9888	33.7978	15.1961	19.4557	15.177	4.66742	45.4171	16.6096	CO_vs_CH4
PADDDONK_00864	1009.6	0.617288	0.264379	2.33486	0.0195509	0.0447685	Upregulated	285	234	261	2135	2078	1266	1020	1761	1358	12.8531	9.98722	10.2668	69.3419	47.1838	40.6692	19.2786	24.2479	20.824	11.0357	52.3983	21.4502	CO_vs_CH4
PADDDONK_00865	193.759	0.279746	0.293853	0.951994	0.3411	0.467672	Not significant	64	33	66	244	451	194	369	513	460	19.3383	9.43664	17.3946	53.0961	68.6118	41.755	46.728	47.3268	47.2604	15.3899	54.4876	47.1051	CO_vs_CH4
PADDDONK_00866	44.6449	1.02737	0.45746	2.24581	0.0247159	0.0547743	Not significant	15	5	9	95	158	39	54	104	64	5.39574	1.70214	2.8238	24.6103	28.6154	9.9929	8.14076	11.422	7.82781	3.30723	21.0729	9.1302	CO_vs_CH4
PADDDONK_00867	25.2275	-0.249993	0.58145	-0.429947	0.667234	0.771117	Not significant	11	7	9	52	48	13	47	24	35	4.05338	2.44111	2.89268	13.7995	8.90532	3.41221	7.2583	2.70014	4.38524	3.12906	8.70567	4.78123	CO_vs_CH4
PADDDONK_00868	168.432	0.474576	0.352615	1.34588	0.178343	0.282808	Not significant	54	45	38	346	429	167	114	317	205	11.7386	9.25766	7.2051	54.1669	46.9532	25.8588	10.3858	21.0394	15.1523	9.40047	42.3263	15.5259	CO_vs_CH4
PADDDONK_00869	355.64	1.00224	0.339427	2.95274	0.00314965	0.0094126	Upregulated	82	81	60	865	826	457	318	713	510	6.60726	6.17671	4.21688	50.1947	33.5097	26.2296	10.7386	17.5407	13.9726	5.66695	36.6447	14.084	CO_vs_CH4
PADDDONK_00870	193.629	1.30479	0.250164	5.21573	1.83097e-07	1.43363e-06	Upregulated	32	23	54	402	662	189	367	506	414	2.52459	1.71725	3.71592	22.8402	26.2955	10.6211	12.1344	12.1882	11.1056	2.65258	19.9189	11.8094	CO_vs_CH4
PADDDONK_00871	105.578	1.55771	0.31814	4.89631	9.76542e-07	6.47174e-06	Upregulated	15	11	26	291	329	96	168	350	229	2.71402	1.88356	4.10325	37.9183	29.971	12.3726	12.7392	19.3349	14.0883	2.90028	26.754	15.3875	CO_vs_CH4
PADDDONK_00872	197.783	1.45255	0.311162	4.66814	3.0394e-06	1.83249e-05	Upregulated	16	28	59	373	565	261	320	668	482	2.35833	3.90578	7.58524	39.5938	41.9292	27.4027	19.7673	30.0616	24.1564	4.61645	36.3086	24.6618	CO_vs_CH4
PADDDONK_00873	58.073	1.00875	0.388625	2.59569	0.00944018	0.0239188	Upregulated	8	8	18	134	109	57	117	252	193	1.93383	1.83014	3.79519	23.3275	13.266	9.81457	11.853	18.5986	15.8631	2.51972	15.4693	15.4382	CO_vs_CH4
PADDDONK_00874	264.974	0.424218	0.261824	1.62024	0.10518	0.183977	Not significant	51	67	113	631	530	240	282	537	512	4.14254	5.15033	8.00584	36.9113	21.6748	13.8859	9.59968	13.3174	14.1406	5.76624	24.1573	12.3526	CO_vs_CH4
PADDDONK_00875	87.6503	0.791329	0.329989	2.39805	0.0164828	0.0387028	Upregulated	24	16	28	205	214	108	54	145	89	3.43691	2.16841	3.49741	21.1419	15.4296	11.0166	3.24087	6.33979	4.33358	3.03424	15.8627	4.63808	CO_vs_CH4
PADDDONK_00876	11.1309	1.90081	1.33487	1.42396	0.154458	0.252772	Not significant	0	0	6	23	72	4	37	3	15	0	0	0.632532	2.00198	4.38142	0.344371	1.87418	0.110706	0.61644	0.210844	2.24259	0.86711	CO_vs_CH4
PADDDONK_00877	18.8744	1.86599	0.803161	2.32331	0.0201627	0.0459477	Upregulated	0	0	10	67	62	19	22	54	28	0	0	1.80517	9.98607	6.46043	2.80096	1.90819	3.41217	1.97036	0.601724	6.41582	2.43024	CO_vs_CH4
PADDDONK_00878	127.677	0.682352	0.325321	2.09747	0.0359518	0.0751703	Not significant	21	13	48	277	222	84	379	547	566	2.99311	1.75352	5.96729	28.4326	15.9309	8.52805	22.6388	23.8035	27.4296	3.5713	17.6305	24.624	CO_vs_CH4
PADDDONK_00879	57.4312	0.372445	0.518815	0.717877	0.472833	0.598922	Not significant	5	5	31	111	98	22	229	272	296	1.36109	1.2881	7.36055	21.7607	13.4315	4.26585	26.1254	22.6066	27.3973	3.33658	13.1527	25.3765	CO_vs_CH4
PADDDONK_00880	102.033	-0.690523	0.48556	-1.42212	0.154993	0.253346	Not significant	10	6	46	43	96	23	710	689	827	5.59558	3.17732	22.451	17.328	27.0458	9.16728	166.5	117.71	157.344	10.408	17.847	147.185	CO_vs_CH4
PADDDONK_00881	251.993	-0.456806	0.349072	-1.30863	0.19066	0.296997	Not significant	42	20	124	253	205	94	1159	2016	1472	5.90269	2.66008	15.2004	25.6068	14.5057	9.41013	68.2646	86.5051	70.341	7.92105	16.5075	75.0369	CO_vs_CH4
PADDDONK_00882	360.935	0.119171	0.196145	0.607566	0.543475	0.668173	Not significant	67	45	105	413	500	169	1448	2712	1965	7.93914	5.04633	10.8523	35.2438	29.8299	14.2644	71.9083	98.1158	79.1702	7.94591	26.446	83.0648	CO_vs_CH4
PADDDONK_00883	42.6256	-0.00554228	0.555514	-0.00997686	0.99204	1	Not significant	4	13	16	44	109	15	112	273	146	0.523223	1.60929	1.82549	4.14489	7.17855	1.39761	6.13984	10.9029	6.49352	1.31934	4.24035	7.8454	CO_vs_CH4
PADDDONK_00884	582.372	-0.346631	0.310608	-1.11598	0.264432	0.383367	Not significant	96	67	218	703	465	166	3425	3845	3426	26.3704	17.4175	52.2318	139.071	64.3106	32.4804	394.293	322.473	319.988	32.0066	78.6205	345.585	CO_vs_CH4
PADDDONK_00885	33.8964	1.00172	0.485163	2.06471	0.0389502	0.0805048	Not significant	4	2	11	57	67	26	136	212	132	0.857195	0.405615	2.0561	8.79688	7.229	3.96881	12.2144	13.871	9.61821	1.1063	6.66489	11.9012	CO_vs_CH4
PADDDONK_00886	223.683	0.296072	0.238117	1.24339	0.213725	0.324267	Not significant	40	30	72	255	425	124	841	1434	1017	2.13165	1.51301	3.34673	9.78656	11.4032	4.70701	18.7829	23.3322	18.428	2.33046	8.63227	20.181	CO_vs_CH4
PADDDONK_00887	551.462	0.774504	0.208308	3.71806	0.000200756	0.000847636	Upregulated	105	92	159	1313	1091	433	1211	2078	1679	8.64494	7.16845	11.4183	77.8523	45.2252	25.3938	41.7858	52.2359	47.0028	9.07724	49.4905	47.0082	CO_vs_CH4
PADDDONK_00888	88.7468	-0.252134	0.303753	-0.830063	0.406503	0.533334	Not significant	18	20	34	108	143	36	281	504	389	1.2532	1.31778	2.06472	5.4151	5.01266	1.78533	8.19912	10.7135	9.20872	1.54523	4.07103	9.37377	CO_vs_CH4
PADDDONK_00889	99.4876	-0.303297	0.372502	-0.814216	0.415521	0.542444	Not significant	11	16	60	118	134	47	424	529	425	2.1583	2.971	10.2684	16.6738	13.2375	6.56876	34.8655	31.6902	28.3536	5.13256	12.16	31.6364	CO_vs_CH4
PADDDONK_00890	735.203	0.705095	0.216442	3.25766	0.00112336	0.0038678	Upregulated	175	146	220	1704	1684	724	851	1832	1509	10.5126	8.3002	11.5273	73.7181	50.9327	30.9797	21.4246	33.6006	30.822	10.1133	51.8768	28.6157	CO_vs_CH4
PADDDONK_00891	16813.9	-0.880502	0.148142	-5.94364	2.78764e-09	3.04654e-08	Downregulated	5163	3574	6933	14905	15871	7439	64807	89044	72740	270.844	177.434	317.227	563.096	419.183	277.97	1424.79	1426.17	1297.45	255.168	420.083	1382.8	CO_vs_CH4
PADDDONK_00892	20.1799	0.319822	0.787746	0.405996	0.684745	0.786745	Not significant	9	0	8	13	60	20	31	96	46	1.4238	0	1.1039	1.48109	4.77903	2.25374	2.05532	4.6369	2.47437	0.842564	2.83795	3.05553	CO_vs_CH4
PADDDONK_00893	181.77	-0.424058	0.272377	-1.55688	0.119499	0.204278	Not significant	67	51	64	212	346	105	395	629	408	3.64115	2.623	3.03373	8.29724	9.46724	4.06463	8.99649	10.4368	7.53919	3.0993	7.27637	8.99081	CO_vs_CH4
PADDDONK_00894	3301.61	-1.20168	0.38705	-3.10472	0.00190456	0.00608696	Downregulated	520	355	1778	1575	3127	479	15985	27248	23045	238.067	153.811	710.001	519.289	720.786	156.206	3067.04	3808.73	3587.34	367.293	465.427	3487.7	CO_vs_CH4
PADDDONK_00895	1624.54	-0.183549	0.3467	-0.529419	0.596515	0.713681	Not significant	167	160	471	956	2092	308	8244	15738	12596	75.3149	68.2887	185.275	310.496	475.017	98.9424	1558.17	2167.03	1931.51	109.626	294.818	1885.57	CO_vs_CH4
PADDDONK_00896	1222.96	-0.212052	0.373821	-0.567255	0.570541	0.691191	Not significant	186	177	342	679	2143	291	5060	9977	8796	87.8157	79.0855	140.837	230.867	509.406	97.8632	1001.2	1438.17	1412.03	102.579	279.379	1283.8	CO_vs_CH4
PADDDONK_00897	2674.22	1.02107	0.190493	5.36014	8.31597e-08	6.90276e-07	Upregulated	394	322	919	6108	6445	2178	6742	9919	7673	13.7632	10.6449	28.0008	153.658	113.352	54.1936	98.7014	105.789	91.1357	17.4697	107.068	98.5421	CO_vs_CH4
PADDDONK_00898	9212.62	-0.593091	0.246641	-2.40468	0.0161867	0.0381591	Downregulated	3431	2947	3552	10200	14639	6301	20265	20672	20906	263.126	213.889	237.601	563.348	565.246	344.207	651.33	484.034	545.148	238.205	490.934	560.171	CO_vs_CH4
PADDDONK_00899	189.213	0.380946	0.248095	1.53548	0.124665	0.211711	Not significant	27	21	46	231	263	77	975	1395	1092	2.79396	2.05655	4.1519	17.2148	13.7024	5.67563	42.2836	44.0738	38.4219	3.0008	12.1976	41.5931	CO_vs_CH4
PADDDONK_00900	940.159	0.0281028	0.156571	0.179489	0.857554	0.918528	Not significant	167	148	252	1113	1105	448	3973	6822	5110	16.0704	13.4783	21.1516	77.1326	53.5371	30.7082	160.228	200.434	167.198	16.9001	53.7927	175.953	CO_vs_CH4
PADDDONK_00901	123.957	0.97459	0.319155	3.05366	0.00226069	0.00705102	Upregulated	22	14	40	330	272	87	300	509	329	1.62532	0.978832	2.57756	17.5575	10.1174	4.57828	9.28857	11.4811	8.26441	1.72724	10.7511	9.67803	CO_vs_CH4
PADDDONK_00902	49.2926	1.27123	0.379461	3.35008	0.000807874	0.00289884	Upregulated	8	6	14	128	135	47	88	136	117	0.885455	0.628481	1.35156	10.2028	7.52304	3.70545	4.08198	4.59585	4.40314	0.955167	7.14377	4.36032	CO_vs_CH4
PADDDONK_00903	13.6211	3.75028	1.14846	3.26549	0.00109274	0.00377493	Upregulated	2	0	0	54	44	24	8	10	16	0.24972	0	0	4.85569	2.76605	2.13453	0.418625	0.381219	0.679273	0.0832401	3.25209	0.493039	CO_vs_CH4
PADDDONK_00904	340.392	0.424756	0.163711	2.59455	0.00947137	0.0239795	Not significant	79	70	126	641	773	284	672	970	741	7.25555	6.08423	10.0936	42.397	35.7442	18.5793	25.8657	27.1998	23.1399	7.81113	32.2402	25.4018	CO_vs_CH4
PADDDONK_00905	151.811	1.32318	0.356866	3.70779	0.000209079	0.000876524	Upregulated	36	7	39	377	437	133	296	553	369	2.29975	0.423195	2.17308	17.3441	14.0554	6.05197	7.92467	10.7858	8.01502	1.63201	12.4838	8.90851	CO_vs_CH4
PADDDONK_00906	289.933	1.65999	0.306118	5.42273	5.86942e-08	5.0126e-07	Upregulated	31	21	56	519	924	192	839	1721	1225	2.77953	1.78194	4.37955	33.5128	41.7123	12.2625	31.527	47.113	37.3461	2.98034	29.1625	38.662	CO_vs_CH4
PADDDONK_00907	621.502	0.310129	0.346859	0.894108	0.371264	0.498146	Not significant	84	44	284	822	891	343	2931	3937	2906	6.73251	3.33745	19.854	47.4464	35.9549	19.5821	98.4521	96.3416	79.1943	9.97466	34.3278	91.3293	CO_vs_CH4
PADDDONK_00908	531.183	0.847179	0.20556	4.12132	3.76712e-05	0.000187767	Upregulated	74	67	163	928	1255	346	1766	2529	2130	5.80778	4.97643	11.1583	52.4517	49.5913	19.3429	58.0872	60.6007	56.8406	7.31417	40.462	58.5095	CO_vs_CH4
PADDDONK_00909	55.2087	-0.447171	0.485454	-0.92114	0.356978	0.484202	Not significant	14	9	11	39	82	10	278	411	329	3.20474	1.94972	2.19629	6.4293	9.45066	1.63054	26.6699	28.7248	25.6072	2.45025	5.83683	27.0006	CO_vs_CH4
PADDDONK_00910	796.944	0.138375	0.136237	1.01569	0.309776	0.432017	Not significant	184	138	310	1250	1357	533	2323	3464	2787	16.2566	11.5387	23.8895	79.5347	60.3637	33.5434	86.0149	93.4418	83.7241	17.2283	57.8139	87.7269	CO_vs_CH4
PADDDONK_00911	102.766	2.27415	0.452799	5.02242	5.10232e-07	3.60031e-06	Upregulated	10	8	8	279	309	60	298	635	365	1.16216	0.879873	0.810939	23.3509	18.0804	4.96689	14.5142	22.5315	14.4231	0.95099	15.4661	17.1563	CO_vs_CH4
PADDDONK_00912	78.369	0.642842	0.380329	1.69023	0.0909846	0.162742	Not significant	11	12	29	147	204	38	250	364	248	1.01956	1.05261	2.34451	9.81234	9.51995	2.50884	9.7112	10.3009	7.8158	1.47223	7.28038	9.27595	CO_vs_CH4
PADDDONK_00913	33.9386	1.22874	0.568916	2.15978	0.0307894	0.0661117	Not significant	7	0	14	99	100	23	57	115	90	0.907781	0	1.58359	9.24596	6.5293	2.12461	3.09792	4.55336	3.9685	0.830458	5.96662	3.87326	CO_vs_CH4
PADDDONK_00914	63.1238	0.830885	0.347821	2.38883	0.0169022	0.0395753	Upregulated	15	8	19	139	168	46	145	193	164	1.88851	0.953196	2.08648	12.6031	10.6493	4.12528	7.65081	7.41883	7.02056	1.64273	9.12588	7.3634	CO_vs_CH4
PADDDONK_00915	793.824	0.294216	0.183114	1.60674	0.108112	0.187836	Not significant	142	147	273	1205	1170	629	2683	3554	3055	9.72946	9.53196	16.3153	59.4595	40.3617	30.6986	77.0429	74.3479	71.1725	11.8589	43.5066	74.1878	CO_vs_CH4
PADDDONK_00916	231.568	2.04121	0.295941	6.89735	5.29797e-12	8.81293e-11	Upregulated	27	28	25	514	856	255	434	721	567	1.90172	1.8664	1.53587	26.0723	30.3556	12.7935	12.811	15.5049	13.5789	1.76799	23.0738	13.9649	CO_vs_CH4
PADDDONK_00917	190.613	1.50513	0.274762	5.47795	4.30276e-08	3.8e-07	Upregulated	18	19	65	504	560	201	337	514	429	0.976464	0.975443	3.0756	19.6901	15.2952	7.76689	7.6617	8.51329	7.91301	1.67584	14.2507	8.02933	CO_vs_CH4
PADDDONK_00918	113.872	1.28902	0.459551	2.80495	0.00503237	0.0141796	Upregulated	10	10	20	97	334	54	558	752	655	1.2135	1.14843	2.11691	8.47706	20.4065	4.66768	28.3782	27.8617	27.026	1.49295	11.1838	27.7553	CO_vs_CH4
PADDDONK_00919	82.5643	1.42751	0.445495	3.20433	0.0013538	0.00455517	Upregulated	8	4	33	228	246	58	189	321	225	0.623013	0.294803	2.24158	12.7872	9.64552	3.21738	6.16852	7.63243	5.95786	1.05313	8.55004	6.58627	CO_vs_CH4
PADDDONK_00920	233.646	1.10023	0.270355	4.06957	4.70991e-05	0.000231278	Upregulated	29	40	77	633	654	183	395	685	496	2.11659	2.76289	4.90187	33.2718	24.0325	9.51387	12.0822	15.2644	12.3089	3.26045	22.2727	13.2185	CO_vs_CH4
PADDDONK_00921	41.6324	1.62908	0.736709	2.21129	0.0270157	0.0590495	Not significant	0	2	21	96	184	24	81	134	121	0	0.314241	3.04102	11.4782	15.3804	2.83822	5.63591	6.7924	6.83051	1.11842	9.89894	6.41961	CO_vs_CH4
PADDDONK_00922	227.799	0.596583	0.272719	2.18754	0.0287031	0.0621476	Not significant	36	52	77	538	441	179	458	861	513	2.67268	3.65353	4.98618	28.7647	16.4841	9.46597	14.2502	19.5163	12.9498	3.7708	18.2383	15.5721	CO_vs_CH4
PADDDONK_00923	77.9157	2.27783	0.492014	4.62961	3.66358e-06	2.18653e-05	Upregulated	4	4	15	112	325	74	213	374	284	0.544435	0.515241	1.78078	10.9784	22.2717	7.17439	12.15	15.542	13.1433	0.946818	13.4748	13.6118	CO_vs_CH4
PADDDONK_00924	374.796	0.492032	0.220171	2.23477	0.0254322	0.0561216	Not significant	102	92	108	795	843	369	494	771	549	9.81543	8.37841	9.06495	55.0947	40.8432	25.2932	19.9227	22.6524	17.9631	9.08627	40.4104	20.1794	CO_vs_CH4
PADDDONK_00925	199.718	1.42351	0.212553	6.69718	2.12484e-11	3.16586e-10	Upregulated	30	25	48	471	550	227	386	594	426	3.24905	2.56236	4.53428	36.7358	29.9903	17.5117	17.52	19.6414	15.6872	3.44856	28.0793	17.6162	CO_vs_CH4
PADDDONK_00926	147.705	1.71414	0.328742	5.21423	1.84584e-07	1.44254e-06	Upregulated	16	14	36	476	369	138	310	544	301	1.35422	1.12141	2.6577	29.0143	15.7246	8.31988	10.9962	14.0579	8.66239	1.71111	17.6863	11.2388	CO_vs_CH4
PADDDONK_00927	92.1885	1.39848	0.359002	3.89546	9.80142e-05	0.000446126	Upregulated	8	15	23	204	300	75	199	379	216	0.679014	1.20488	1.70274	12.4696	12.8202	4.53438	7.0787	9.82152	6.23366	1.19555	9.94138	7.7113	CO_vs_CH4
PADDDONK_00928	89.6598	1.16153	0.386005	3.00909	0.00262028	0.00802752	Upregulated	8	10	35	249	189	76	230	355	219	1.25901	1.48937	4.80439	28.2209	14.9756	8.51959	15.1697	17.0576	11.7188	2.51759	17.2387	14.6487	CO_vs_CH4
PADDDONK_00929	120.707	1.13264	0.293909	3.85371	0.000116344	0.000519446	Upregulated	15	16	38	277	304	105	313	489	282	0.890456	0.898888	1.9676	11.8423	9.08611	4.43995	7.78713	8.863	5.69208	1.25232	8.45611	7.4474	CO_vs_CH4
PADDDONK_00930	59.5792	1.7971	0.413249	4.34872	1.36935e-05	7.48266e-05	Upregulated	7	2	14	148	132	66	179	259	192	1.33869	0.361973	2.3353	20.3834	12.7098	8.99069	14.3465	15.1228	12.4849	1.34532	14.028	13.9847	CO_vs_CH4
PADDDONK_00931	61.8245	1.36891	0.422386	3.24091	0.00119151	0.00406861	Upregulated	6	6	18	85	192	65	170	265	213	0.566553	0.536173	1.4825	5.78018	9.12796	4.37189	6.72744	7.63986	6.83863	0.861741	6.42668	7.06864	CO_vs_CH4
PADDDONK_00932	45.7668	0.50972	0.601669	0.847176	0.396897	0.524883	Not significant	16	4	8	70	128	16	92	258	222	2.58534	0.611677	1.12751	8.14571	10.4134	1.84156	6.23013	12.7282	12.1969	1.44151	6.80021	10.3851	CO_vs_CH4
PADDDONK_00933	112.89	0.0139085	0.420174	0.0331017	0.973593	0.99033	Not significant	13	9	63	151	152	51	496	619	637	1.82702	1.19704	7.72278	15.2831	10.7554	5.1055	29.2142	26.5608	30.4397	3.58228	10.3813	28.7382	CO_vs_CH4
PADDDONK_00934	72.7377	2.4875	0.474935	5.23755	1.62724e-07	1.28626e-06	Upregulated	8	2	9	185	253	66	133	337	280	0.501513	0.118655	0.492115	8.35213	7.98538	2.94716	3.49426	6.45019	5.9683	0.370761	6.42822	5.30425	CO_vs_CH4
PADDDONK_00935	219.543	0.968149	0.29439	3.28866	0.00100667	0.00350388	Upregulated	40	28	51	505	519	122	685	944	802	10.1567	6.72844	11.2952	92.3458	66.3503	22.0658	72.8944	73.1837	69.2416	9.39345	60.2539	71.7732	CO_vs_CH4
PADDDONK_00936	600.369	0.74947	0.234109	3.20136	0.00136778	0.0045985	Upregulated	111	54	213	1015	1336	444	1888	2868	2189	9.7784	4.50198	16.3665	64.3939	59.2563	27.8609	69.7041	77.1391	65.5679	10.2156	50.5037	70.8037	CO_vs_CH4
PADDDONK_00937	231.098	0.476541	0.289388	1.64672	0.0996157	0.175503	Not significant	48	59	69	577	441	168	378	666	574	5.71014	6.64235	7.15957	49.4328	26.4136	14.2358	18.8455	24.1897	23.2176	6.50402	30.0274	22.0843	CO_vs_CH4
PADDDONK_00938	115.174	1.05473	0.275909	3.82275	0.000131969	0.000582746	Upregulated	14	18	30	233	240	106	336	531	355	1.07095	1.3031	2.00168	12.8361	9.2435	5.77584	10.7719	12.4019	9.23359	1.45858	9.28513	10.8025	CO_vs_CH4
PADDDONK_00939	21.7658	0.0271379	0.7833	0.0346456	0.972362	0.99005	Not significant	0	8	8	35	47	4	87	125	66	0	2.06096	1.8995	6.86148	6.44165	0.77561	9.92538	10.3891	6.10886	1.32015	4.69291	8.80777	CO_vs_CH4
PADDDONK_00940	930.839	-1.79998	0.284091	-6.33592	2.35924e-10	3.0924e-09	Downregulated	419	393	367	514	864	307	2431	3068	2531	68.4355	60.7469	52.2836	60.4594	71.05	35.7168	166.404	152.994	140.559	60.4887	55.7421	153.319	CO_vs_CH4
PADDDONK_00941	1078.48	0.644719	0.171627	3.75652	0.000172293	0.00073723	Upregulated	278	186	343	2117	2750	1007	2023	2620	2060	15.8194	10.0166	17.0244	86.7559	78.7881	40.817	48.245	45.5194	39.8577	14.2868	68.787	44.5407	CO_vs_CH4
PADDDONK_00942	65.8696	0.0332433	0.370548	0.0897138	0.928515	0.960889	Not significant	20	10	32	116	92	60	125	174	202	12.0865	5.71918	16.8675	50.4848	27.9924	25.8278	31.6585	32.1047	41.5069	11.5577	34.7683	35.0901	CO_vs_CH4
PADDDONK_00943	45.9924	0.807255	0.524868	1.53801	0.124045	0.210917	Not significant	7	2	9	78	57	14	262	362	276	1.54389	0.417458	1.73138	12.3893	6.3296	2.19945	24.2176	24.3769	20.698	1.23091	6.97278	23.0975	CO_vs_CH4
PADDDONK_00944	13.3113	0.50161	1.09698	0.457265	0.647481	0.755881	Not significant	0	2	2	20	9	0	80	115	127	0	0.805518	0.742409	6.12977	1.92844	0	14.2686	14.9427	18.3774	0.515976	2.68607	15.8629	CO_vs_CH4
PADDDONK_00945	1777.6	0.566359	0.235442	2.40552	0.0161496	0.038112	Not significant	386	477	564	3710	4167	1966	1644	3651	2270	25.9187	30.3116	33.0322	179.405	140.875	94.0324	46.2637	74.8495	51.8266	29.7542	138.104	57.6466	CO_vs_CH4
PADDDONK_00946	0.914204	-2.0073	2.19026	-0.916466	0.359422	0.486671	Not significant	0	0	2	1	1	0	2	2	2	0	0	1.12151	0.462993	0.323686	0	0.538869	0.392574	0.437191	0.373837	0.262227	0.456211	CO_vs_CH4
PADDDONK_00947	42.4136	-0.402153	0.412636	-0.974595	0.329761	0.455024	Not significant	13	4	18	36	62	21	167	259	186	2.1465	0.625047	2.59235	4.28079	5.15422	2.46987	11.5562	13.0568	10.4424	1.78796	3.96829	11.6852	CO_vs_CH4
PADDDONK_00948	975.751	-2.29547	0.273821	-8.38312	5.15447e-17	1.62976e-15	Downregulated	223	147	609	276	354	171	5249	6784	6045	17.0587	10.642	40.6342	15.2049	13.6342	9.31763	168.279	158.445	157.231	22.7783	12.7189	161.318	CO_vs_CH4
PADDDONK_00949	597.026	0.0660089	0.343903	0.191941	0.847789	0.913275	Not significant	50	48	233	507	712	216	3119	4997	4044	3.38746	3.07758	13.7687	24.7369	24.2866	10.4238	88.5587	103.363	93.157	6.74458	19.8158	95.0262	CO_vs_CH4
PADDDONK_00950	250.379	-0.0705684	0.274972	-0.256638	0.797458	0.877335	Not significant	32	29	100	281	297	96	1230	1933	1322	1.93771	1.66189	5.28167	12.254	9.05479	4.14073	31.2144	35.7372	27.2189	2.96042	8.48318	31.3902	CO_vs_CH4
PADDDONK_00951	849.457	1.12142	0.258111	4.34471	1.39459e-05	7.6105e-05	Upregulated	108	154	224	2096	1818	887	1375	3335	2112	10.327	13.936	18.6824	144.337	87.5244	60.4147	55.1019	97.364	68.6667	14.3151	97.4253	73.7109	CO_vs_CH4
PADDDONK_00952	804.736	0.417255	0.231179	1.8049	0.0710901	0.133177	Not significant	132	102	292	1437	1139	492	2571	4939	3570	33.5171	24.5108	64.6707	262.774	145.613	88.9866	273.594	382.897	308.22	40.8995	165.791	321.57	CO_vs_CH4
PADDDONK_00953	47.1357	-1.25054	0.404382	-3.09248	0.00198489	0.00629993	Downregulated	12	8	33	38	48	13	156	237	240	4.26581	2.69138	10.2321	9.72831	8.59102	3.29178	23.2411	25.7228	29.0089	5.72977	7.2037	25.991	CO_vs_CH4
PADDDONK_00954	0.0232916	0	4.08046	0	1	1	Not significant	0	0	0	0	0	0	0	1	0	0	0	0	0	0	0	0	0.0698901	0	0	0	0.0232967	CO_vs_CH4
PADDDONK_00955	29.6806	0.765158	0.563665	1.35747	0.174632	0.278504	Not significant	8	6	4	52	91	17	86	110	66	1.23964	0.879873	0.540626	5.80285	7.09952	1.87638	5.58489	5.20412	3.47735	0.886712	4.92625	4.75546	CO_vs_CH4
PADDDONK_00956	520.034	-0.31372	0.207805	-1.50968	0.131125	0.22132	Not significant	139	141	163	629	788	296	1535	2401	1808	9.11072	8.74625	9.31876	29.6908	26.0044	13.8197	42.1656	48.0486	40.2937	9.05858	23.1716	43.5026	CO_vs_CH4
PADDDONK_00957	14.6251	-1.47306	0.715567	-2.05859	0.0395333	0.0815472	Not significant	5	2	18	21	15	3	15	44	30	0.4162	0.157553	1.30688	1.25888	0.628647	0.177877	0.523281	1.11824	0.849091	0.626879	0.688469	0.830205	CO_vs_CH4
PADDDONK_00958	40.5326	0.648362	0.66414	0.976244	0.328943	0.454313	Not significant	16	2	4	52	117	18	113	257	163	2.53119	0.299433	0.551948	5.92438	9.31912	2.02836	7.49197	12.4134	8.76786	1.12753	5.75729	9.55773	CO_vs_CH4
PADDDONK_00959	368.856	0.541629	0.269025	2.0133	0.0440831	0.0892434	Not significant	112	66	114	763	943	322	387	954	751	3.76441	2.09936	3.34208	18.4688	15.9578	7.70908	5.45132	9.7899	8.58262	3.06862	14.0452	7.94128	CO_vs_CH4
PADDDONK_00960	27.4135	1.54891	0.591312	2.61945	0.00880722	0.0225984	Upregulated	2	2	10	73	100	18	54	86	81	0.300658	0.284536	1.31122	7.90314	7.56879	1.92745	3.40211	3.94723	4.14027	0.632138	5.79979	3.82987	CO_vs_CH4
PADDDONK_00961	523.445	0.178429	0.20255	0.880912	0.378366	0.504731	Not significant	104	88	227	765	936	376	1228	2461	2042	8.22638	6.58753	15.6615	43.5784	37.2765	21.1851	40.7086	59.4344	54.9202	10.1585	34.0133	51.6877	CO_vs_CH4
PADDDONK_00962	134.131	-7.19667	0.699324	-10.2909	7.74568e-25	5.17462e-23	Downregulated	46	28	94	1	3	1	622	941	776	11.7792	6.78546	20.9951	0.184413	0.386778	0.1824	66.7512	73.5694	67.5646	13.1866	0.251197	69.2951	CO_vs_CH4
PADDDONK_00963	518.948	-0.906726	0.211098	-4.29528	1.74472e-05	9.31266e-05	Downregulated	161	137	255	581	453	264	1534	2073	1932	53.4593	43.0509	73.8533	138.934	75.7319	62.4409	213.469	210.159	218.125	56.7879	92.3688	213.918	CO_vs_CH4
PADDDONK_00964	1868.89	-0.369094	0.285853	-1.2912	0.196633	0.304406	Not significant	695	609	544	2746	2756	1411	2994	5264	4138	65.6257	54.4215	44.8044	186.734	131.024	94.9037	118.482	151.759	132.856	54.9505	137.554	134.366	CO_vs_CH4
PADDDONK_00965	55.1691	1.71696	0.471797	3.63919	0.000273492	0.00111387	Upregulated	4	8	13	194	112	61	93	182	99	0.559558	1.05911	1.58621	19.5443	7.88836	6.0783	5.4523	7.77333	4.70892	1.06829	11.1703	5.97818	CO_vs_CH4
PADDDONK_00966	334.319	0.273077	0.222277	1.22855	0.219242	0.331423	Not significant	70	55	160	591	592	286	684	1340	884	5.30108	3.94179	10.5686	32.232	22.5721	15.4276	21.7087	30.9829	22.7624	6.60383	23.4106	25.1513	CO_vs_CH4
PADDDONK_00967	278.759	-1.48586	0.267914	-5.54605	2.92189e-08	2.67163e-07	Downregulated	84	101	142	196	195	122	936	995	1000	6.73251	7.66097	9.92701	11.3133	7.86893	6.96506	31.4402	24.3485	27.252	8.10683	8.71575	27.6802	CO_vs_CH4
PADDDONK_00968	10.0506	1.61778	1.14169	1.417	0.156483	0.255523	Not significant	0	0	5	48	12	4	34	48	27	0	0	1.08014	8.56158	1.49639	0.705678	3.52915	3.6297	2.27375	0.360048	3.58788	3.1442	CO_vs_CH4
PADDDONK_00969	105.585	0.799572	0.318807	2.50801	0.0121413	0.029757	Upregulated	18	19	41	237	261	107	129	339	172	1.60914	1.60746	3.19697	15.2582	11.7475	6.81355	4.83308	9.25279	5.22819	2.13786	11.2731	6.43802	CO_vs_CH4
PADDDONK_00970	473.106	-0.0956207	0.2486	-0.384637	0.700506	0.799089	Not significant	73	78	183	649	592	187	1921	2714	2688	6.32028	6.39106	13.8197	40.4662	25.8059	11.5325	69.7032	71.7421	79.1304	8.84366	25.9348	73.5252	CO_vs_CH4
PADDDONK_00971	820.514	-0.77104	0.23485	-3.28311	0.00102668	0.00356753	Downregulated	279	210	315	1033	745	399	2425	3983	2823	37.804	26.9289	37.2286	100.802	50.8246	38.5101	137.707	164.776	130.061	33.9872	63.3788	144.181	CO_vs_CH4
PADDDONK_00972	298.101	-0.518642	0.26628	-1.94774	0.0514466	0.101812	Not significant	60	38	136	269	373	96	1415	2112	1427	14.054	8.42359	27.7857	45.3769	43.9887	16.0172	138.905	151.041	113.651	16.7544	35.1276	134.532	CO_vs_CH4
PADDDONK_00973	1424.2	-2.14767	0.26229	-8.18814	2.65295e-16	7.57829e-15	Downregulated	433	283	1102	741	620	317	5764	7687	6053	136.287	84.2983	302.539	167.965	98.2523	71.0713	760.332	738.712	647.797	174.375	112.43	715.614	CO_vs_CH4
PADDDONK_00974	298.621	0.561156	0.256015	2.19189	0.0283877	0.0615289	Not significant	52	31	113	501	446	253	974	1592	1147	4.92551	2.77891	9.33596	34.1759	21.2699	17.0701	38.6651	46.0407	36.9413	5.68013	24.172	40.549	CO_vs_CH4
PADDDONK_00975	11.7307	1.71341	0.982564	1.74381	0.0811916	0.148017	Not significant	1	0	3	31	12	11	57	50	63	0.328436	0	0.859419	7.33241	1.98434	2.57342	7.84581	5.01386	7.03545	0.395952	3.96339	6.63171	CO_vs_CH4
PADDDONK_00976	274.936	-0.916828	0.329933	-2.77883	0.00545546	0.0151451	Downregulated	41	23	110	166	180	54	1989	2025	1867	6.76974	3.59402	15.8421	19.7392	14.9639	6.3511	137.637	102.085	104.817	8.73529	13.6847	114.846	CO_vs_CH4
PADDDONK_00977	1192.99	-0.249872	0.218835	-1.14183	0.253526	0.371718	Not significant	268	244	294	1096	1667	551	4686	7360	6515	31.6325	27.2555	30.2677	93.163	99.0645	46.3253	231.8	265.233	261.465	29.7185	79.5176	252.833	CO_vs_CH4
PADDDONK_00978	2169.15	-1.00407	0.202387	-4.96114	7.00809e-07	4.73545e-06	Downregulated	620	475	709	1702	1690	785	9812	11768	12205	271.507	196.856	270.812	536.764	372.615	244.865	1800.77	1573.41	1817.31	246.392	384.748	1730.5	CO_vs_CH4
PADDDONK_00979	32.7955	-1.08892	0.639655	-1.70235	0.0886904	0.15965	Not significant	8	13	6	19	46	6	124	126	216	5.25498	8.08145	3.43768	8.98811	15.2133	2.80737	34.1362	25.2698	48.2431	5.59137	9.00291	35.883	CO_vs_CH4
PADDDONK_00980	3486.22	0.104903	0.298179	0.351813	0.724979	0.819111	Not significant	1179	1146	1091	6184	7171	3906	1709	4277	2601	64.3047	59.1532	51.9023	242.903	196.921	151.75	39.0646	71.2228	48.2359	58.4534	197.191	52.8411	CO_vs_CH4
PADDDONK_00981	874.475	0.589724	0.309974	1.9025	0.0571063	0.111258	Not significant	207	251	204	1744	2546	813	783	1870	1194	19.6073	22.5002	16.8543	118.968	121.42	54.8537	31.0829	54.0805	38.455	19.654	98.4137	41.2061	CO_vs_CH4
PADDDONK_00982	208.5	-0.127982	0.327976	-0.390217	0.696376	0.796888	Not significant	80	58	58	285	381	183	299	463	519	14.4748	9.93151	9.15341	37.1365	34.7081	23.5853	22.6728	25.5773	31.9294	11.1866	31.81	26.7265	CO_vs_CH4
PADDDONK_00983	868.642	-1.77812	0.235193	-7.56023	4.02352e-14	8.63494e-13	Downregulated	214	146	497	474	450	163	4300	5597	5066	72.6545	46.9101	147.176	115.894	76.921	39.4188	611.828	580.17	584.81	88.9136	77.4113	592.269	CO_vs_CH4
PADDDONK_00984	470.008	0.761048	0.210289	3.61905	0.000295684	0.00119021	Upregulated	113	62	146	822	1135	475	1047	1343	1294	10.1318	5.26096	11.4181	53.078	51.2375	30.3368	39.343	36.7651	39.4497	8.93697	44.8841	38.5193	CO_vs_CH4
PADDDONK_00985	459.353	0.724634	0.213207	3.39874	0.000676979	0.00247271	Upregulated	71	100	139	863	1089	421	877	1514	1341	5.21982	6.95764	8.91342	45.6922	40.3096	22.0469	27.0214	33.9839	33.5217	7.03029	36.0162	31.509	CO_vs_CH4
PADDDONK_00986	102.126	0.716262	0.410194	1.74615	0.0807845	0.147405	Not significant	8	10	36	114	241	49	468	635	533	1.23964	1.46646	4.86563	12.7216	18.802	5.40839	30.3922	30.042	28.0823	2.52391	12.3107	29.5055	CO_vs_CH4
PADDDONK_00987	148.113	0.592991	0.258211	2.29654	0.0216451	0.0488312	Upregulated	29	31	44	303	351	100	325	522	429	4.51685	4.56945	5.97754	33.9871	27.525	11.0944	21.2145	24.8232	22.7193	5.02128	24.2022	22.919	CO_vs_CH4
PADDDONK_00988	728.919	1.83316	0.199448	9.1912	3.88477e-20	1.71178e-18	Upregulated	78	44	107	1182	1761	705	2685	4061	3429	5.6929	3.03918	6.81169	62.1284	64.7115	36.6518	82.1286	90.4945	85.0955	5.18125	54.4972	85.9062	CO_vs_CH4
PADDDONK_00989	19.9288	0.417343	0.910246	0.458494	0.646597	0.755275	Not significant	0	2	14	61	26	4	86	81	75	0	0.608423	3.92529	14.1213	4.20792	0.91588	11.5857	7.94963	8.19734	1.51124	6.41503	9.24421	CO_vs_CH4
PADDDONK_00990	142.178	-1.94949	1.29216	-1.50871	0.131374	0.22165	Not significant	21	37	92	0	125	38	626	863	864	4.31659	7.1976	16.4946	0	12.9364	5.56381	53.9272	54.1605	60.3859	9.33627	6.16675	56.1579	CO_vs_CH4
PADDDONK_00991	216.521	0.671855	0.214574	3.13112	0.00174143	0.00563517	Upregulated	31	35	74	388	421	181	580	1025	750	1.8439	1.97019	3.83919	16.6204	12.6078	7.66869	14.4582	18.6144	15.1683	2.55109	12.299	16.0803	CO_vs_CH4
PADDDONK_00992	1512.44	0.385267	0.18841	2.04483	0.0408717	0.0838072	Not significant	278	223	313	1753	2220	968	6678	10211	7146	21.9898	16.6934	21.595	99.8599	88.4121	54.5404	221.378	246.601	192.194	20.0927	80.9375	220.057	CO_vs_CH4
PADDDONK_00993	1145.71	-0.960616	0.190935	-5.03113	4.87608e-07	3.45834e-06	Downregulated	182	184	446	705	716	357	6536	8949	6970	20.5199	19.633	43.8603	57.2436	40.6444	28.6708	308.836	308.056	267.201	28.0044	42.1863	294.697	CO_vs_CH4
PADDDONK_00994	238.146	-0.140583	0.255619	-0.549972	0.582339	0.701302	Not significant	22	25	64	149	203	86	1365	2420	1605	3.42657	3.68504	8.6946	16.7131	15.919	9.5412	89.1008	115.081	84.9988	5.26874	14.0578	96.3935	CO_vs_CH4
PADDDONK_00995	745.338	0.411588	0.210043	1.95954	0.0500493	0.0994264	Not significant	61	47	123	465	544	292	5196	7096	5870	3.95533	2.88413	6.9565	21.714	17.7597	13.4866	141.2	140.481	129.417	4.59865	17.6534	137.033	CO_vs_CH4
PADDDONK_00996	1033.5	-4.09665	0.216898	-18.8874	1.44672e-79	9.98718e-77	Downregulated	603	437	765	183	234	80	2393	2410	2418	82.8197	56.8018	91.6453	18.1009	16.1814	7.82661	137.743	101.061	112.921	77.0889	14.0363	117.242	CO_vs_CH4
PADDDONK_00997	2590.49	-2.54813	0.223222	-11.4152	3.51017e-30	3.30434e-28	Downregulated	1385	984	1549	1166	1169	666	6413	7295	6448	103.332	69.4774	100.802	62.6493	43.9119	35.3937	200.52	166.173	163.572	91.2036	47.3183	176.755	CO_vs_CH4
PADDDONK_00998	365.846	-0.927079	0.203843	-4.548	5.41585e-06	3.15505e-05	Downregulated	95	105	181	364	409	150	1336	1598	1209	7.15844	7.4877	11.8961	19.7528	15.5168	8.05106	42.1903	36.7639	30.9757	8.84742	14.4402	36.6433	CO_vs_CH4
PADDDONK_00999	321.966	-0.278183	0.228347	-1.21824	0.223131	0.33632	Not significant	86	56	104	335	395	184	1435	1584	1402	10.3119	6.35464	10.8769	28.9279	23.8462	15.7153	72.1111	57.9888	57.1593	9.18113	22.8298	62.4197	CO_vs_CH4
PADDDONK_01000	4054	-2.52856	0.26077	-9.69651	3.11982e-22	1.63573e-20	Downregulated	1797	1340	2424	1175	2043	1001	14608	13855	14263	532.337	375.671	626.331	250.675	304.713	211.223	1813.6	1253.13	1436.65	511.447	255.537	1501.13	CO_vs_CH4
PADDDONK_01001	1094.63	-1.98733	0.270898	-7.33609	2.19916e-13	4.37929e-12	Downregulated	425	331	461	494	469	361	4064	5913	4685	43.3847	31.9772	41.0469	36.3168	24.1048	26.2495	173.865	184.292	162.614	38.8029	28.8904	173.59	CO_vs_CH4
PADDDONK_01002	3893.71	0.00304689	0.248977	0.0122376	0.990236	1	Not significant	1281	1085	1602	8146	6929	3374	2874	7875	4851	92.6002	74.2262	101.008	424.073	252.183	173.73	87.0685	173.806	119.232	89.2783	283.329	126.702	CO_vs_CH4
PADDDONK_01003	2894.56	-0.106426	0.296601	-0.358818	0.719731	0.813626	Not significant	937	935	1047	6288	4625	2197	2558	6990	3785	71.6773	67.689	69.8588	346.408	178.13	119.712	82.0076	163.256	98.4483	69.7417	214.75	114.571	CO_vs_CH4
PADDDONK_01004	8270.4	-0.601332	0.27002	-2.22699	0.0259478	0.0571377	Not significant	3042	2692	3989	14289	9277	5609	8975	22630	13610	233.293	195.381	266.833	789.184	358.207	306.405	288.462	529.88	354.896	231.836	484.599	391.08	CO_vs_CH4
PADDDONK_01005	3465.06	1.64261	0.298116	5.50996	3.58917e-08	3.23181e-07	Upregulated	325	221	901	8064	8375	2827	13044	12017	14685	34.9475	22.49	84.5065	624.478	453.42	216.534	587.835	394.529	536.917	47.3146	431.477	506.427	CO_vs_CH4
PADDDONK_01006	73.4012	-1.32489	1.21583	-1.0897	0.275845	0.394801	Not significant	10	10	72	94	73	0	267	434	310	1.96209	1.85688	12.3221	13.2825	7.21148	0	21.9554	25.9991	20.6814	5.38034	6.83133	22.8786	CO_vs_CH4
PADDDONK_01007	1.12288	-2.54237	3.53825	-0.718538	0.472426	0.598772	Not significant	2	0	0	0	2	0	0	0	0	0.487357	0	0	0	0.245375	0	0	0	0	0.162452	0.0817917	0	CO_vs_CH4
PADDDONK_01008	242.504	-1.59824	0.548363	-2.91457	0.00356176	0.0105152	Downregulated	52	24	295	253	171	54	847	1076	648	12.7743	5.57969	63.2104	44.7598	21.1501	9.4492	87.2025	80.7043	54.1264	27.1881	25.1197	74.0111	CO_vs_CH4
PADDDONK_01009	28.8628	-1.16595	0.619331	-1.8826	0.0597552	0.115549	Not significant	18	2	24	51	30	8	45	55	43	2.54154	0.267251	2.95576	5.18596	2.1327	0.804605	2.66287	2.37104	2.0644	1.92152	2.70775	2.3661	CO_vs_CH4
PADDDONK_01010	232.151	-0.36526	0.345237	-1.058	0.290057	0.41074	Not significant	24	15	88	150	200	64	1453	2247	1492	1.80845	1.06967	5.78375	8.13991	7.58766	3.43512	45.8851	51.695	38.2264	2.88729	6.38756	45.2688	CO_vs_CH4
PADDDONK_01011	32.0771	0.514762	0.564288	0.912233	0.361646	0.488427	Not significant	0	6	16	62	56	19	117	159	127	0	0.678163	1.66675	5.33266	3.36736	1.61636	5.8562	5.79784	5.1573	0.781638	3.4388	5.60378	CO_vs_CH4
PADDDONK_01012	72.3207	0.358099	0.356752	1.00377	0.315488	0.439005	Not significant	17	5	33	127	135	48	241	304	256	1.25901	0.35044	2.1317	6.77355	5.0338	2.53214	7.4801	6.8739	6.44643	1.24705	4.77983	6.93348	CO_vs_CH4
PADDDONK_01013	0	0	0	0	0	0	Not significant	0	0	0	0	0	0	0	0	0	0	0	0	0	0	0	0	0	0	0	0	0	CO_vs_CH4
PADDDONK_01014	0	0	0	0	0	0	Not significant	0	0	0	0	0	0	0	0	0	0	0	0	0	0	0	0	0	0	0	0	0	CO_vs_CH4
PADDDONK_01015	72.1369	0.959588	0.451024	2.12757	0.0333724	0.0707236	Not significant	19	4	30	204	168	73	63	200	126	1.14592	0.22831	1.57817	8.86064	5.10145	3.13611	1.5924	3.68283	2.58388	0.984135	5.6994	2.61971	CO_vs_CH4
PADDDONK_01016	603.817	-1.5091	0.182431	-8.27216	1.31557e-16	3.97742e-15	Downregulated	121	93	255	265	313	137	3306	4682	4076	26.3033	19.1325	48.35	41.4862	34.2572	21.2135	301.189	310.746	301.272	31.2619	32.319	304.402	CO_vs_CH4
PADDDONK_01017	5.5399	-5.64615	1.53179	-3.68597	0.000227835	0.000941808	Downregulated	2	4	7	1	0	0	0	3	1	0.827839	1.5669	2.52724	0.298092	0	0	0	0.37913	0.14074	1.64066	0.0993639	0.17329	CO_vs_CH4
PADDDONK_01018	14.6203	2.17702	0.916776	2.37465	0.0175656	0.0409205	Upregulated	0	0	4	36	36	9	65	74	81	0	0	0.967175	7.18702	5.02456	1.77714	7.55158	6.26318	7.6348	0.322392	4.66291	7.14985	CO_vs_CH4
PADDDONK_01019	823.717	1.70146	0.188569	9.02298	1.83049e-19	7.73661e-18	Upregulated	100	103	212	2236	2897	1006	758	1584	1023	4.59911	4.48307	8.50437	74.0592	67.0819	32.9563	14.6101	22.2423	15.9974	5.86218	58.0325	17.6166	CO_vs_CH4
PADDDONK_01020	131.954	0.86006	0.421263	2.04162	0.0411889	0.0842906	Not significant	40	31	19	250	373	175	88	219	125	14.054	10.3078	5.82273	63.2578	65.9831	43.7972	12.9579	23.4928	14.9331	10.0615	57.6794	17.128	CO_vs_CH4
PADDDONK_01021	526.224	0.543759	0.24669	2.20422	0.0275087	0.0600005	Not significant	146	134	137	1186	1213	534	547	908	734	23.9758	20.8253	19.6234	140.262	100.292	62.464	37.6461	45.5258	40.9843	21.4748	101.006	41.3854	CO_vs_CH4
PADDDONK_01022	504.7	1.35562	0.255665	5.30231	1.14344e-07	9.34166e-07	Upregulated	79	92	106	1566	1318	532	573	1150	749	7.02081	7.73771	8.21672	100.227	58.9738	33.6774	21.3416	31.2039	22.633	7.65841	64.2928	25.0595	CO_vs_CH4
PADDDONK_01023	57.3278	1.95993	0.409578	4.78525	1.70777e-06	1.08159e-05	Upregulated	4	4	16	170	165	72	87	159	124	1.20865	1.14384	4.21688	36.9932	25.1019	15.4967	11.0172	14.6685	12.7398	2.18979	25.8639	12.8085	CO_vs_CH4
PADDDONK_01024	2632.23	0.941411	0.230886	4.07739	4.55443e-05	0.000224577	Upregulated	572	551	625	5818	6269	3410	3107	5210	3747	29.8508	27.213	28.4494	218.659	164.718	126.76	67.9537	83.0135	66.4882	28.5044	170.046	72.4851	CO_vs_CH4
PADDDONK_01025	4130.85	0.489309	0.265816	1.84078	0.0656533	0.124684	Not significant	1217	1109	1187	8450	8509	5460	2811	4490	3463	79.0818	68.1997	67.2774	395.436	278.386	252.724	76.5524	89.0806	76.5137	71.5196	308.849	80.7155	CO_vs_CH4
PADDDONK_01026	1491.15	1.47443	0.181689	8.11512	4.85286e-16	1.31376e-14	Upregulated	270	224	344	3899	4288	2249	1130	1654	1381	39.4124	30.9443	43.7985	409.879	315.142	233.844	69.1288	73.7148	68.5429	38.0517	319.622	70.4622	CO_vs_CH4
PADDDONK_01027	69.5837	-2.96005	0.754763	-3.92183	8.78793e-05	0.000403543	Downregulated	3	24	13	5	24	1	487	620	548	2.44996	18.5487	9.26004	2.94063	9.86806	0.581707	166.678	154.589	152.166	10.0862	4.46347	157.811	CO_vs_CH4
PADDDONK_01028	94.545	0.470727	0.575661	0.817715	0.41352	0.540486	Not significant	0	10	28	91	123	23	560	790	747	0	2.50841	6.47328	17.3704	16.4143	4.34239	62.2062	63.9311	67.3217	2.9939	12.709	64.4863	CO_vs_CH4
PADDDONK_01029	216.671	-1.39829	0.553257	-2.52738	0.0114917	0.0283494	Downregulated	27	14	95	73	159	10	1620	1688	1734	11.1758	5.48414	34.2983	21.7607	33.1357	2.94838	281.024	213.324	244.043	16.9861	19.2816	246.13	CO_vs_CH4
PADDDONK_01030	46.0215	-0.0644574	0.545438	-0.118176	0.905929	0.947804	Not significant	4	4	22	24	75	22	212	402	248	0.539574	0.510641	2.58849	2.3315	5.09373	2.11388	11.985	16.5565	11.3748	1.2129	3.1797	13.3054	CO_vs_CH4
PADDDONK_01031	2.53061	-0.236158	1.51298	-0.156088	0.875964	0.928708	Not significant	2	0	0	2	4	2	8	10	8	0.357587	0	0	0.257523	0.360077	0.254712	0.599451	0.545887	0.486343	0.119196	0.290771	0.543894	CO_vs_CH4
PADDDONK_01032	15.1065	1.85814	0.971636	1.91238	0.0558271	0.109177	Not significant	2	0	2	40	27	4	98	95	67	0.434765	0	0.379216	6.26207	2.95509	0.619372	8.92816	6.30519	4.95221	0.271327	3.27885	6.72852	CO_vs_CH4
PADDDONK_01033	48.6785	-0.099644	0.478063	-0.208433	0.834891	0.902635	Not significant	8	2	29	65	57	26	202	298	240	0.58108	0.13748	1.83728	3.40011	2.08451	1.3452	6.14906	6.60865	5.92731	0.851948	2.27661	6.22834	CO_vs_CH4
PADDDONK_01034	183.712	-0.187113	0.292965	-0.638685	0.523028	0.649784	Not significant	57	29	78	244	241	135	668	668	550	29.6952	14.2979	35.4436	91.545	63.2137	50.097	145.848	106.252	97.4258	26.4789	68.2852	116.509	CO_vs_CH4
PADDDONK_01035	137.802	-1.47644	0.290325	-5.08548	3.66707e-07	2.67412e-06	Downregulated	50	44	87	93	102	76	297	485	414	13.7346	11.4384	20.8448	18.3977	14.1068	14.8706	34.1912	40.676	38.6676	15.3393	15.7917	37.8449	CO_vs_CH4
PADDDONK_01036	1.86189	-0.568703	1.80988	-0.314222	0.753353	0.844032	Not significant	2	0	0	2	6	0	2	6	3	0.225494	0	0	0.162393	0.340595	0	0.0945031	0.206541	0.115007	0.0751645	0.167663	0.138684	CO_vs_CH4
PADDDONK_01037	16026.8	0.0100138	0.171781	0.0582939	0.953515	0.98054	Not significant	1619	1459	2382	7849	11662	5224	110171	164681	119555	131.86	112.457	169.215	460.377	478.213	303.065	3760.49	4095.05	3310.8	137.844	413.885	3722.11	CO_vs_CH4
PADDDONK_01038	5477.37	0.23099	0.232013	0.995591	0.319449	0.442972	Not significant	392	505	576	2692	3977	1560	37028	65655	40483	64.3735	78.4833	82.5042	318.368	328.821	182.479	2548.37	3291.85	2260.45	75.1203	276.556	2700.22	CO_vs_CH4
PADDDONK_01039	9531.78	0.569564	0.185531	3.06991	0.00214125	0.00673939	Not significant	813	744	1142	5955	8131	3910	60592	105089	68009	63.9732	55.4045	78.3802	337.461	322.133	219.155	1998.18	2524.73	1819.59	65.9193	292.916	2114.17	CO_vs_CH4
PADDDONK_01040	1538.29	0.462088	0.31835	1.45151	0.146638	0.242853	Not significant	105	110	93	558	993	463	9937	19386	13255	12.8449	12.735	9.92333	49.1598	61.161	40.3451	509.459	724.071	551.343	11.8344	50.2219	594.958	CO_vs_CH4
PADDDONK_01041	1682.44	0.940825	0.381138	2.46846	0.0135694	0.0327533	Upregulated	114	158	93	909	1910	730	9549	19354	12850	8.40156	11.0199	5.9782	48.245	70.8715	38.3217	294.934	435.488	322.002	8.46655	52.4794	350.808	CO_vs_CH4
PADDDONK_01042	3412.72	1.05003	0.339263	3.09503	0.00196795	0.00625575	Upregulated	337	320	265	2518	4045	2300	16974	34384	23195	35.6043	31.9954	24.4203	191.585	215.167	173.088	751.569	1109.12	833.236	30.6733	193.28	897.976	CO_vs_CH4
PADDDONK_01043	69.2999	0.17915	0.384637	0.465765	0.641384	0.75173	Not significant	15	6	38	124	131	39	218	263	249	1.11089	0.420528	2.45468	6.61354	4.88465	2.05736	6.76623	5.94683	6.27016	1.3287	4.51852	6.32774	CO_vs_CH4
PADDDONK_01044	49.6941	1.77711	0.523403	3.3953	0.000685543	0.00249823	Upregulated	4	2	13	84	96	73	188	207	167	0.257159	0.121685	0.728982	3.88915	3.10739	3.34296	5.06536	4.06314	3.65055	0.369275	3.4465	4.25969	CO_vs_CH4
PADDDONK_01045	50.0512	1.96016	0.620457	3.15922	0.00158192	0.00522013	Upregulated	4	2	10	59	174	46	281	166	176	0.258811	0.122466	0.564358	2.74921	5.66832	2.12006	7.61974	3.2793	3.872	0.315212	3.51253	4.92368	CO_vs_CH4
PADDDONK_01046	99.0743	-2.27371	0.405853	-5.6023	2.1153e-08	1.97778e-07	Downregulated	22	14	74	26	50	18	511	596	591	9.23271	5.56031	27.0876	7.85803	10.5648	5.38079	89.875	76.3666	84.3324	13.9602	7.93453	83.5247	CO_vs_CH4
PADDDONK_01047	0	0	0	0	0	0	Not significant	0	0	0	0	0	0	0	0	0	0	0	0	0	0	0	0	0	0	0	0	0	CO_vs_CH4
PADDDONK_01048	862.662	-0.238961	0.167408	-1.42742	0.15346	0.251535	Not significant	278	219	356	1110	1588	635	1663	2628	2103	17.1781	12.8067	19.1872	49.3954	49.4042	27.9493	43.066	49.58	44.1845	16.3907	42.2497	45.6101	CO_vs_CH4
PADDDONK_01049	704.534	-1.44504	0.207291	-6.97104	3.14612e-12	5.34066e-11	Downregulated	236	242	331	432	643	287	2154	3267	2286	19.016	18.4539	23.2631	25.0683	26.0857	16.4724	72.7386	80.3725	62.6303	20.2443	22.5421	71.9138	CO_vs_CH4
PADDDONK_01050	1571.25	0.0333342	0.201716	0.165253	0.868745	0.924786	Not significant	330	348	937	2746	3199	1209	2651	4049	2923	26.8769	26.8231	66.5636	161.064	131.178	70.1389	90.4871	100.685	80.9458	40.0879	120.794	90.7059	CO_vs_CH4
PADDDONK_01051	416.434	-1.56601	0.229574	-6.82137	9.01794e-12	1.4534e-10	Downregulated	98	81	254	224	255	129	1699	2718	2162	7.10116	5.5546	16.0535	11.6892	9.30307	6.65825	51.595	60.1316	53.2671	9.56974	9.21684	54.9979	CO_vs_CH4
PADDDONK_01052	299.455	-0.140192	0.250345	-0.559994	0.575483	0.695145	Not significant	96	60	104	311	527	230	810	1186	954	8.12535	4.80603	7.6778	18.9568	22.4577	13.8665	28.7321	30.6483	27.4549	6.86972	18.427	28.9451	CO_vs_CH4
PADDDONK_01053	50.1731	-2.51524	0.478533	-5.25615	1.47102e-07	1.17625e-06	Downregulated	23	16	53	21	20	21	93	73	75	10.5299	6.93234	21.1643	6.92386	4.61008	6.84828	17.8439	10.204	11.675	12.8755	6.12741	13.2409	CO_vs_CH4
PADDDONK_01054	447.581	0.589834	0.248121	2.3772	0.0174445	0.040707	Upregulated	60	92	160	840	1023	320	943	1958	1460	4.61315	6.6942	10.73	46.5114	39.6009	17.5252	30.3857	45.9631	38.168	7.34578	34.5459	38.1723	CO_vs_CH4
PADDDONK_01055	896.07	-1.5848	0.450576	-3.51728	0.000435991	0.00167676	Downregulated	612	369	424	419	771	722	449	463	526	138.002	78.7454	83.3936	68.0428	87.533	115.968	42.4319	31.8761	40.3293	100.047	90.5146	38.2124	CO_vs_CH4
PADDDONK_01056	7888.74	0.949453	0.280615	3.38347	0.000715757	0.00259603	Upregulated	1721	1629	1817	19935	14461	10655	9051	16572	12253	105.054	94.1065	96.7434	876.362	444.442	463.292	231.549	308.858	254.318	98.6348	594.699	264.908	CO_vs_CH4
PADDDONK_01057	704.912	0.945381	0.198523	4.76207	1.91614e-06	1.19528e-05	Upregulated	142	120	190	1559	1704	739	1045	2308	1498	28.9912	23.1859	33.8348	229.222	175.158	107.47	89.4139	143.868	103.99	28.6706	170.617	112.424	CO_vs_CH4
PADDDONK_01058	2034.78	0.853617	0.245037	3.48363	0.000494664	0.00186603	Upregulated	468	456	467	4551	5263	2311	2103	4153	3104	91.8257	84.6735	79.9222	643.071	519.918	322.987	172.93	248.789	207.081	85.4738	495.325	209.6	CO_vs_CH4
PADDDONK_01059	1549.81	0.882407	0.244867	3.60361	0.000313825	0.00125348	Upregulated	332	272	332	3457	3176	1531	2712	5867	4324	48.4626	37.5753	42.2707	363.414	233.417	159.188	165.909	261.478	214.612	42.7695	252.006	214	CO_vs_CH4
PADDDONK_01060	2287.36	0.800329	0.299425	2.67288	0.0075202	0.0198147	Upregulated	545	496	493	4553	7152	2020	2502	6504	4303	95.1896	81.9859	75.1056	572.696	628.932	251.311	183.144	346.836	255.543	84.0937	484.313	261.841	CO_vs_CH4
PADDDONK_01061	430.408	0.50314	0.357306	1.40815	0.159086	0.258711	Not significant	121	101	114	650	1558	303	463	1181	719	24.2129	19.127	19.8975	93.6719	156.969	43.1889	38.8289	72.1544	48.9206	21.0792	97.9431	53.3013	CO_vs_CH4
PADDDONK_01062	843.511	-0.0474067	0.25311	-0.187297	0.851428	0.915053	Not significant	329	212	298	1548	1465	755	951	1888	1131	45.8116	27.937	36.1933	155.233	102.707	74.8848	55.4973	80.266	53.5479	36.6473	110.942	63.1037	CO_vs_CH4
PADDDONK_01063	1008.88	0.564852	0.2133	2.64815	0.00809329	0.0210568	Not significant	289	196	289	2190	2202	980	1396	2614	1859	50.1866	32.2115	43.7744	273.885	192.526	121.222	101.598	138.594	109.766	42.0575	195.878	116.653	CO_vs_CH4
PADDDONK_01064	1355.81	0.343448	0.225357	1.52401	0.127505	0.216002	Not significant	438	313	446	2706	2823	1447	1295	2621	1738	101.805	68.8501	90.4197	452.957	330.362	239.569	126.147	186	137.355	87.025	340.963	149.834	CO_vs_CH4
PADDDONK_01065	717.794	0.432492	0.251127	1.72221	0.0850323	0.15407	Not significant	185	198	221	1532	1731	679	592	1423	993	33.0768	33.5029	34.4649	197.263	155.823	86.4748	44.3594	77.6797	60.3673	33.6815	146.52	60.8022	CO_vs_CH4
PADDDONK_01066	825.37	1.01031	0.25115	4.02274	5.75245e-05	0.000275453	Upregulated	148	154	214	2279	1896	767	1070	2611	1694	19.4434	19.1468	24.5221	215.62	125.41	71.7751	58.9124	104.729	75.6702	21.0374	137.602	79.7707	CO_vs_CH4
PADDDONK_01067	443.114	0.0430701	0.322626	0.133498	0.893799	0.940073	Not significant	133	133	147	1070	687	317	473	1210	741	61.8269	58.5116	59.604	358.214	160.792	104.967	92.1507	171.736	117.124	59.9808	207.991	127.003	CO_vs_CH4
PADDDONK_01068	441.964	0.390579	0.219775	1.77717	0.0755395	0.139805	Not significant	112	88	174	1001	935	340	586	1263	966	25.4452	18.9206	34.4801	163.778	106.95	55.0216	55.7952	87.6075	74.6217	26.282	108.583	72.6748	CO_vs_CH4
PADDDONK_01069	483.906	-0.139171	0.28136	-0.494636	0.620857	0.73432	Not significant	163	138	180	910	733	388	516	1362	938	45.604	36.5392	43.9258	183.354	103.253	77.324	60.503	116.344	89.2316	42.023	121.31	88.6927	CO_vs_CH4
PADDDONK_01070	633.157	-0.592878	0.334397	-1.77298	0.0762327	0.140711	Not significant	277	241	224	1194	969	351	453	1192	724	80.4795	66.2655	56.7657	249.829	141.747	72.6407	55.1589	105.738	71.5228	67.8369	154.739	77.4734	CO_vs_CH4
PADDDONK_01071	27.6135	-0.85794	0.552739	-1.55216	0.120624	0.20603	Not significant	10	15	12	25	62	16	7	27	16	4.50987	6.40206	4.72039	8.11966	14.0779	5.13986	1.32304	3.71774	2.45349	5.21078	9.11249	2.49809	CO_vs_CH4
PADDDONK_01072	10724.7	-0.393638	0.19979	-1.97026	0.0488091	0.0973362	Not significant	4411	3681	4940	16237	20394	9434	4914	9193	6598	464.402	366.765	453.645	1231.11	1081.04	707.49	216.822	295.505	236.195	428.271	1006.55	249.507	CO_vs_CH4
PADDDONK_01073	3231.05	-0.383468	0.288341	-1.32991	0.183547	0.288815	Not significant	1326	1246	1237	4995	6818	2597	1076	2916	1810	268.903	239.131	218.804	729.494	696.134	375.139	91.4485	180.547	124.805	242.279	600.256	132.267	CO_vs_CH4
PADDDONK_01074	3884.66	-0.696887	0.288854	-2.4126	0.0158393	0.0374039	Downregulated	1858	1615	1594	5276	6836	3021	955	2411	1486	406.823	334.655	304.425	831.952	753.608	471.17	87.6345	161.179	110.632	348.634	685.577	119.815	CO_vs_CH4
PADDDONK_01075	5891.93	-0.744839	0.320095	-2.32693	0.019969	0.0456214	Downregulated	2600	2561	2329	7761	7983	4997	2564	6618	4645	338.629	315.664	264.578	727.951	523.48	463.583	139.953	263.165	205.701	306.29	571.672	202.94	CO_vs_CH4
PADDDONK_01076	354.625	-0.86615	0.327428	-2.64531	0.00816157	0.0212211	Downregulated	151	174	127	435	583	229	204	445	290	55.6419	60.6791	40.8189	115.438	108.163	60.1074	31.5041	50.0652	36.3349	52.38	94.5693	39.3014	CO_vs_CH4
PADDDONK_01077	5426.14	-1.10134	0.312721	-3.5218	0.000428632	0.00165153	Downregulated	2820	2538	2246	6598	7120	3492	1806	4793	2994	339.48	289.149	235.835	572.02	431.547	299.438	91.116	176.166	122.551	288.155	434.335	129.945	CO_vs_CH4
PADDDONK_01078	3419.04	0.0759267	0.252235	0.301016	0.763402	0.850873	Not significant	1031	1056	1148	6242	6983	3106	3000	7051	5252	91.3573	88.555	88.7276	398.329	311.537	196.044	111.408	190.759	158.238	89.5466	301.97	153.468	CO_vs_CH4
PADDDONK_01080	343.184	0.862844	0.287546	3.00071	0.00269347	0.00820925	Upregulated	65	28	134	773	783	256	867	1262	1124	29.3142	11.9505	52.711	251.06	177.791	82.2378	163.868	173.77	172.358	31.3252	170.363	169.999	CO_vs_CH4
PADDDONK_01081	2206.75	1.11202	0.234322	4.74569	2.07797e-06	1.29039e-05	Upregulated	283	331	584	5612	4193	1936	4743	10230	7076	29.0856	32.1947	52.3524	415.378	216.97	141.731	204.294	321.01	247.275	37.8776	258.026	257.526	CO_vs_CH4
PADDDONK_01082	978.886	0.803791	0.193806	4.14741	3.36262e-05	0.000169234	Upregulated	203	176	284	2129	2253	956	1573	3449	2039	23.1467	18.992	28.2451	174.825	129.341	77.6459	75.1681	120.071	79.0516	23.4613	127.271	91.4301	CO_vs_CH4
PADDDONK_01083	47.5177	-0.8868	0.506031	-1.75246	0.0796941	0.14593	Not significant	4	4	24	36	27	10	302	406	316	1.47396	1.39492	7.71381	9.55348	5.00924	2.62478	46.6384	45.6774	39.5925	3.52756	5.72917	43.9694	CO_vs_CH4
PADDDONK_01084	269.678	-0.062774	0.340424	-0.184399	0.8537	0.916069	Not significant	51	31	166	360	509	142	926	1063	1035	5.88177	3.38348	16.6985	29.9002	29.5555	11.6652	44.7569	37.4302	40.5862	8.65459	23.707	40.9244	CO_vs_CH4
PADDDONK_01085	1204.79	-0.0400054	0.237126	-0.16871	0.866025	0.922839	Not significant	183	206	545	1684	1407	723	4265	6592	5667	18.2494	19.4414	47.4051	120.941	70.6437	51.3573	178.249	200.708	192.154	28.3653	80.9805	190.37	CO_vs_CH4
PADDDONK_01087	44001.7	-1.18022	0.297329	-3.96939	7.20554e-05	0.000336096	Downregulated	17185	16315	15859	28407	47794	24885	101958	172248	127768	4438.16	3987.54	3572.41	5283.38	6214.55	4577.81	11035.4	13581.8	11219.6	3999.37	5358.58	11945.6	CO_vs_CH4
PADDDONK_01088	184.431	-2.89277	1.62806	-1.77682	0.0755982	0.139852	Not significant	88	63	174	2	253	0	371	428	428	18.5945	12.5982	32.0689	0.304345	26.9158	0	32.854	27.612	30.7501	21.0872	9.07337	30.4054	CO_vs_CH4
PADDDONK_01089	8.52827	2.8088	1.46857	1.91261	0.0557979	0.109171	Not significant	0	0	0	9	12	0	62	79	98	0	0	0	2.44808	2.28199	0	9.81414	9.11017	12.5856	0	1.57669	10.5033	CO_vs_CH4
PADDDONK_01090	19.7836	0.750301	0.846738	0.886107	0.37556	0.501958	Not significant	0	1	13	35	62	6	80	85	80	0	0.314241	3.76507	8.3695	10.3651	1.41911	11.1327	8.61722	9.03209	1.35977	6.7179	9.59399	CO_vs_CH4
PADDDONK_01091	68.7221	0.145837	0.397583	0.366809	0.713761	0.809529	Not significant	12	12	25	135	93	27	250	359	305	0.884375	0.836953	1.60704	7.16511	3.45081	1.41738	7.72159	8.07793	7.64285	1.10946	4.0111	7.81413	CO_vs_CH4
PADDDONK_01092	1602.15	0.582835	0.162735	3.5815	0.000341631	0.00134509	Not significant	318	278	422	2558	3030	1380	4374	7693	5582	10.2112	8.44809	11.8194	59.1539	48.9864	31.5643	58.8627	75.4216	60.9452	10.1596	46.5682	65.0765	CO_vs_CH4
PADDDONK_01093	528.525	-0.0648197	0.214577	-0.302081	0.76259	0.850471	Not significant	72	46	103	349	358	206	3096	4941	4080	4.98982	3.017	6.22619	17.4185	12.4916	10.1692	89.9218	104.549	96.142	4.74434	13.3598	96.8708	CO_vs_CH4
PADDDONK_01094	1084.55	-0.95828	0.166983	-5.73879	9.53538e-09	9.68028e-08	Downregulated	184	165	313	599	619	297	6581	8274	7907	27.7988	23.5916	41.2464	65.1733	47.085	31.9619	416.69	381.659	406.182	30.8789	48.0734	401.51	CO_vs_CH4
PADDDONK_01095	195.54	0.266063	0.314141	0.846955	0.39702	0.524883	Not significant	30	30	29	164	292	78	902	1708	1201	3.16953	2.99957	2.67241	12.4782	15.5324	5.86996	39.9385	55.0949	43.1436	2.94717	11.2935	46.059	CO_vs_CH4
PADDDONK_01096	215.751	-0.42091	0.269207	-1.56351	0.117932	0.202183	Not significant	45	32	69	152	293	72	961	1676	1219	4.73772	3.18839	6.33634	11.5248	15.5313	5.39954	42.4026	53.8743	43.6376	4.75415	10.8186	46.6382	CO_vs_CH4
PADDDONK_01097	1819.57	-1.47708	0.163988	-9.00724	2.11312e-19	8.78371e-18	Downregulated	312	255	669	669	913	356	11028	16578	12172	20.6742	15.9911	38.6663	31.9252	30.4599	16.8032	306.255	335.395	274.244	25.1105	26.3961	305.298	CO_vs_CH4
PADDDONK_01098	82.2636	-1.49582	0.374761	-3.99141	6.5681e-05	0.00031056	Downregulated	18	8	42	38	55	14	490	649	487	5.17991	2.17873	10.5422	7.8753	7.96885	2.86976	59.0959	57.0223	47.6518	5.96695	6.23797	54.59	CO_vs_CH4
PADDDONK_01099	1921.17	0.2231	0.186952	1.19336	0.23273	0.347502	Not significant	469	447	632	3018	3337	1777	4186	6813	5043	29.5853	26.6855	34.7739	137.106	105.985	79.8469	110.666	131.218	108.167	30.3482	107.646	116.683	CO_vs_CH4
PADDDONK_01100	1376.06	0.158616	0.31842	0.498133	0.61839	0.732239	Not significant	68	24	101	281	507	166	13387	12895	14582	34.245	11.4384	44.3651	101.913	128.552	59.5474	2825.42	1982.71	2496.92	30.0161	96.6707	2435.02	CO_vs_CH4
PADDDONK_01101	583.734	0.292203	0.272622	1.07183	0.283798	0.403671	Not significant	55	60	89	321	510	264	4147	4474	4569	11.7864	12.1685	16.6357	49.5403	55.0267	40.2987	372.448	292.729	332.921	13.5302	48.2886	332.7	CO_vs_CH4
PADDDONK_01102	150.009	0.647308	0.261388	2.47642	0.0132706	0.0321256	Upregulated	24	18	38	201	294	88	616	985	659	3.81678	2.70908	5.2711	23.0205	23.5405	9.96863	41.0561	47.8269	35.6345	3.93232	18.8432	41.5059	CO_vs_CH4
PADDDONK_01103	39.7542	0.433876	0.553102	0.78444	0.432782	0.559657	Not significant	6	0	15	50	62	14	188	269	290	0.795162	0	1.73392	4.77208	4.13694	1.3216	10.4418	10.8845	13.0678	0.843026	3.41021	11.4647	CO_vs_CH4
PADDDONK_01104	2201.95	0.36121	0.215827	1.67361	0.0942077	0.167328	Not significant	170	161	422	1253	2194	772	14502	19948	17826	21.8585	19.5912	47.3278	116.026	142.034	70.7059	781.467	783.107	779.337	29.5925	109.589	781.304	CO_vs_CH4
PADDDONK_01105	79.8107	1.08079	0.405823	2.66321	0.00773986	0.0202544	Upregulated	4	10	14	91	150	39	458	630	414	0.60736	1.43698	1.85416	9.95087	11.4673	4.21811	29.1449	29.2063	21.374	1.2995	8.54542	26.5751	CO_vs_CH4
PADDDONK_01106	228.664	1.1516	0.226684	5.08018	3.77073e-07	2.73049e-06	Upregulated	43	20	50	427	519	199	665	1136	860	1.5673	0.689889	1.5896	11.2085	9.52434	5.1666	10.1582	12.6419	10.6582	1.28226	8.63314	11.1528	CO_vs_CH4
PADDDONK_01107	391.508	0.502202	0.217381	2.31024	0.0208751	0.0473261	Not significant	57	54	143	692	609	269	1342	2067	1633	3.21929	2.88631	7.04456	28.1465	17.3175	10.8219	31.765	35.6432	31.3597	4.38339	18.762	32.9226	CO_vs_CH4
PADDDONK_01108	520.738	-0.145862	0.281372	-0.518395	0.604183	0.719323	Not significant	68	53	85	227	466	169	3890	4000	4010	14.8891	10.9825	16.2335	35.7948	51.3723	26.3581	356.961	267.406	298.541	14.035	37.8417	307.636	CO_vs_CH4
PADDDONK_01109	89.2548	-2.45974	0.394986	-6.22742	4.74186e-10	5.95176e-09	Downregulated	10	16	37	17	23	10	622	706	700	4.19669	6.35464	13.5438	5.13794	4.85979	2.98933	109.398	90.4611	99.8861	8.03171	4.32902	99.915	CO_vs_CH4
PADDDONK_01110	4831.47	-1.06059	0.136708	-7.75808	8.6224e-15	2.0292e-13	Downregulated	1209	1057	1950	3367	3885	1780	21790	27968	25799	137.336	113.631	193.208	275.445	222.194	144.027	1037.35	969.995	996.462	148.058	213.888	1001.27	CO_vs_CH4
PADDDONK_01111	1195.41	-0.629325	0.288048	-2.18479	0.028904	0.0625172	Not significant	530	389	459	1243	1836	991	1837	2143	1920	36.1502	25.1102	27.3074	61.0577	63.0509	48.1478	52.5117	44.6281	44.5284	29.5226	57.4188	47.2227	CO_vs_CH4
PADDDONK_01112	29940.6	-1.59892	0.292795	-5.46088	4.73768e-08	4.13126e-07	Downregulated	10993	10247	11993	17908	16817	13090	103614	157983	93106	785.262	692.724	747.238	921.254	604.826	666.048	3101.91	3445.56	2261.4	741.741	730.709	2936.29	CO_vs_CH4
PADDDONK_01113	13296.3	-1.38126	0.262022	-5.27153	1.35294e-07	1.09025e-06	Downregulated	4522	3886	4535	7028	11934	4773	53874	83339	46638	439.348	357.311	384.316	491.75	583.778	330.322	2193.66	2472.17	1540.7	393.658	468.617	2068.84	CO_vs_CH4
PADDDONK_01114	8934.51	-1.56234	0.287168	-5.44051	5.31272e-08	4.5749e-07	Downregulated	2660	1970	2177	4139	4187	2402	45598	81341	42780	299.906	210.201	214.089	336.073	237.679	192.905	2154.58	2800.04	1640.01	241.399	255.552	2198.21	CO_vs_CH4
PADDDONK_01115	21652.1	-2.08256	0.236895	-8.79105	1.48167e-18	5.84484e-17	Downregulated	6650	5554	8698	8705	7588	5161	114657	147973	98287	408.409	322.808	465.935	385.014	234.631	225.775	2951.12	2774.64	2052.44	399.051	281.806	2592.73	CO_vs_CH4
PADDDONK_01116	4151.14	-2.7196	0.234879	-11.5787	5.2815e-31	5.20856e-29	Downregulated	1745	1508	1985	1169	1552	856	15266	21122	14962	560.927	458.751	556.55	270.62	251.181	195.998	2056.59	2072.99	1635.31	525.409	239.266	1921.63	CO_vs_CH4
PADDDONK_01117	1236.11	-2.54456	0.31569	-8.06032	7.6095e-16	1.9823e-14	Downregulated	301	291	976	413	329	273	5225	7572	5572	18.9086	17.3002	53.4781	18.6843	10.4057	12.2159	137.56	145.23	119.016	29.8957	13.7686	133.935	CO_vs_CH4
PADDDONK_01118	295.055	-0.112386	0.240438	-0.467422	0.640198	0.750997	Not significant	43	48	84	245	283	167	1486	2252	1585	4.67372	4.93742	7.96354	19.1776	15.4869	12.9294	67.69	74.7331	58.5766	5.85822	15.8646	66.9999	CO_vs_CH4
PADDDONK_01119	360.476	-0.150874	0.290718	-0.518969	0.603782	0.719053	Not significant	57	49	43	247	296	115	2264	3547	2259	5.6285	4.57908	3.70355	17.565	14.7161	8.08877	93.6927	106.937	75.8463	4.63704	13.4566	92.1588	CO_vs_CH4
PADDDONK_01120	233.535	-1.17217	0.257773	-4.54727	5.43457e-06	3.16151e-05	Downregulated	42	36	76	91	141	67	1372	2229	1341	2.58995	2.10092	4.08779	4.04127	4.37769	2.94296	35.4576	41.9666	28.1172	2.92622	3.78731	35.1804	CO_vs_CH4
PADDDONK_01121	396.996	-1.87703	0.364758	-5.14596	2.66161e-07	2.00443e-06	Downregulated	155	129	139	134	232	146	1765	2234	1259	83.634	65.8727	65.4181	52.0702	63.0264	56.114	399.124	368.031	230.981	71.6416	57.0702	332.712	CO_vs_CH4
PADDDONK_01122	150.753	-0.953301	0.323797	-2.94413	0.00323864	0.00964373	Downregulated	52	60	63	118	254	74	337	454	308	2.498	2.72775	2.63974	4.08229	6.14335	2.53214	6.78469	6.65878	5.03083	2.62183	4.25259	6.1581	CO_vs_CH4
PADDDONK_01123	20.8278	3.39881	1.1375	2.98796	0.00280849	0.00850971	Upregulated	2	0	0	53	41	10	126	113	128	0.157376	0	0	3.00343	1.62433	0.560499	4.15518	2.71479	3.42467	0.0524586	1.72942	3.43155	CO_vs_CH4
PADDDONK_01124	297456	0.289712	0.291265	0.99467	0.319897	0.443445	Not significant	92655	87501	76085	481131	687217	334407	320451	463890	381198	4057.5	3626.33	2906.17	15173.5	15151.9	10431.2	5881.16	6202.34	5675.98	3530	13585.5	5919.83	CO_vs_CH4
PADDDONK_01125	314.897	0.128852	0.257608	0.500187	0.616943	0.730735	Not significant	72	55	134	516	682	157	984	1130	1015	8.14817	5.89054	13.2271	42.0544	38.8593	12.6559	46.6696	39.0442	39.0566	9.08861	31.1899	41.5902	CO_vs_CH4
PADDDONK_01126	42.4373	1.18021	0.458473	2.57422	0.0100467	0.0252509	Upregulated	8	6	12	72	127	59	49	123	65	0.895293	0.635464	1.17136	5.80285	7.15587	4.70321	2.29817	4.20272	2.47337	0.900704	5.88731	2.99142	CO_vs_CH4
PADDDONK_01127	763.461	-0.192737	0.153103	-1.25887	0.208077	0.317209	Not significant	179	138	336	962	1210	414	2594	3589	2896	13.488	9.84098	22.0834	52.204	45.9053	22.2209	81.9174	82.5693	74.1982	15.1375	40.1101	79.5617	CO_vs_CH4
PADDDONK_01128	249.944	1.06358	0.314832	3.37824	0.000729516	0.00263992	Upregulated	38	36	84	738	655	167	387	874	569	3.80203	3.40878	7.33067	53.1768	32.9956	11.9019	16.2276	26.6989	19.3573	4.84716	32.6914	20.7613	CO_vs_CH4
PADDDONK_01129	689.505	0.102964	0.28062	0.366916	0.713682	0.809529	Not significant	110	61	296	758	1002	347	3073	4718	3426	7.35349	3.85918	17.2594	36.4925	33.725	16.5233	86.0944	96.2962	77.8733	9.49067	28.9136	86.7546	CO_vs_CH4
PADDDONK_01130	47.5895	1.46729	0.464473	3.15903	0.00158293	0.00522013	Upregulated	8	8	4	108	94	54	122	182	151	0.94058	0.890144	0.410202	9.14457	5.56438	4.52238	6.01142	6.53323	6.03647	0.746976	6.41044	6.19371	CO_vs_CH4
PADDDONK_01131	131.517	0.428005	0.334944	1.27784	0.201305	0.309389	Not significant	19	8	31	146	179	41	746	1017	897	4.48521	1.78724	6.38297	24.8208	21.2748	6.89414	73.8039	73.2994	71.9982	4.21848	17.6632	73.0339	CO_vs_CH4
PADDDONK_01132	34.9443	0.76025	0.555432	1.36876	0.171076	0.274118	Not significant	4	5	4	53	40	13	158	284	245	0.895293	1.05911	0.780904	8.54309	4.50763	2.0726	14.8209	19.4077	18.6454	0.911768	5.04111	17.6247	CO_vs_CH4
PADDDONK_01133	66.3936	0.884682	0.378639	2.33648	0.0194663	0.0446205	Upregulated	10	12	8	105	113	45	269	397	305	2.34234	2.66008	1.63445	17.7122	13.3263	7.50808	26.4066	28.3916	24.2912	2.21229	12.8489	26.3632	CO_vs_CH4
PADDDONK_01134	13.1735	0.997403	1.0167	0.981025	0.326581	0.451501	Not significant	0	0	7	32	7	11	46	102	70	0	0	1.43014	5.398	0.825526	1.83531	4.51563	7.29458	5.57504	0.476715	2.68628	5.79508	CO_vs_CH4
PADDDONK_01135	37.8322	1.30716	0.511176	2.55716	0.0105531	0.0262371	Upregulated	6	4	3	51	65	31	160	249	205	1.19274	0.752523	0.520175	7.30129	6.50567	4.38959	13.3299	15.1128	13.8564	0.821813	6.06552	14.0997	CO_vs_CH4
PADDDONK_01136	34.74	-0.0269351	0.436542	-0.0617009	0.950801	0.978439	Not significant	7	6	13	38	45	27	131	179	142	1.12507	0.912635	1.82246	4.39844	3.64147	3.09109	8.82397	8.78385	7.76015	1.28672	3.71033	8.45599	CO_vs_CH4
PADDDONK_01137	4.3773	0.821726	1.36572	0.60168	0.547387	0.670991	Not significant	1	0	1	3	12	2	13	35	30	0.45782	0	0.399326	0.989122	2.76605	0.652217	2.49431	4.89231	4.67	0.285715	1.46913	4.01887	CO_vs_CH4
PADDDONK_01138	83.6188	0.524658	0.305704	1.71623	0.0861207	0.155701	Not significant	16	18	22	148	150	70	200	361	290	1.35803	1.44586	1.62871	9.04658	6.41008	4.23208	7.11428	9.35506	8.36927	1.47753	6.56292	8.27954	CO_vs_CH4
PADDDONK_01139	216.555	1.16028	0.308422	3.762	0.000168563	0.000722763	Upregulated	19	32	78	572	531	182	439	812	539	1.45343	2.31663	5.20438	31.5117	20.4512	9.91701	14.074	18.9648	14.0195	2.99148	20.6266	15.6861	CO_vs_CH4
PADDDONK_01140	64828	-0.553709	0.330173	-1.67703	0.093537	0.166351	Not significant	18871	17784	17886	60651	51910	48037	215359	336130	252537	869.221	775.227	718.589	2011.9	1203.84	1576.08	4157.29	4727.08	3955.13	787.679	1597.27	4279.83	CO_vs_CH4
PADDDONK_01141	336.657	1.18573	0.229475	5.16715	2.37688e-07	1.81643e-06	Upregulated	37	51	60	538	790	268	1161	1854	1391	3.04631	3.97382	4.3088	31.8999	32.7479	15.7172	40.0605	46.6051	38.9404	3.77631	26.7883	41.8687	CO_vs_CH4
PADDDONK_01142	204.535	0.801638	0.27422	2.92333	0.00346304	0.0102457	Upregulated	27	22	41	218	407	114	970	1335	1175	3.53176	2.72342	4.67782	20.5361	26.8043	10.6218	53.1754	53.3162	52.2595	3.64433	19.3207	52.917	CO_vs_CH4
PADDDONK_01143	244.67	0.711306	0.238554	2.98174	0.00286614	0.00866536	Upregulated	38	37	91	524	534	177	575	1079	726	3.74011	3.44641	7.81222	37.142	26.4622	12.4091	23.7181	32.4245	24.2962	4.99958	25.3378	26.8129	CO_vs_CH4
PADDDONK_01144	2988.51	0.135596	0.20361	0.665957	0.505439	0.631341	Not significant	806	792	1027	5507	5193	2643	4800	8981	6058	61.0381	56.7618	67.8374	300.341	198.001	142.571	152.342	207.655	155.99	61.8791	213.638	171.995	CO_vs_CH4
PADDDONK_01145	3436.89	-1.72025	0.300905	-5.71691	1.08477e-08	1.08007e-07	Downregulated	979	962	1440	1463	1492	1270	16880	17130	17746	206.864	192.372	265.398	222.629	158.729	191.15	1494.81	1105.12	1274.98	221.545	190.836	1291.64	CO_vs_CH4
PADDDONK_01146	76.6452	0.66323	0.55127	1.2031	0.228939	0.343676	Not significant	6	2	39	141	112	41	377	449	362	0.771476	0.243369	4.37389	13.0564	7.25057	3.75511	20.3153	17.6266	15.8263	1.79625	8.0207	17.9228	CO_vs_CH4
PADDDONK_01147	328.487	1.49044	0.273181	5.45589	4.87291e-08	4.22251e-07	Upregulated	35	25	80	468	925	323	1065	1635	1303	2.43679	1.64723	4.85816	23.4654	32.4246	16.0184	31.075	34.755	30.8457	2.98072	23.9695	32.2252	CO_vs_CH4
PADDDONK_01148	4.65339	2.01772	1.44558	1.39578	0.16278	0.263167	Not significant	1	0	1	11	27	3	3	18	2	0.392417	0	0.342279	3.10867	5.33452	0.838565	0.49338	2.15661	0.266857	0.244899	3.09392	0.972282	CO_vs_CH4
PADDDONK_01149	6.99497	4.56567	1.42865	3.19579	0.00139446	0.00467304	Upregulated	0	0	0	36	24	6	21	13	10	0	0	0	3.87814	1.80752	0.639302	1.31649	0.59372	0.508614	0	2.10832	0.806276	CO_vs_CH4
PADDDONK_01150	36.4467	-2.4049	0.944465	-2.54631	0.0108867	0.0269694	Downregulated	34	12	22	21	39	7	1	0	21	12.8419	4.28938	7.24776	5.71218	7.41646	1.88328	0.158293	0	2.69692	8.12634	5.00397	0.951739	CO_vs_CH4
PADDDONK_01151	1777.05	-2.0935	0.267641	-7.82204	5.19759e-15	1.23727e-13	Downregulated	871	653	1018	877	967	695	4305	4928	4781	114.927	81.542	117.161	83.3368	64.2411	65.3214	238.061	198.529	214.498	104.543	70.9665	217.029	CO_vs_CH4
PADDDONK_01152	1.20811	-4.48782	3.41943	-1.31245	0.189369	0.295429	Not significant	0	0	4	0	0	0	1	0	0	0	0	0.298646	0	0	0	0.0358737	0	0	0.0995487	0	0.0119579	CO_vs_CH4
PADDDONK_01153	20.6919	-0.350219	0.771702	-0.453827	0.649953	0.757094	Not significant	8	8	2	14	47	14	19	78	74	2.1392	2.02449	0.466469	2.69602	6.32764	2.66659	2.12925	6.36804	6.7281	1.54338	3.89675	5.07513	CO_vs_CH4
PADDDONK_01154	43.6485	1.22337	0.467676	2.61585	0.00890058	0.022785	Upregulated	10	4	6	84	107	33	107	222	190	1.60724	0.608423	0.841133	9.72286	8.65861	3.778	7.20737	10.8939	10.3833	1.01893	7.38649	9.49487	CO_vs_CH4
PADDDONK_01156	222.727	-0.194043	0.37626	-0.515716	0.606053	0.720995	Not significant	30	21	119	288	257	80	980	1387	1290	8.39337	5.56031	29.0399	58.0285	36.2019	15.9431	114.909	118.479	122.717	14.3312	36.7245	118.702	CO_vs_CH4
PADDDONK_01157	516.065	-0.0806697	0.178391	-0.452208	0.651119	0.757992	Not significant	97	82	186	558	740	262	1829	3279	2762	23.829	19.0639	39.8547	98.7192	91.5269	45.8461	188.304	245.938	230.706	27.5825	78.6974	221.649	CO_vs_CH4
PADDDONK_01158	346.086	0.400467	0.198185	2.02067	0.0433141	0.0879015	Not significant	55	46	116	459	538	248	1184	2116	1641	13.2951	10.5233	24.4579	79.9053	65.4779	42.702	119.948	156.169	134.877	16.0921	62.695	136.998	CO_vs_CH4
PADDDONK_01159	48.5969	-0.150916	0.497649	-0.303259	0.761693	0.850356	Not significant	24	4	14	85	78	22	136	214	146	10.072	1.58866	5.12468	25.6897	16.481	6.57653	23.9198	27.4202	20.8334	5.59513	16.2491	24.0578	CO_vs_CH4
PADDDONK_01160	39.1988	0.862075	0.59024	1.46055	0.144139	0.239673	Not significant	4	2	17	105	43	25	143	206	177	0.951689	0.450329	3.5279	17.9911	5.15095	4.23685	14.2588	14.9642	14.3189	1.64331	9.12631	14.514	CO_vs_CH4
PADDDONK_01161	33.9143	0.427931	0.59145	0.723528	0.469356	0.59601	Not significant	10	4	16	116	66	12	62	86	55	2.87773	1.08937	4.01608	24.0404	9.56262	2.45979	7.47744	7.55612	5.38162	2.66106	12.0209	6.80506	CO_vs_CH4
PADDDONK_01162	771.718	-0.22965	0.202463	-1.13428	0.256677	0.374962	Not significant	94	105	182	462	700	292	3957	7586	5250	7.10079	7.50642	11.9918	25.1336	26.6232	15.7119	125.273	174.961	134.846	8.86632	22.4896	145.027	CO_vs_CH4
PADDDONK_01163	584.941	-0.864242	0.324516	-2.66317	0.00774089	0.0202544	Downregulated	65	41	148	134	364	109	3714	6485	4944	11.6908	6.97876	23.2179	17.3567	32.9621	13.9644	279.952	356.115	302.349	13.9625	21.4277	312.805	CO_vs_CH4
PADDDONK_01164	61.6921	-0.736736	0.540762	-1.3624	0.173071	0.276845	Not significant	12	10	40	106	38	17	180	448	240	1.78618	1.40866	5.1932	11.3627	2.8478	1.80243	11.2286	20.3597	12.1466	2.79601	5.33765	14.5783	CO_vs_CH4
PADDDONK_01165	31.4649	-7.38768	1.08994	-6.77809	1.21777e-11	1.91788e-10	Downregulated	26	12	38	1	1	0	6	3	4	9.58073	4.18476	12.2135	0.265374	0.185528	0	0.926591	0.337518	0.501171	8.65967	0.150301	0.588427	CO_vs_CH4
PADDDONK_01166	986.913	-1.08274	0.197038	-5.49508	3.90533e-08	3.47868e-07	Downregulated	165	142	303	569	472	232	6544	8002	6546	43.7339	35.6194	70.0502	108.613	62.9882	43.8015	726.924	647.565	589.944	49.8012	71.8008	654.811	CO_vs_CH4
PADDDONK_01167	1341.7	1.12301	0.188866	5.94607	2.74657e-09	3.01759e-08	Upregulated	277	266	338	3484	4236	1529	925	1658	1221	11.042	10.035	11.7522	100.019	85.0176	43.4155	15.4534	20.1792	16.5495	10.9431	76.1506	17.3941	CO_vs_CH4
PADDDONK_01168	209.173	0.350992	0.288718	1.21569	0.224103	0.337294	Not significant	58	43	75	372	332	247	300	539	468	24.0073	16.8442	27.0776	110.89	69.1891	72.825	52.0414	68.117	65.8662	22.643	84.3014	62.0082	CO_vs_CH4
PADDDONK_01169	162.062	-0.736068	0.27925	-2.63587	0.00839212	0.0217168	Downregulated	57	37	101	217	165	110	295	470	440	16.0964	9.8883	24.8776	44.1315	23.4597	22.1266	34.9131	40.5232	42.2482	16.9541	29.9059	39.2282	CO_vs_CH4
PADDDONK_01170	2639.57	-0.533727	0.149854	-3.56165	0.000368527	0.00144004	Not significant	573	577	1033	2704	2664	1322	10376	14645	12519	71.5448	68.1811	112.501	243.144	167.472	117.577	542.957	558.295	531.488	84.0756	176.064	544.247	CO_vs_CH4
PADDDONK_01171	449.418	-1.23436	0.307033	-4.0203	5.81237e-05	0.000277932	Downregulated	122	88	128	254	189	170	2272	3410	2577	11.8533	8.09144	10.8473	17.7724	9.24536	11.7651	92.5121	101.154	85.1321	10.264	12.9276	92.9328	CO_vs_CH4
PADDDONK_01172	7457.54	-2.01675	0.21958	-9.18455	4.13263e-20	1.80183e-18	Downregulated	2012	1600	3823	2544	3048	1913	36283	46422	43304	590.241	444.208	978.224	537.468	450.194	399.746	4460.84	4157.92	4319.47	670.891	462.469	4312.74	CO_vs_CH4
PADDDONK_01173	388.157	-0.68133	0.239002	-2.85073	0.00436185	0.0125377	Downregulated	84	75	161	391	441	112	1803	2132	2021	15.5715	13.1576	26.0321	52.199	41.1598	14.7889	140.074	120.667	127.385	18.2538	36.0492	129.376	CO_vs_CH4
PADDDONK_01174	132.744	1.44335	0.356593	4.04762	5.17419e-05	0.000250954	Upregulated	10	10	42	250	399	102	398	583	544	0.60675	0.574215	2.22275	10.924	12.1889	4.40836	10.1206	10.8001	11.223	1.13457	9.17378	10.7146	CO_vs_CH4
PADDDONK_01175	972.775	-1.4659	0.19437	-7.54179	4.63546e-14	9.79597e-13	Downregulated	190	159	321	384	415	242	5928	7557	6819	23.3377	18.4827	34.3907	33.9679	25.6646	21.1732	305.157	283.403	284.79	25.4037	26.9353	291.117	CO_vs_CH4
PADDDONK_01176	7026.71	-0.813568	0.195292	-4.16592	3.10106e-05	0.000157024	Downregulated	1323	1193	2220	3716	5000	2789	37828	52191	44705	88.0528	75.1429	128.875	178.112	167.547	132.221	1055.14	1060.55	1011.67	97.3569	159.293	1042.45	CO_vs_CH4
PADDDONK_01177	1351.74	-2.9489	0.214281	-13.7618	4.32596e-43	9.43058e-41	Downregulated	251	236	577	255	209	120	8693	11273	9844	33.4108	29.7296	66.9918	24.4448	14.0069	11.3779	484.947	458.145	445.538	43.3774	16.6099	462.877	CO_vs_CH4
PADDDONK_01178	581.456	-0.506351	0.158543	-3.19378	0.00140423	0.00469991	Not significant	125	122	226	550	633	296	2359	3294	2742	19.672	18.1703	31.0226	62.3353	50.1562	33.1816	155.588	158.275	146.726	22.955	48.5577	153.53	CO_vs_CH4
PADDDONK_01179	32.3583	0.695005	0.485877	1.43041	0.152598	0.25062	Not significant	4	2	12	48	54	24	125	220	144	0.33761	0.159754	0.883425	2.91763	2.29474	1.44289	4.42158	5.6693	4.13256	0.460263	2.21842	4.74115	CO_vs_CH4
PADDDONK_01180	1367.32	-0.650285	0.224997	-2.89019	0.0038501	0.0112303	Downregulated	373	392	490	1309	1468	829	4044	6245	5700	22.815	22.6915	26.1421	57.6614	45.2086	36.1188	103.666	116.626	118.546	23.8829	46.3296	112.946	CO_vs_CH4
PADDDONK_01181	106.989	0.721941	0.340805	2.11834	0.0341465	0.072087	Not significant	10	6	33	125	167	59	479	851	671	2.4566	1.39492	7.07099	22.1145	20.6554	10.3241	49.3152	63.8284	56.0476	3.64084	17.698	56.3971	CO_vs_CH4
PADDDONK_01182	1215.99	0.154234	0.20159	0.765088	0.444219	0.571592	Not significant	209	196	410	1914	1513	655	4646	7929	5155	16.403	14.5579	28.0669	108.182	59.7861	36.6173	152.816	189.997	137.565	19.676	68.1951	160.126	CO_vs_CH4
PADDDONK_01183	25.8334	0.327905	0.549552	0.596677	0.550723	0.673684	Not significant	4	2	12	42	48	12	74	165	130	0.483458	0.228767	1.26506	3.6558	2.92095	1.03311	3.74837	6.08883	5.34248	0.659097	2.53662	5.05989	CO_vs_CH4
PADDDONK_01184	199.257	0.484861	0.648092	0.748136	0.454378	0.581773	Not significant	9	7	132	235	265	173	933	1016	920	2.24748	1.65431	28.7515	42.2625	33.3183	30.7728	97.6443	77.4636	78.1163	10.8844	35.4512	84.4081	CO_vs_CH4
PADDDONK_01185	484.873	0.804485	0.268285	2.99862	0.00271203	0.00825367	Upregulated	83	100	122	1063	935	469	825	2061	1326	6.49725	7.40826	8.32998	59.9265	36.8508	26.1512	27.0656	49.2584	35.2936	7.41183	40.9762	37.2059	CO_vs_CH4
PADDDONK_01186	953.924	0.895308	0.162909	5.49576	3.89036e-08	3.47282e-07	Upregulated	128	108	203	1561	1439	671	3889	5998	4912	12.5167	9.99468	17.3145	109.93	70.8475	46.738	159.379	179.076	163.32	13.2753	75.8386	167.258	CO_vs_CH4
PADDDONK_01187	143.472	0.448161	0.245224	1.82755	0.0676164	0.127593	Not significant	35	34	42	247	337	126	250	425	334	3.10136	2.8512	3.24613	15.7621	15.0348	7.95284	9.28403	11.498	10.0631	3.06623	12.9166	10.2817	CO_vs_CH4
PADDDONK_01188	176.385	-0.866796	0.296434	-2.92408	0.00345477	0.0102285	Downregulated	53	30	108	148	269	62	567	833	676	15.252	8.17025	27.1085	30.6722	38.9749	12.7089	68.3824	73.1889	66.145	16.8436	27.452	69.2388	CO_vs_CH4
PADDDONK_01189	686.602	-1.06937	0.364492	-2.93386	0.0033477	0.00996134	Downregulated	262	179	502	431	1308	320	1611	1199	1338	131.944	85.3111	220.508	156.314	331.649	114.79	340.013	184.356	229.11	145.921	200.918	251.16	CO_vs_CH4
PADDDONK_01190	189.085	1.33259	0.295295	4.51273	6.39995e-06	3.68687e-05	Upregulated	24	16	69	525	506	172	377	578	437	1.34793	0.850435	3.38017	21.2349	14.3084	6.88101	8.8738	9.9114	8.34524	1.85951	14.1414	9.04348	CO_vs_CH4
PADDDONK_01191	2707.94	-0.624645	0.20537	-3.04156	0.00235358	0.00731322	Downregulated	1244	906	1385	3359	5040	2171	1608	2100	1872	90.1412	62.1292	87.5357	175.286	183.872	112.055	48.8316	46.4593	46.1221	79.9354	157.071	47.1377	CO_vs_CH4
PADDDONK_01192	747.06	-1.18633	0.215163	-5.51366	3.51447e-08	3.17145e-07	Downregulated	238	133	342	547	686	214	3515	4447	3156	46.6977	24.6964	58.5298	77.2929	67.7682	29.9088	289.038	266.401	210.55	43.308	58.3233	255.33	CO_vs_CH4
PADDDONK_01193	54.499	0.883499	0.549402	1.60811	0.107811	0.18747	Not significant	0	10	20	74	123	43	159	381	210	0	0.750548	1.38349	4.22649	4.91137	2.42912	5.28473	9.22549	5.66283	0.711346	3.85566	6.72435	CO_vs_CH4
PADDDONK_01194	1.93976	2.07143	1.85558	1.11633	0.264283	0.383284	Not significant	0	0	0	5	8	0	10	14	10	0	0	0	1.22251	1.36748	0	1.42286	1.4512	1.15438	0	0.863332	1.34281	CO_vs_CH4
PADDDONK_01195	110.191	-0.729679	0.298699	-2.44286	0.0145716	0.0349279	Downregulated	32	20	56	99	104	69	396	542	414	3.83697	2.26951	5.85678	8.54884	6.27849	5.89325	19.8996	19.8421	16.8787	3.98775	6.90686	18.8735	CO_vs_CH4
PADDDONK_01196	10.2368	1.09486	0.859751	1.27346	0.202856	0.311081	Not significant	0	2	4	30	15	10	28	41	24	0	0.142623	0.262898	1.62798	0.569075	0.536738	0.884228	0.943255	0.614903	0.135174	0.911265	0.814129	CO_vs_CH4
PADDDONK_01197	53.4432	-0.325698	0.390891	-0.833221	0.40472	0.5315	Not significant	16	22	16	86	100	30	76	141	99	1.23647	1.60898	1.07849	4.78624	3.89086	1.65139	2.46143	3.32684	2.60134	1.30798	3.44283	2.79654	CO_vs_CH4
PADDDONK_01198	33.9141	-1.02494	0.633153	-1.61879	0.105492	0.184211	Not significant	7	9	5	12	39	5	206	196	246	1.43886	1.75077	0.896446	1.77638	4.03617	0.732081	17.746	12.3007	17.1932	1.36203	2.18154	15.7466	CO_vs_CH4
PADDDONK_01199	87.0287	-0.203486	0.321212	-0.633495	0.52641	0.652421	Not significant	12	19	36	113	95	48	362	492	369	1.36313	2.04256	3.56691	9.2442	5.43331	3.88388	17.2337	17.0637	14.2523	2.3242	6.18713	16.1832	CO_vs_CH4
PADDDONK_01200	1492.84	-1.54232	0.25832	-5.9706	2.36384e-09	2.63199e-08	Downregulated	541	578	704	862	1281	680	4359	4946	4573	62.3929	63.0856	70.8179	71.5943	74.3824	55.8617	210.686	174.158	179.324	65.4321	67.2795	188.056	CO_vs_CH4
PADDDONK_01201	55.4823	-0.470134	0.385187	-1.22053	0.222262	0.335377	Not significant	19	19	26	61	126	35	90	85	84	2.01441	1.90639	2.40436	4.65755	6.72586	2.6432	3.99897	2.75146	3.02813	2.10839	4.67554	3.25952	CO_vs_CH4
PADDDONK_01202	242.767	-1.89623	0.268591	-7.05991	1.66608e-12	2.9874e-11	Downregulated	62	50	121	107	160	30	1139	1737	1399	6.69072	5.10641	11.3893	8.31569	8.69329	2.30605	51.5129	57.231	51.3333	7.72882	6.43835	53.3591	CO_vs_CH4
PADDDONK_01203	2457.83	-0.698712	0.187279	-3.73087	0.000190821	0.000808161	Downregulated	470	322	830	1572	2243	716	15205	17964	14338	68.2769	44.2686	105.169	164.461	164.055	74.0894	925.708	796.763	708.214	72.5714	134.202	810.228	CO_vs_CH4
PADDDONK_01204	18.1844	2.7356	0.825856	3.31245	0.000924841	0.00326572	Upregulated	2	0	3	46	84	23	21	58	22	0.795162	0	1.04035	13.1709	16.8147	6.51359	3.4991	7.04051	2.97405	0.611837	12.1664	4.50455	CO_vs_CH4
PADDDONK_01205	208.057	1.29607	0.259277	4.99877	5.7698e-07	4.01655e-06	Upregulated	36	34	41	558	522	210	344	656	428	3.92701	3.50996	3.901	43.8356	28.669	16.3172	15.7264	21.8481	15.8746	3.77932	29.6073	17.8164	CO_vs_CH4
PADDDONK_01206	347.363	0.384821	0.365038	1.05419	0.291794	0.412534	Not significant	38	34	151	475	666	142	1669	1805	1799	3.85306	3.26262	13.3546	34.6857	34.0001	10.256	70.9236	55.8792	62.0232	6.82344	26.3139	62.942	CO_vs_CH4
PADDDONK_01207	1392.45	-1.8312	0.1758	-10.4163	2.08815e-25	1.41789e-23	Downregulated	373	376	573	580	730	359	6508	9052	7357	34.8936	33.2881	46.7545	39.0749	34.3829	23.922	255.15	258.542	234.012	38.3121	32.46	249.235	CO_vs_CH4
PADDDONK_01208	199.765	-0.925998	0.293767	-3.15216	0.00162069	0.00531505	Downregulated	36	55	114	228	178	74	603	1083	878	6.7564	9.76878	18.6617	30.8164	16.8196	9.89264	47.4288	62.0572	56.0284	11.7289	19.1762	55.1715	CO_vs_CH4
PADDDONK_01209	476.514	0.166947	0.261346	0.638795	0.522956	0.649784	Not significant	144	149	143	931	967	452	457	860	642	11.1854	10.9532	9.68853	52.0802	37.8181	25.0089	14.8771	20.3957	16.9561	10.609	38.3024	17.4096	CO_vs_CH4
PADDDONK_01210	21.001	-3.24218	0.646137	-5.01779	5.22706e-07	3.6758e-06	Downregulated	8	6	22	4	8	4	31	99	72	1.99776	1.41798	4.79191	0.719362	1.00584	0.71151	3.24434	7.54813	6.11345	2.73588	0.812236	5.63531	CO_vs_CH4
PADDDONK_01211	85.1966	-0.770607	0.397768	-1.93733	0.0527051	0.103905	Not significant	24	15	40	109	100	16	318	492	388	2.82174	1.66902	4.10202	9.22924	5.91956	1.33996	15.6691	17.6613	15.5109	2.86426	5.49625	16.2804	CO_vs_CH4
PADDDONK_01212	65.4828	-1.02213	0.400389	-2.55284	0.0106847	0.0265484	Downregulated	8	9	19	23	45	13	396	566	544	1.76445	1.87856	3.65514	3.65326	4.99706	2.04235	36.6037	38.1141	40.796	2.43272	3.56422	38.5046	CO_vs_CH4
PADDDONK_01213	11.6507	-0.566914	0.796783	-0.711504	0.476772	0.602254	Not significant	2	1	6	6	19	3	55	93	63	0.444355	0.210264	1.16274	0.960031	2.12538	0.474776	5.12123	6.30861	4.75928	0.605787	1.18673	5.39637	CO_vs_CH4
PADDDONK_01214	531.4	0.869386	0.256819	3.38521	0.000711233	0.00258188	Upregulated	51	46	158	868	794	326	2257	3412	3046	4.98713	4.25699	13.4763	61.1271	39.0917	22.7073	92.4962	101.869	101.277	7.57347	40.9754	98.5472	CO_vs_CH4
PADDDONK_01215	1268.15	-1.40087	0.198424	-7.05997	1.66539e-12	2.9874e-11	Downregulated	198	136	363	383	610	195	8934	11077	10115	29.1844	18.9709	46.6685	40.6553	45.2687	20.4733	551.878	498.492	506.934	31.6079	35.4658	519.101	CO_vs_CH4
PADDDONK_01216	95.556	0.352976	0.300647	1.17406	0.240372	0.356215	Not significant	20	13	28	146	136	66	374	458	440	3.23167	1.98795	3.94628	16.9896	11.0642	7.59641	25.3268	22.5951	24.1741	3.0553	11.8834	24.032	CO_vs_CH4
PADDDONK_01217	5.50642	3.22775	1.53254	2.10614	0.0351926	0.0739937	Not significant	0	0	0	2	20	4	37	35	38	0	0	0	0.512016	3.57959	1.01286	5.51231	3.79873	4.59308	0	1.70149	4.63471	CO_vs_CH4
PADDDONK_01218	15.7511	-2.51109	0.69084	-3.63484	0.00027815	0.00112951	Downregulated	8	2	14	4	10	4	54	48	60	2.28046	0.539545	3.48092	0.821158	1.43521	0.812195	6.45117	4.17758	5.81547	2.10031	1.02286	5.48141	CO_vs_CH4
PADDDONK_01219	59.5614	0.0331156	0.419004	0.0790341	0.937006	0.967786	Not significant	5	10	19	76	58	23	276	532	311	1.34893	2.5532	4.47102	14.7662	7.8783	4.41994	31.2063	43.8211	28.5287	2.79105	9.02147	34.5187	CO_vs_CH4
PADDDONK_01220	37.5149	1.00807	0.497914	2.02458	0.0429103	0.0872531	Not significant	4	2	14	79	73	25	155	213	132	0.523223	0.247583	1.5973	7.44197	4.80765	2.32935	8.49709	8.50662	5.87086	0.78937	4.85966	7.62486	CO_vs_CH4
PADDDONK_01221	222.201	1.48245	0.309576	4.78863	1.67922e-06	1.06841e-05	Upregulated	32	8	56	408	528	212	804	1078	833	6.95623	1.64581	10.618	63.8731	57.7885	32.8267	73.2474	71.5474	61.5701	6.4067	51.4961	68.7883	CO_vs_CH4
PADDDONK_01222	808.881	0.798445	0.281647	2.83492	0.00458376	0.0130757	Upregulated	94	87	331	1469	1414	705	2413	4347	2922	8.18535	7.16957	25.1403	92.1224	61.9929	43.7286	88.06	115.571	86.5148	13.4984	65.948	96.7153	CO_vs_CH4
PADDDONK_01223	8.95472	-0.201935	0.821765	-0.245733	0.805889	0.882893	Not significant	4	0	8	13	23	8	4	13	5	1.72664	0	3.01206	4.04127	4.99864	2.45979	0.723623	1.71331	0.733857	1.57956	3.83324	1.05693	CO_vs_CH4
PADDDONK_01224	282.793	-0.693129	0.476026	-1.45607	0.145373	0.241239	Not significant	42	13	174	227	246	82	1488	2041	1784	5.05609	1.48106	18.2704	19.68	14.9102	7.03148	75.0723	75.0169	73.0231	8.26917	13.8739	74.3708	CO_vs_CH4
PADDDONK_01225	122.548	-0.688401	0.421064	-1.63491	0.102068	0.179367	Not significant	8	18	48	46	112	38	743	966	906	0.619818	1.31981	3.24375	2.56665	4.36894	2.09713	24.1254	22.8508	23.8673	1.72779	3.0109	23.6145	CO_vs_CH4
PADDDONK_01226	6.42269	-2.80261	1.64207	-1.70676	0.0878665	0.158443	Not significant	0	0	4	1	0	1	30	139	23	0	0	0.252206	0.0520591	0	0.0514908	0.908857	3.06781	0.565316	0.0840686	0.0345166	1.51399	CO_vs_CH4
PADDDONK_01227	1.37492	1.2091	1.87441	0.645057	0.51889	0.646339	Not significant	0	0	0	3	2	1	12	9	6	0	0	0	0.37304	0.173866	0.12299	0.868348	0.474454	0.352251	0	0.223299	0.565018	CO_vs_CH4
PADDDONK_01228	0	0	0	0	0	0	Not significant	0	0	0	0	0	0	0	0	0	0	0	0	0	0	0	0	0	0	0	0	0	CO_vs_CH4
PADDDONK_01229	9826.41	1.2786	0.232149	5.50767	3.63616e-08	3.26702e-07	Upregulated	2074	1830	2121	25407	36868	11115	5329	8849	5574	72.4489	60.4977	64.6243	639.161	648.419	276.567	78.0154	94.3773	66.2049	65.8569	521.382	79.5325	CO_vs_CH4
PADDDONK_01230	160.58	0.191868	0.452403	0.424108	0.671487	0.775229	Not significant	12	16	58	76	269	74	753	1405	1046	0.920289	1.16125	3.87974	4.19749	10.3867	4.04242	24.2019	32.898	27.2756	1.9871	6.20888	28.1252	CO_vs_CH4
PADDDONK_01231	59.5833	0.826963	0.353467	2.33958	0.0193055	0.0442765	Upregulated	8	8	17	101	113	48	213	323	217	0.680927	0.644414	1.26209	6.19107	4.84253	2.91018	7.59805	8.3939	6.28016	0.862479	4.64793	7.42404	CO_vs_CH4
PADDDONK_01232	63.2507	0.331243	0.699805	0.473337	0.635973	0.748352	Not significant	12	0	47	109	135	43	102	385	176	0.849166	0	2.90096	5.55484	4.80981	2.16744	3.02498	8.31807	4.23472	1.25004	4.17736	5.19259	CO_vs_CH4
PADDDONK_01233	5.35964	0.878747	1.23019	0.714318	0.47503	0.600634	Not significant	0	0	4	21	8	2	16	25	14	0	0	0.595605	2.58178	0.687605	0.2432	1.14472	1.30304	0.812633	0.198535	1.17086	1.08679	CO_vs_CH4
PADDDONK_01234	681.706	-0.355417	0.351749	-1.01043	0.31229	0.435231	Not significant	60	70	263	405	781	166	4031	5717	4756	3.94124	4.35155	15.0685	19.1589	25.8295	7.76706	110.97	114.657	106.224	7.78709	17.5851	110.617	CO_vs_CH4
PADDDONK_01235	73.7687	-0.262856	0.518245	-0.507203	0.612012	0.726556	Not significant	6	11	15	71	57	7	382	710	636	0.319185	0.553794	0.696008	2.72009	1.52668	0.26525	8.51659	11.5319	11.504	0.522995	1.50401	10.5175	CO_vs_CH4
PADDDONK_01236	441.61	0.644119	0.190116	3.38804	0.000703941	0.0025599	Upregulated	60	54	92	559	582	292	1909	3198	2497	4.32689	3.68539	5.78689	29.0316	21.1315	14.9994	57.6956	70.4132	61.2271	4.59972	21.7209	63.112	CO_vs_CH4
PADDDONK_01237	472.053	0.22992	0.32693	0.703271	0.481887	0.607788	Not significant	80	98	79	403	763	303	1709	3449	2448	5.11055	5.92473	4.40187	18.5403	24.5406	13.7876	45.7543	67.27	53.1728	5.14572	18.9562	55.399	CO_vs_CH4
PADDDONK_01238	100.925	0.48901	0.374423	1.30604	0.19154	0.298256	Not significant	6	18	22	85	157	55	475	852	568	0.62088	1.76276	1.98569	6.33445	8.17973	4.05402	20.5997	26.9182	19.985	1.45644	6.1894	22.501	CO_vs_CH4
PADDDONK_01239	114.785	0.233758	0.453778	0.515137	0.606457	0.720995	Not significant	5	4	33	92	87	28	679	1312	912	0.315409	0.238797	1.81572	4.17951	2.76316	1.25814	17.9508	25.269	19.5613	0.789976	2.7336	20.9271	CO_vs_CH4
PADDDONK_01240	904.332	-0.839451	0.431299	-1.94633	0.051615	0.102047	Not significant	65	45	370	353	470	188	6353	8847	7085	4.8495	3.17732	24.0779	18.9667	17.6549	9.991	198.644	201.526	179.732	10.7016	15.5375	193.3	CO_vs_CH4
PADDDONK_01241	3146.18	-1.60067	0.208191	-7.6885	1.48874e-14	3.40684e-13	Downregulated	459	342	965	833	1018	551	22243	28413	25152	51.3674	36.2215	94.1965	67.1358	57.3596	43.9232	1043.23	970.829	957.08	60.5951	56.1395	990.38	CO_vs_CH4
PADDDONK_01242	73.2532	-1.56728	1.23411	-1.26997	0.204096	0.312404	Not significant	0	4	64	22	58	8	441	548	554	0	1.12141	16.5368	4.69348	8.65068	1.68809	54.7506	49.5644	55.8019	5.88607	5.01075	53.3723	CO_vs_CH4
PADDDONK_01243	1.80272	1.27251	1.95299	0.651569	0.51468	0.641844	Not significant	0	0	0	5	2	0	18	11	12	0	0	0	1.60005	0.447449	0	3.35208	1.49236	1.81306	0	0.6825	2.21917	CO_vs_CH4
PADDDONK_01244	103359	-0.903833	0.304781	-2.96551	0.00302179	0.00910272	Downregulated	47417	44540	42618	106989	129784	87434	81765	130457	91452	900.54	800.541	705.983	1463.33	1241	1182.81	650.801	756.461	590.558	802.355	1295.72	665.94	CO_vs_CH4
PADDDONK_01245	48128.6	-0.666049	0.316585	-2.10386	0.035391	0.0742601	Not significant	20625	19306	20613	53499	62226	49244	35211	48807	35405	1236.52	1095.38	1077.91	2309.87	1878.29	2102.95	884.705	893.39	721.728	1136.6	2097.04	833.274	CO_vs_CH4
PADDDONK_01246	665.663	0.132024	0.288564	0.45752	0.647297	0.75588	Not significant	214	168	178	937	1201	681	1160	2082	1420	32.4937	24.1413	23.5743	102.461	91.8147	73.6547	73.8169	96.52	73.3119	26.7364	89.3102	81.2163	CO_vs_CH4
PADDDONK_01247	1002.9	0.791521	0.163137	4.85187	1.22305e-06	7.9652e-06	Upregulated	157	98	271	1500	1729	753	3961	5765	4713	21.0842	12.4551	31.7437	145.071	116.905	72.0309	222.932	236.378	215.206	21.761	111.336	224.839	CO_vs_CH4
PADDDONK_01248	178.973	0.819623	0.265219	3.09036	0.00199911	0.00633269	Upregulated	34	15	36	261	274	134	787	1050	900	4.3348	1.80987	4.00337	23.9643	17.5883	12.1692	42.0511	40.8724	39.0152	3.38268	17.9073	40.6462	CO_vs_CH4
PADDDONK_01249	1260.85	0.465768	0.163226	2.85351	0.00432393	0.0124404	Not significant	163	156	340	1385	1818	784	6211	8129	6849	5.179	4.69081	9.42258	31.6914	29.0828	17.7436	82.705	78.8581	73.9922	6.4308	26.1726	78.5184	CO_vs_CH4
PADDDONK_01250	0.0931665	0	4.08046	0	1	1	Not significant	0	0	0	0	0	0	0	4	0	0	0	0	0	0	0	0	0.922549	0	0	0	0.307516	CO_vs_CH4
PADDDONK_01251	71.5615	1.00149	0.43619	2.296	0.0216762	0.0488746	Upregulated	3	14	14	106	99	65	304	390	372	0.731036	3.22857	2.97562	18.6019	12.1461	11.2823	31.0458	29.0157	30.822	2.31174	14.0101	30.2945	CO_vs_CH4
PADDDONK_01252	1036.94	0.35415	0.218708	1.61928	0.105387	0.184105	Not significant	184	153	321	1071	2190	637	4079	5805	4466	4.81782	3.79131	7.33113	20.1956	28.8709	11.8806	44.7609	46.4073	39.7605	5.31342	20.3157	43.6429	CO_vs_CH4
PADDDONK_01253	7.38247	-7.03317	1.60571	-4.3801	1.18625e-05	6.51653e-05	Downregulated	10	2	4	0	0	0	0	4	1	2.53917	0.480603	0.885899	0	0	0	0	0.310101	0.0863361	1.30189	0	0.132146	CO_vs_CH4
PADDDONK_01254	5.60129	-1.14809	1.17485	-0.977223	0.328459	0.453794	Not significant	5	2	0	3	5	6	5	3	3	1.30242	0.493033	0	0.562777	0.655744	1.11327	0.545837	0.23859	0.265707	0.598484	0.777263	0.350045	CO_vs_CH4
PADDDONK_01255	61.3728	-0.0363724	0.668959	-0.0543717	0.956639	0.981542	Not significant	6	2	49	124	68	23	222	298	309	1.46207	0.461224	10.4147	21.7607	8.34276	3.9922	22.6716	22.1709	25.6021	4.11266	11.3652	23.4816	CO_vs_CH4
PADDDONK_01256	53.0899	0.285701	0.42568	0.671163	0.502117	0.627998	Not significant	4	15	27	92	114	43	135	142	117	1.08887	3.86431	6.4108	18.0359	15.6244	8.33781	15.4014	11.802	10.8293	3.78799	13.9994	12.6776	CO_vs_CH4
PADDDONK_01257	1823.98	-0.630528	0.282102	-2.23511	0.0254103	0.0561031	Not significant	872	612	827	2291	3035	1526	1520	1338	1620	59.7471	39.6841	49.424	113.047	104.699	74.477	43.6471	27.9903	37.7412	49.6184	97.4077	36.4595	CO_vs_CH4
PADDDONK_01258	96.208	-1.19584	0.356072	-3.35841	0.000783919	0.00282347	Downregulated	22	34	72	115	76	47	243	286	213	15.1081	22.0968	43.1272	56.8745	26.2774	22.9907	69.9366	59.9657	49.7355	26.7774	35.3809	59.8793	CO_vs_CH4
PADDDONK_01259	1.8932	-4.13956	2.33306	-1.7743	0.0760129	0.140514	Not significant	0	0	6	1	0	0	0	1	1	0	0	1.07574	0.148032	0	0	0	0.0627585	0.0698911	0.358578	0.049344	0.0442165	CO_vs_CH4
PADDDONK_01260	160.717	-2.58519	0.435488	-5.93631	2.91516e-09	3.17752e-08	Downregulated	52	46	142	84	93	12	695	555	459	14.284	11.9583	34.0226	16.6173	12.8621	2.34798	80.0097	46.5468	42.8706	20.0883	10.6091	56.4757	CO_vs_CH4
PADDDONK_01261	125.881	-0.879287	0.24777	-3.54881	0.000386978	0.00150787	Downregulated	32	26	70	120	134	54	454	685	466	10.072	7.74472	19.2176	27.2009	21.2352	12.1068	59.8874	65.8277	49.8717	12.3448	20.1809	58.5289	CO_vs_CH4
PADDDONK_01262	169.072	-1.02912	0.38236	-2.69149	0.00711338	0.0189112	Downregulated	44	10	78	112	134	38	939	1258	1038	11.6624	2.50841	18.0327	21.3789	17.8823	7.17439	104.307	101.804	93.5474	10.7345	15.4785	99.886	CO_vs_CH4
PADDDONK_01263	2042.14	-1.39569	0.288958	-4.83007	1.36484e-06	8.79186e-06	Downregulated	226	178	755	663	742	351	14774	17747	16764	33.6396	25.0742	98.0217	71.0706	55.6071	37.2149	921.622	806.526	848.44	52.2452	54.6309	858.863	CO_vs_CH4
PADDDONK_01264	1183.82	-0.495576	0.269626	-1.83801	0.0660606	0.125228	Not significant	125	101	375	803	697	291	8069	9894	9098	29.2792	22.389	76.6149	135.456	82.1988	48.5523	792.101	707.574	724.596	42.761	88.7357	741.424	CO_vs_CH4
PADDDONK_01265	43.4427	-8.65009	1.23281	-7.01659	2.27341e-12	3.97319e-11	Downregulated	36	22	43	1	0	0	2	4	3	13.4294	7.76678	13.9912	0.268651	0	0	0.312677	0.45558	0.380518	11.7291	0.0895502	0.382925	CO_vs_CH4
PADDDONK_01266	2593.65	-0.0409588	0.280007	-0.146277	0.883702	0.934703	Not significant	793	756	874	5300	3317	2244	3848	6827	5294	96.2305	86.8212	92.5089	463.179	202.66	193.968	195.698	252.942	218.436	91.8536	286.602	222.358	CO_vs_CH4
PADDDONK_01267	969.182	-0.00809443	0.210626	-0.0384303	0.969345	0.989041	Not significant	248	225	298	1482	1378	690	2376	4386	3544	15.5792	13.3765	16.3284	67.0465	43.5839	30.8752	62.5536	84.1227	75.6986	15.0947	47.1685	74.125	CO_vs_CH4
PADDDONK_01268	2173.14	0.446411	0.245284	1.81997	0.0687629	0.129344	Not significant	587	586	614	4067	4939	2446	2293	4212	2809	19.4058	18.3339	17.7049	96.8279	82.2082	57.5992	31.7694	42.514	31.5751	18.4815	78.8785	35.2862	CO_vs_CH4
PADDDONK_01269	25.6382	0.115009	0.552418	0.208192	0.835079	0.902635	Not significant	4	6	7	20	48	17	108	120	120	1.47396	2.09238	2.24986	5.30749	8.90532	4.46212	16.6786	13.5007	15.0351	1.93873	6.22498	15.0715	CO_vs_CH4
PADDDONK_01270	26.3869	0.0506544	0.549856	0.0921231	0.9266	0.959495	Not significant	3	3	9	21	33	14	133	165	185	0.93452	0.884409	2.44536	4.71108	5.17565	3.10644	17.3632	15.6928	19.5947	1.42143	4.33105	17.5503	CO_vs_CH4
PADDDONK_01271	2.65381	0.0473594	2.04466	0.0231625	0.981521	0.995704	Not significant	0	2	0	6	8	0	6	0	8	0	0.141214	0	0.322381	0.300509	0	0.187606	0	0.202943	0.0470714	0.20763	0.130183	CO_vs_CH4
PADDDONK_01272	12.7506	0.57036	0.875568	0.651417	0.514777	0.641844	Not significant	3	2	5	28	19	15	4	47	40	0.188851	0.11915	0.274537	1.26937	0.602192	0.672599	0.105528	0.90333	0.856166	0.194179	0.848055	0.621675	CO_vs_CH4
PADDDONK_01273	1.68944	-2.06745	2.20269	-0.9386	0.347936	0.4749	Not significant	0	0	2	0	2	0	2	18	16	0	0	0.635073	0	0.366585	0	0.305142	2.00071	1.98053	0.211691	0.122195	1.42879	CO_vs_CH4
PADDDONK_01274	0.0232916	0	4.08046	0	1	1	Not significant	0	0	0	0	0	0	0	1	0	0	0	0	0	0	0	0	0.225012	0	0	0	0.075004	CO_vs_CH4
PADDDONK_01275	27.7346	-0.705069	0.616908	-1.14291	0.253076	0.371191	Not significant	6	2	17	14	41	11	159	122	142	2.2949	0.723946	5.67144	3.85633	7.89549	2.9969	25.4871	14.247	18.4672	2.89676	4.91624	19.4004	CO_vs_CH4
PADDDONK_01276	43.6842	0.470684	0.439402	1.07119	0.284084	0.403939	Not significant	8	5	13	71	50	34	182	253	183	1.77742	1.05132	2.51928	11.3604	5.59311	5.38079	16.9466	17.1621	13.8246	1.78267	7.44476	15.9778	CO_vs_CH4
PADDDONK_01277	15.2921	0.631407	0.862387	0.732162	0.464069	0.592167	Not significant	2	6	0	21	42	8	61	66	37	1.31375	3.7299	0	9.93423	13.8904	3.74316	16.7928	13.2366	8.26387	1.68121	9.18925	12.7644	CO_vs_CH4
PADDDONK_01278	76.0229	-1.54973	0.444711	-3.48481	0.000492489	0.00186121	Downregulated	20	14	85	78	62	25	191	283	158	6.7147	4.44825	24.8913	18.8593	10.4802	5.97866	26.8746	29.0091	18.0366	12.0181	11.7727	24.6401	CO_vs_CH4
PADDDONK_01279	285.014	-0.0781632	0.257944	-0.303024	0.761872	0.850356	Not significant	46	58	120	383	312	199	1010	1524	1155	4.35719	5.19925	9.9143	26.1265	14.8794	13.4267	40.0942	44.0741	37.199	6.49025	18.1442	40.4558	CO_vs_CH4
PADDDONK_01281	10.4318	-0.359681	1.12715	-0.319106	0.749646	0.840789	Not significant	2	2	12	33	14	5	0	10	0	0.901974	0.853609	4.72039	10.718	3.17889	1.60621	0	1.37694	0	2.15866	5.16768	0.45898	CO_vs_CH4
PADDDONK_01282	2517.38	-0.523218	0.242079	-2.16135	0.0306683	0.065886	Not significant	332	343	553	1061	1765	898	16613	19422	19560	76.5783	74.8732	111.256	176.245	204.973	147.541	1605.93	1367.77	1534.04	87.5693	176.253	1502.58	CO_vs_CH4
PADDDONK_01283	440.527	-0.272821	0.229962	-1.18637	0.235475	0.350967	Not significant	113	109	119	502	573	259	1476	2422	1742	9.03287	8.2459	8.2971	28.8991	23.0614	14.7474	49.4476	59.1115	47.3474	8.52529	22.236	51.9688	CO_vs_CH4
PADDDONK_01284	56.0336	-1.69319	1.74279	-0.971544	0.331277	0.456775	Not significant	18	28	44	137	5	1	5	259	3	2.1843	3.2156	4.6572	11.9728	0.305487	0.0864385	0.254285	9.596	0.123783	3.35237	4.12156	3.32469	CO_vs_CH4
PADDDONK_01285	273.481	-1.63467	0.31574	-5.17727	2.25161e-07	1.72707e-06	Downregulated	49	70	82	87	172	53	1779	1757	1748	13.5834	18.3643	19.8271	17.3686	24.0062	10.4654	206.681	148.708	164.761	17.2583	17.2801	173.383	CO_vs_CH4
PADDDONK_01286	1167.2	0.178291	0.198405	0.898621	0.368854	0.496365	Not significant	126	133	205	809	1020	507	7790	9515	8169	6.77444	6.76735	9.61366	31.3246	27.6113	19.4168	175.53	156.193	149.339	7.71849	26.1175	160.354	CO_vs_CH4
PADDDONK_01287	79.3862	0.852864	0.511813	1.66636	0.0956422	0.169585	Not significant	12	2	32	195	120	40	267	467	381	2.72627	0.430013	6.34118	31.9048	13.7262	6.47314	25.422	32.3933	29.4315	3.16582	17.3681	29.0823	CO_vs_CH4
PADDDONK_01288	8.48264	1.96588	1.06036	1.85397	0.0637436	0.121615	Not significant	0	2	1	13	22	15	14	34	18	0	1.14384	0.52711	5.65778	6.69383	6.45695	3.54576	6.27334	3.69864	0.556982	6.26952	4.50591	CO_vs_CH4
PADDDONK_01289	278.628	1.09412	0.310961	3.51851	0.000433985	0.0016706	Upregulated	62	36	55	422	895	266	694	825	822	3.63767	1.99894	2.81467	17.8311	26.4386	11.1168	17.0649	14.7787	16.3985	2.81709	18.4622	16.0807	CO_vs_CH4
PADDDONK_01290	304.001	-0.0625798	0.240447	-0.260265	0.79466	0.874696	Not significant	41	24	74	259	257	87	1931	2569	2196	3.32135	1.83995	5.22871	15.11	10.4821	5.02015	65.5578	63.5397	60.4871	3.46333	10.2041	63.1948	CO_vs_CH4
PADDDONK_01291	672.535	1.07569	0.249974	4.30321	1.68345e-05	9.0205e-05	Upregulated	112	107	260	1698	2194	683	455	1086	950	14.4009	13.0203	29.1593	157.233	142.034	62.5546	24.5185	42.6336	41.5332	18.8601	120.607	36.2284	CO_vs_CH4
PADDDONK_01292	197.492	0.395731	0.443976	0.891335	0.372749	0.499408	Not significant	32	32	127	496	393	158	400	497	162	2.3132	2.18916	8.00754	25.8213	14.3034	8.13555	12.1181	10.9691	3.98179	4.16996	16.0867	9.02298	CO_vs_CH4
PADDDONK_01293	71.0731	-0.110815	0.4787	-0.231492	0.816932	0.890496	Not significant	39	7	21	85	132	64	145	187	164	6.73388	1.14384	3.16266	10.5695	11.4751	7.87133	10.4925	9.8581	9.6282	3.68013	9.97199	9.99295	CO_vs_CH4
PADDDONK_01294	120.722	-0.491081	0.36228	-1.35553	0.175249	0.279078	Not significant	11	15	48	98	76	44	635	927	919	1.92126	2.47941	7.31251	12.3269	6.68328	5.4741	46.4813	49.4337	54.5769	3.90439	8.16142	50.164	CO_vs_CH4
PADDDONK_01295	361.461	0.186086	0.311588	0.59722	0.55036	0.67344	Not significant	41	50	176	556	476	219	1398	2045	1566	10.9634	12.653	41.0493	107.07	64.0842	41.7131	156.668	166.957	142.381	21.5552	70.9558	155.335	CO_vs_CH4
PADDDONK_01296	126.426	-0.408825	0.356626	-1.14637	0.251642	0.36948	Not significant	16	18	68	138	160	41	526	791	723	6.53322	6.95576	24.2186	40.5808	32.8935	11.925	90.0129	98.613	100.38	12.5692	28.4664	96.3352	CO_vs_CH4
PADDDONK_01297	196.2	0.226875	0.271439	0.835822	0.403255	0.531092	Not significant	50	40	45	254	380	130	680	905	677	6.16656	4.66872	4.84081	22.5601	23.5961	11.4205	35.1474	34.0778	28.3898	5.22536	19.1922	32.5383	CO_vs_CH4
PADDDONK_01298	195.237	-1.02859	0.463197	-2.22064	0.0263755	0.057987	Not significant	49	22	117	249	86	51	862	1370	879	15.9203	6.76462	33.1569	58.2625	14.0682	11.803	117.375	135.902	97.1058	18.614	28.0446	116.794	CO_vs_CH4
PADDDONK_01299	504.868	0.491742	0.257073	1.91285	0.055767	0.109162	Not significant	73	84	241	1010	880	444	1199	1738	1527	9.2292	10.0504	26.5761	91.9594	56.0153	39.9845	63.529	67.0875	65.6418	15.2852	62.6531	65.4194	CO_vs_CH4
PADDDONK_01300	3.1429	-5.85403	2.38895	-2.45046	0.0142675	0.0342584	Downregulated	4	0	4	0	0	0	0	0	0	1.34294	0	1.17136	0	0	0	0	0	0	0.838098	0	0	CO_vs_CH4
PADDDONK_01301	3025.27	-3.41754	0.340276	-10.0434	9.81929e-24	5.98111e-22	Downregulated	777	522	2457	711	442	247	15680	18218	16923	479.142	304.634	1321.54	315.752	137.23	108.494	4052.29	3430	3548.3	701.772	187.159	3676.87	CO_vs_CH4
PADDDONK_01302	3.6255	-1.11165	1.9267	-0.576973	0.563958	0.685823	Not significant	2	0	0	0	0	3	25	18	27	0.592473	0	0	0	0	0.633035	3.10378	1.62803	2.71959	0.197491	0.211012	2.4838	CO_vs_CH4
PADDDONK_01303	9.87852	0.440817	1.65498	0.266358	0.789963	0.87022	Not significant	0	2	4	0	0	19	38	68	43	0	0.405615	0.747674	0	0	2.90029	3.41283	4.44917	3.1332	0.38443	0.966762	3.66507	CO_vs_CH4
PADDDONK_01304	80.7347	-0.15191	0.326136	-0.465785	0.641369	0.75173	Not significant	25	14	38	123	123	59	241	233	211	1.85148	0.981231	2.45468	6.56021	4.58635	3.11242	7.4801	5.26848	5.31327	1.76246	4.75299	6.02062	CO_vs_CH4
PADDDONK_01305	13.2739	-7.9202	1.36612	-5.79761	6.7268e-09	6.93094e-08	Downregulated	8	8	16	0	0	0	0	0	0	1.16777	1.10516	2.03714	0	0	0	0	0	0	1.43669	0	0	CO_vs_CH4
PADDDONK_01306	16.6628	3.25381	1.03224	3.15217	0.0016206	0.00531505	Upregulated	2	0	1	63	31	28	25	71	22	0.302161	0	0.131778	6.85462	2.35806	3.01324	1.58293	3.27505	1.13014	0.144646	4.07531	1.99604	CO_vs_CH4
PADDDONK_01307	93.0228	0.937924	0.289029	3.24508	0.00117416	0.004016	Upregulated	18	10	36	213	251	87	155	274	201	1.65316	0.869176	2.88389	14.0882	11.6065	5.69154	5.96604	7.68324	6.27682	1.80207	10.4621	6.64203	CO_vs_CH4
PADDDONK_01308	19.1507	2.67018	0.830532	3.21503	0.00130432	0.00441381	Upregulated	0	1	4	43	58	31	25	68	67	0	0.186901	0.689033	6.11575	5.76712	4.3609	2.06918	4.10022	4.49907	0.291978	5.41459	3.55616	CO_vs_CH4
PADDDONK_01309	34.708	0.283404	0.541793	0.523085	0.600915	0.716669	Not significant	0	6	13	34	55	15	161	274	205	0	0.953196	1.90345	4.11035	4.6485	1.7936	11.3267	14.0433	11.7009	0.952217	3.51748	12.357	CO_vs_CH4
PADDDONK_01310	3205	-0.819873	0.169795	-4.82859	1.375e-06	8.82988e-06	Downregulated	783	596	1635	2455	3513	1401	12625	18637	14176	57.2863	41.2667	104.337	129.352	129.405	73.012	387.108	416.309	352.649	67.6301	110.59	385.355	CO_vs_CH4
PADDDONK_01311	1352.45	0.790373	0.147796	5.34773	8.90649e-08	7.36341e-07	Upregulated	206	191	317	1997	2790	971	4658	7892	5781	27.9127	24.4924	37.465	194.87	190.336	93.7175	264.512	326.491	266.341	29.9567	159.641	285.781	CO_vs_CH4
PADDDONK_01312	18.3091	1.40003	0.719715	1.94526	0.0517433	0.102252	Not significant	0	6	2	42	48	15	43	81	49	0	2.90806	0.893407	15.4907	12.3769	5.47199	9.22927	12.6655	8.53264	1.26715	11.1132	10.1425	CO_vs_CH4
PADDDONK_01313	664.61	-1.35391	0.236625	-5.72174	1.05439e-08	1.0549e-07	Downregulated	122	101	342	330	404	183	3544	4812	4042	22.3416	17.5041	54.6278	43.5214	37.2494	23.8712	271.995	269.049	251.682	31.4912	34.8807	264.242	CO_vs_CH4
PADDDONK_01314	5.20209	3.78836	1.44225	2.62671	0.00862157	0.0222033	Upregulated	0	0	0	16	12	7	8	35	25	0	0	0	4.00197	2.09838	1.73175	1.16445	3.71141	2.9523	0	2.6107	2.60938	CO_vs_CH4
PADDDONK_01315	13.7027	1.51315	0.771789	1.96057	0.0499294	0.0992358	Not significant	2	2	2	27	45	11	25	56	52	0.400214	0.378753	0.34908	3.89098	4.53375	1.56791	2.09659	3.42138	3.53807	0.376016	3.33088	3.01868	CO_vs_CH4
PADDDONK_01316	488.771	0.620123	0.233796	2.65242	0.0079918	0.0208582	Upregulated	99	99	106	908	972	381	1258	2282	1534	5.97085	5.65068	5.57622	39.4385	29.5155	16.3679	31.7975	42.0211	31.4577	5.73258	28.4407	35.0921	CO_vs_CH4
PADDDONK_01317	43.8435	1.16597	0.5622	2.07394	0.0380849	0.0788749	Not significant	1	10	8	102	91	21	135	262	202	0.126427	1.19648	0.882193	9.28699	5.7925	1.89116	7.15297	10.1133	8.68346	0.735034	5.65688	8.64991	CO_vs_CH4
PADDDONK_01318	313.295	-8.80969	1.05074	-8.38429	5.10345e-17	1.62604e-15	Downregulated	37	32	158	0	1	1	2486	2767	2579	9.16391	7.50056	34.1325	0	0.124699	0.176419	258.043	209.237	217.186	16.9323	0.100373	228.155	CO_vs_CH4
PADDDONK_01319	77.5961	0.124364	0.39909	0.31162	0.75533	0.84579	Not significant	20	17	27	189	97	43	178	312	225	4.05586	3.26262	4.77583	27.6025	9.90393	6.21139	15.1281	19.3178	15.5144	4.03144	14.5726	16.6534	CO_vs_CH4
PADDDONK_01320	2375.65	-1.22847	0.246549	-4.98266	6.27171e-07	4.32237e-06	Downregulated	535	445	1422	1721	2208	619	11397	12726	11183	95.092	74.8539	220.456	220.295	197.593	78.3697	848.97	690.61	675.848	130.134	165.419	738.476	CO_vs_CH4
PADDDONK_01321	85.6197	0.222209	0.422648	0.525755	0.599059	0.715202	Not significant	16	10	37	187	111	35	340	429	333	4.06267	2.40302	8.19457	34.1954	14.1905	6.33035	36.1812	33.2583	28.7499	4.88675	18.2387	32.7298	CO_vs_CH4
PADDDONK_01322	89.2739	1.34546	0.389003	3.45875	0.000542688	0.00203606	Upregulated	6	6	24	162	134	82	388	586	386	0.791689	0.749237	2.76215	15.394	8.90208	7.70699	21.4559	23.6076	17.3177	1.43436	10.6677	20.7937	CO_vs_CH4
PADDDONK_01323	61.3576	1.34707	0.370309	3.6377	0.000275086	0.00111816	Upregulated	7	10	11	122	161	52	164	277	216	0.979227	1.32388	1.34218	12.2908	11.3395	5.1815	9.61481	11.8308	10.274	1.2151	9.60393	10.5732	CO_vs_CH4
PADDDONK_01324	223.561	0.102267	0.324273	0.315374	0.752478	0.843508	Not significant	30	39	105	393	265	136	879	987	902	3.33266	4.10015	10.174	31.441	14.8217	10.7616	40.9233	33.4763	34.0704	5.86894	19.0081	36.1567	CO_vs_CH4
PADDDONK_01325	42.6866	0.778715	0.530786	1.4671	0.142349	0.237172	Not significant	10	0	20	84	90	39	146	145	115	0.896621	0	1.56413	5.42403	4.06289	2.49081	5.48623	3.96943	3.50596	0.820249	3.99258	4.32054	CO_vs_CH4
PADDDONK_01326	5.88863	1.98521	1.28556	1.54423	0.122533	0.208689	Not significant	0	2	0	12	27	4	15	14	11	0	0.328688	0	1.50074	2.36068	0.494786	1.09167	0.742281	0.649506	0.109563	1.45207	0.82782	CO_vs_CH4
PADDDONK_01327	607.706	0.377529	0.222533	1.69651	0.0897894	0.161278	Not significant	75	83	114	541	657	364	3076	4972	3712	5.93249	6.21324	7.86526	30.8182	26.1652	20.509	101.97	120.076	99.8353	6.67033	25.8308	107.294	CO_vs_CH4
PADDDONK_01328	3167.41	-1.10274	0.237007	-4.65278	3.27494e-06	1.96877e-05	Downregulated	363	361	1086	1166	1780	641	21969	27087	24051	16.0358	15.0923	41.8452	37.095	39.5901	20.1701	406.729	365.338	361.257	24.3244	32.2851	377.775	CO_vs_CH4
PADDDONK_01329	175.913	-0.0363864	0.331643	-0.109716	0.912635	0.949608	Not significant	64	35	59	248	257	168	283	711	429	10.8642	5.62279	8.73581	30.3183	21.9652	20.314	20.1334	36.8501	24.7615	8.40761	24.1992	27.2483	CO_vs_CH4
PADDDONK_01330	72.1027	-0.545843	0.471528	-1.1576	0.247026	0.364121	Not significant	7	10	51	59	82	40	233	536	324	1.21559	1.64344	7.72489	7.37863	7.16947	4.94786	16.9573	28.4188	19.1309	3.52797	6.49865	21.5023	CO_vs_CH4
PADDDONK_01331	21.3051	-7.60348	1.36382	-5.57515	2.4731e-08	2.29163e-07	Downregulated	10	22	12	0	1	0	0	1	0	4.64864	9.67861	4.86563	0	0.23405	0	0	0.141931	0	6.39763	0.0780167	0.0473102	CO_vs_CH4
PADDDONK_01332	172.293	0.841868	0.351603	2.39437	0.0166488	0.0390261	Upregulated	18	30	63	462	313	122	370	785	518	1.50246	2.36982	4.58673	27.7719	13.154	7.25367	12.9433	20.0056	14.7015	2.81967	16.0599	15.8834	CO_vs_CH4
PADDDONK_01333	152.55	0.77621	0.279567	2.77647	0.00549524	0.0152351	Upregulated	31	28	33	325	342	103	420	598	481	4.29679	3.67287	3.9896	32.4414	23.8667	10.1692	24.3974	25.3066	22.6688	3.98642	22.1591	24.1243	CO_vs_CH4
PADDDONK_01334	117.176	0.670488	0.329274	2.03626	0.0417243	0.0852601	Not significant	20	18	44	269	174	113	264	494	313	1.87678	1.59853	3.60137	18.179	8.22083	7.55316	10.3824	14.1534	9.98684	2.35889	11.3177	11.5076	CO_vs_CH4
PADDDONK_01335	341.961	-1.24419	0.291215	-4.2724	1.93376e-05	0.000102164	Downregulated	87	37	168	214	234	85	1986	2287	1873	15.1954	6.11588	25.5938	26.9179	20.5775	10.575	145.373	121.958	111.232	15.635	19.3568	126.188	CO_vs_CH4
PADDDONK_01336	5.45094	-0.360756	1.71502	-0.210351	0.833394	0.902083	Not significant	5	0	2	26	3	0	0	3	0	0.873299	0	0.304688	3.27039	0.263814	0	0	0.15998	0	0.392662	1.17807	0.0533266	CO_vs_CH4
PADDDONK_01337	267.111	0.332428	0.207456	1.6024	0.109067	0.189018	Not significant	61	48	137	570	559	231	406	644	473	1.89045	1.4078	3.70329	12.7216	8.72227	5.09934	5.27317	6.09356	4.98421	2.33384	8.84775	5.45031	CO_vs_CH4
PADDDONK_01338	56.0207	-0.350588	0.581453	-0.602951	0.546541	0.670807	Not significant	9	8	30	115	34	14	229	338	266	1.03796	0.873157	3.01781	9.55145	1.97424	1.15009	11.0684	11.9016	10.4309	1.64297	4.22526	11.1336	CO_vs_CH4
PADDDONK_01339	64.4732	1.61974	0.422866	3.83038	0.000127943	0.000566782	Upregulated	4	9	12	121	202	47	182	319	263	0.447647	0.953196	1.17136	9.75201	11.3818	3.74663	8.53608	10.8997	10.0076	0.8574	8.29347	9.81449	CO_vs_CH4
PADDDONK_01340	2.46688	-3.63956	1.7337	-2.0993	0.0357906	0.074871	Not significant	0	1	5	0	2	0	2	4	4	0	0.371375	1.7114	0	0.39515	0	0.32892	0.479246	0.533714	0.694257	0.131717	0.447293	CO_vs_CH4
PADDDONK_01341	52582	-0.245692	0.231256	-1.06243	0.288043	0.408867	Not significant	20263	15548	19249	80015	87972	46821	69322	102495	76752	106.168	77.0953	87.969	301.922	232.069	174.742	152.22	163.962	136.735	90.4107	236.244	150.972	CO_vs_CH4
PADDDONK_01342	1036.26	1.24143	0.246001	5.04644	4.50118e-07	3.19792e-06	Upregulated	183	146	220	1784	2941	1233	1721	4061	2586	7.86565	5.93883	8.24781	55.222	63.6447	37.7498	31.001	53.2926	37.7931	7.35077	52.2055	40.6956	CO_vs_CH4
PADDDONK_01343	108.278	1.24422	0.39166	3.17678	0.0014892	0.00494132	Upregulated	8	12	50	267	312	115	141	310	237	0.568774	0.807413	3.10065	13.6708	11.1683	5.82392	4.20127	6.72918	5.72926	1.49228	10.221	5.55324	CO_vs_CH4
PADDDONK_01344	1572.56	0.493534	0.257999	1.91293	0.0557569	0.109162	Not significant	399	437	420	2887	3686	1800	1706	2914	2214	15.8426	16.421	14.5457	82.5534	73.6874	50.909	28.3887	35.326	29.8904	15.6031	69.0499	31.2017	CO_vs_CH4
PADDDONK_01345	16925.5	0.256026	0.298644	0.857294	0.391283	0.518788	Not significant	4926	4850	4432	23613	35850	19499	23912	37152	28785	119.458	111.308	93.7461	412.388	437.717	336.822	243.024	275.077	237.349	108.171	395.642	251.816	CO_vs_CH4
PADDDONK_01346	50.5095	0.373271	0.397722	0.93852	0.347977	0.4749	Not significant	10	6	23	92	110	29	165	218	142	0.620455	0.352311	1.24472	4.11085	3.43626	1.28167	4.29048	4.12969	2.9957	0.73916	2.94293	3.80529	CO_vs_CH4
PADDDONK_01347	95.512	0.09191	0.335703	0.273784	0.784251	0.866	Not significant	18	9	42	148	122	50	345	579	473	1.37694	0.651552	2.80236	8.15337	4.69878	2.72445	11.0604	13.5229	12.3028	1.61028	5.1922	12.2954	CO_vs_CH4
PADDDONK_01348	49.5653	1.53566	0.492955	3.11521	0.00183816	0.00589748	Upregulated	1	6	15	118	105	50	125	288	148	0.07281	0.413434	0.952609	6.18738	3.84914	2.59315	3.81428	6.40227	3.66398	0.479618	4.20989	4.62684	CO_vs_CH4
PADDDONK_01349	303.497	-0.187976	0.209088	-0.899027	0.368638	0.496365	Not significant	76	51	153	384	452	215	884	1361	949	6.8346	4.34045	12.0012	24.8694	20.4655	13.7723	33.3168	37.3687	29.0179	7.72541	19.7024	33.2345	CO_vs_CH4
PADDDONK_01350	30.5758	0.50259	0.550128	0.913587	0.360934	0.48792	Not significant	4	2	20	61	62	27	91	109	61	0.308328	0.145897	1.34467	3.38623	2.40618	1.48246	2.93972	2.56525	1.59876	0.599631	2.42496	2.36791	CO_vs_CH4
PADDDONK_01351	50.9553	1.19923	0.517413	2.31774	0.0204635	0.0465201	Upregulated	8	0	20	73	142	51	141	262	180	0.808459	0	1.76291	5.31281	7.22503	3.67118	5.97171	8.08388	6.18501	0.857123	5.403	6.74687	CO_vs_CH4
PADDDONK_01352	43.3833	0.473091	0.658086	0.718889	0.47221	0.598681	Not significant	2	2	29	75	96	18	194	228	155	0.231541	0.219126	2.92839	6.25307	5.59568	1.48436	9.41265	8.05905	6.10142	1.12635	4.44437	7.85771	CO_vs_CH4
PADDDONK_01353	1003.64	-2.05979	0.259552	-7.93595	2.08884e-15	5.14999e-14	Downregulated	282	202	679	458	390	262	4244	5829	5078	21.7371	14.7356	45.6515	25.4245	15.1356	14.3854	137.101	137.182	133.09	27.3748	18.3152	135.791	CO_vs_CH4
PADDDONK_01354	50.8981	1.10835	0.396885	2.79262	0.00522829	0.0146321	Upregulated	13	6	10	95	140	54	112	170	110	1.03918	0.453903	0.697236	5.46896	5.63454	3.07474	3.75212	4.14903	2.98979	0.730106	4.72608	3.63031	CO_vs_CH4
PADDDONK_01355	40.0412	0.667275	0.601237	1.10984	0.267069	0.386243	Not significant	6	2	22	90	116	13	118	165	128	0.588626	0.185688	1.88254	6.35864	5.72967	0.908446	4.85157	4.94223	4.26971	0.885617	4.33225	4.68784	CO_vs_CH4
PADDDONK_01356	65.7568	1.9937	0.457643	4.35645	1.32188e-05	7.2328e-05	Upregulated	2	4	17	173	188	51	180	338	241	0.341425	0.646235	2.53132	21.2689	16.1587	6.20159	12.878	17.617	13.9889	1.17299	14.5431	14.828	CO_vs_CH4
PADDDONK_01357	149.984	-0.126101	0.271198	-0.464979	0.641947	0.751963	Not significant	40	36	58	272	224	82	339	650	442	3.56533	3.03673	4.5092	17.4599	10.0524	5.2062	12.6634	17.689	13.3956	3.70375	10.9062	14.5827	CO_vs_CH4
PADDDONK_01358	198.454	-1.28093	0.355892	-3.5992	0.000319199	0.00127038	Downregulated	79	78	97	254	234	50	265	652	524	3.12036	2.91566	3.34181	7.22512	4.65347	1.40674	4.38667	7.86277	7.03735	3.12594	4.42844	6.42893	CO_vs_CH4
PADDDONK_01359	2698.26	0.862716	0.236148	3.65328	0.000258914	0.00105971	Upregulated	602	556	623	5527	6516	3170	3873	7255	4512	19.665	17.1884	17.7508	130.023	107.167	73.7605	53.022	72.3578	50.1149	18.2014	103.65	58.4982	CO_vs_CH4
PADDDONK_01360	108.882	0.436035	0.264501	1.64852	0.0992461	0.175076	Not significant	26	16	53	231	259	88	175	287	209	1.55568	0.906008	2.76602	9.9539	7.80244	3.75057	4.38831	5.243	4.25201	1.74257	7.16897	4.62777	CO_vs_CH4
PADDDONK_01361	28.0368	0.728599	0.639631	1.13909	0.254664	0.372991	Not significant	2	4	13	37	102	12	87	140	81	0.204163	0.386431	1.15751	2.72009	5.24241	0.872561	3.72202	4.36341	2.81147	0.5827	2.94502	3.6323	CO_vs_CH4
PADDDONK_01362	70.5538	1.66974	0.446495	3.73966	0.000184273	0.000782829	Upregulated	4	7	18	115	255	58	224	338	211	0.342393	0.567057	1.34391	7.08918	10.9897	3.53639	8.03571	8.83348	6.14111	0.751119	7.2051	7.6701	CO_vs_CH4
PADDDONK_01363	34.4201	1.35633	0.503282	2.69497	0.00703941	0.018767	Upregulated	2	2	11	63	80	27	130	191	154	0.279779	0.264777	1.34218	6.34687	5.63454	2.6904	7.6215	8.15773	7.32498	0.628911	4.8906	7.7014	CO_vs_CH4
PADDDONK_01364	79.0566	1.88258	0.416478	4.52023	6.17723e-06	3.57348e-05	Upregulated	4	6	20	179	262	65	183	394	269	0.334805	0.475278	1.46014	10.7899	11.0412	3.87536	6.4194	10.0688	7.65569	0.756741	8.56883	8.04797	CO_vs_CH4
PADDDONK_01365	207.752	0.401472	0.228575	1.75641	0.0790181	0.145077	Not significant	34	48	73	395	393	154	515	841	588	2.55559	3.41443	4.78595	21.3818	14.8727	8.2452	16.223	19.3001	15.0276	3.58533	14.8332	16.8503	CO_vs_CH4
PADDDONK_01366	63.4577	0.0669513	0.373156	0.179419	0.857609	0.918528	Not significant	16	15	21	120	122	27	169	267	186	2.09289	1.85688	2.39596	11.3043	8.03471	2.5157	9.26457	10.6632	8.27257	2.11524	7.28489	9.40012	CO_vs_CH4
PADDDONK_01367	74.0573	0.479479	0.347204	1.38097	0.167287	0.268981	Not significant	20	12	27	174	172	46	139	250	149	2.24655	1.27565	2.64535	14.0757	9.72744	3.68054	6.54355	8.57388	5.6908	2.05585	9.16122	6.93608	CO_vs_CH4
PADDDONK_01368	170.486	0.312354	0.475309	0.65716	0.511078	0.637808	Not significant	24	18	128	448	236	131	356	538	325	3.6079	2.56083	16.7836	48.5014	17.8623	14.0275	22.4287	24.6931	16.6122	7.65078	26.7971	21.2447	CO_vs_CH4
PADDDONK_01369	80.2817	-0.318433	0.381346	-0.835025	0.403704	0.531109	Not significant	30	12	20	83	132	32	281	475	340	7.4916	2.83596	4.35628	14.9268	16.5963	5.69208	29.4084	36.2158	28.8691	4.89461	12.405	31.4978	CO_vs_CH4
PADDDONK_01370	325.988	0.107562	0.166794	0.644878	0.519006	0.646339	Not significant	72	62	122	440	572	231	959	1463	1167	8.46522	6.89862	12.5112	37.2557	33.8599	19.3457	47.2537	52.5171	46.6527	9.29167	30.1538	48.8079	CO_vs_CH4
PADDDONK_01371	3324.32	0.302457	0.220423	1.37217	0.17001	0.272728	Not significant	899	849	954	5396	7320	3151	5747	8796	6818	77.3912	69.1678	71.6329	334.532	317.268	193.218	207.341	231.189	199.567	72.7306	281.673	212.699	CO_vs_CH4
PADDDONK_01372	1309.38	1.047	0.214786	4.8746	1.0903e-06	7.17968e-06	Upregulated	259	241	289	2863	3142	1563	2095	3630	2491	19.0878	16.8088	18.5774	151.953	116.586	82.0505	64.7069	81.6794	62.4208	18.158	116.863	69.6024	CO_vs_CH4
PADDDONK_01373	8.64014	-0.101549	0.916258	-0.11083	0.911751	0.94941	Not significant	2	2	3	6	26	2	25	49	32	0.990693	0.93757	1.29617	2.1404	6.48434	0.705678	5.18992	7.41064	5.38964	1.07481	3.11014	5.99673	CO_vs_CH4
PADDDONK_01374	18.412	0.348796	0.606249	0.575334	0.565066	0.686364	Not significant	2	2	14	42	33	18	30	45	40	0.250756	0.23731	1.53103	3.79232	2.08314	1.60754	1.57636	1.7226	1.70523	0.673031	2.49433	1.66806	CO_vs_CH4
PADDDONK_01375	17.192	0.0728841	0.751133	0.0970323	0.922701	0.956892	Not significant	4	8	2	12	52	14	27	42	35	0.276578	0.523494	0.12062	0.597548	1.81027	0.68953	0.782408	0.886661	0.82286	0.306898	1.03245	0.830643	CO_vs_CH4
PADDDONK_01376	648.856	-1.82202	0.366555	-4.97065	6.67282e-07	4.547e-06	Downregulated	160	159	348	239	258	232	3881	4070	2163	49.3325	46.3954	93.589	53.0694	40.0512	50.9528	501.497	383.14	226.762	63.1056	48.0245	370.466	CO_vs_CH4
PADDDONK_01377	44.08	-8.0206	1.30089	-6.16548	7.02689e-10	8.53531e-09	Downregulated	6	4	28	0	0	0	228	367	468	1.07915	0.680854	4.39258	0	0	0	17.1861	20.1533	28.6204	2.05086	0	21.9866	CO_vs_CH4
PADDDONK_01378	1442.99	-1.25057	0.392503	-3.18614	0.00144186	0.00479693	Downregulated	176	122	829	710	785	326	7932	14611	8399	11.0562	7.25301	45.4235	32.1208	24.8283	14.5874	208.828	280.236	179.4	21.2443	23.8455	222.821	CO_vs_CH4
PADDDONK_01379	630.243	0.621803	0.200524	3.1009	0.00192937	0.00616148	Upregulated	140	134	197	1239	1427	648	865	1855	1305	9.83781	8.91128	12.0745	62.7012	50.4868	32.4349	25.4741	39.7983	31.1804	10.2745	48.541	32.1509	CO_vs_CH4
PADDDONK_01380	5999.11	-2.31459	0.170694	-13.5598	6.93011e-42	1.30475e-39	Downregulated	1937	1495	2478	1870	2464	1086	30415	37704	32748	522.577	381.704	583.116	363.326	334.692	208.698	3438.91	3105.7	3004.04	495.799	302.238	3182.88	CO_vs_CH4
PADDDONK_01381	2093.41	0.0963135	0.178899	0.538368	0.590323	0.70832	Not significant	519	463	742	3038	3291	1816	5559	7721	6071	19.1013	16.1265	23.8195	80.5225	60.9827	47.6079	85.7441	86.7601	75.9725	19.6824	63.0377	82.8256	CO_vs_CH4
PADDDONK_01382	90.8552	0.0660896	0.52109	0.12683	0.899075	0.943016	Not significant	8	8	65	171	110	49	302	492	365	3.31136	3.1338	23.4672	50.9737	22.9241	14.4471	52.3884	62.1773	51.37	9.9708	29.4483	55.3119	CO_vs_CH4
PADDDONK_01383	79.5977	1.95047	0.489499	3.98463	6.75855e-05	0.000317391	Upregulated	6	3	23	185	313	61	143	384	228	0.820348	0.388179	2.74288	18.216	21.5464	5.94079	8.19397	16.0298	10.5994	1.31714	15.2344	11.6077	CO_vs_CH4
PADDDONK_01384	345.506	0.703403	0.198069	3.5513	0.000383334	0.00149648	Upregulated	73	71	109	774	790	333	485	919	732	10.7599	9.90394	14.0134	82.1599	58.6267	34.962	29.9598	41.3572	36.6857	11.5591	58.5829	36.0009	CO_vs_CH4
PADDDONK_01385	57.9238	0.897649	0.480637	1.86762	0.0618146	0.118865	Not significant	16	11	12	136	187	46	40	163	97	2.7785	1.80779	1.81762	17.0084	16.3499	5.69003	2.91113	8.64227	5.72746	2.13463	13.0161	5.76029	CO_vs_CH4
PADDDONK_01386	218.161	-1.00817	0.220297	-4.5764	4.73055e-06	2.78719e-05	Downregulated	73	48	116	169	264	97	738	978	748	6.66398	4.14684	9.23637	11.1104	12.1338	6.3074	28.2344	27.2584	23.2174	6.6824	9.85056	26.2367	CO_vs_CH4
PADDDONK_01387	207.931	1.41601	0.29397	4.81684	1.45847e-06	9.33694e-06	Upregulated	30	28	67	756	592	192	202	281	248	5.20968	4.60164	10.1484	94.5465	51.7601	23.7497	14.7012	14.8986	14.6434	6.65323	56.6854	14.7477	CO_vs_CH4
PADDDONK_01389	14.0027	0.337041	0.884436	0.381081	0.703143	0.800555	Not significant	0	0	13	25	31	8	47	61	51	0	0	1.84205	2.92482	2.53554	0.925728	3.19989	3.02557	2.81706	0.614017	2.1287	3.01417	CO_vs_CH4
PADDDONK_01390	380.75	-0.340677	0.159445	-2.13665	0.0326263	0.0693373	Not significant	108	91	160	477	584	234	1012	1459	1264	10.327	8.23489	13.3446	32.8476	28.1156	15.938	40.555	42.5949	41.096	10.6355	25.6338	41.4153	CO_vs_CH4
PADDDONK_01391	616.408	0.450722	0.305766	1.47408	0.140461	0.235162	Not significant	82	51	218	532	1119	370	2935	3911	3409	6.19431	3.64598	14.3638	28.9417	42.5591	19.9089	92.9178	90.2023	87.5601	8.06801	30.4699	90.2267	CO_vs_CH4
PADDDONK_01392	195.381	0.979817	0.440094	2.22638	0.0259886	0.0571969	Not significant	10	30	90	375	429	215	349	898	521	0.680544	1.93215	5.34233	18.379	14.6993	10.4223	9.9539	18.6588	12.0557	2.65168	14.5002	13.5561	CO_vs_CH4
PADDDONK_01393	88.1317	-2.10197	0.535041	-3.92862	8.54352e-05	0.000393192	Downregulated	7	19	62	20	59	11	511	573	547	2.40356	6.17411	18.5687	4.94561	10.1998	2.6904	73.5341	60.0705	63.8622	9.04877	5.94527	65.8223	CO_vs_CH4
PADDDONK_01394	157.108	-0.0736245	0.261528	-0.281516	0.778314	0.860822	Not significant	28	29	52	181	193	89	763	848	692	3.66256	3.58996	5.93284	17.0506	12.7106	8.29248	41.8276	33.8667	30.7775	4.39512	12.6846	35.4906	CO_vs_CH4
PADDDONK_01395	60.0579	0.448874	0.409002	1.09749	0.272428	0.391908	Not significant	6	6	28	87	121	33	206	376	272	0.444355	0.420528	1.80871	4.64015	4.51178	1.74085	6.39378	8.50193	6.84933	0.891198	3.63092	7.24835	CO_vs_CH4
PADDDONK_01396	701.659	-2.13032	0.248938	-8.55767	1.15174e-17	4.09296e-16	Downregulated	175	109	398	211	289	140	3634	4949	4333	13.3869	7.89102	26.5557	11.6241	11.1307	7.62847	116.503	115.587	112.702	15.9445	10.1277	114.931	CO_vs_CH4
PADDDONK_01397	4110.39	-1.81024	0.166115	-10.8975	1.18497e-27	9.08919e-26	Downregulated	993	825	1808	1766	1908	869	23941	26400	24030	86.9699	68.3815	138.118	111.39	84.1359	54.2134	878.767	705.951	715.606	97.8232	83.2463	766.775	CO_vs_CH4
PADDDONK_01398	1570.91	-0.0706765	0.205923	-0.343217	0.731435	0.824831	Not significant	291	273	370	1263	2138	793	7230	10575	8980	15.7579	13.9905	17.4759	49.254	58.2902	30.5876	164.08	174.838	165.341	15.7414	46.044	168.086	CO_vs_CH4
PADDDONK_01399	2.84381	-4.57607	1.83341	-2.49593	0.0125627	0.0305727	Downregulated	4	0	2	0	0	1	1	2	1	1.67867	0	0.732097	0	0	0.298933	0.175881	0.256264	0.142694	0.803591	0.0996443	0.191613	CO_vs_CH4
PADDDONK_01400	1083.71	-2.02751	0.24741	-8.19494	2.50724e-16	7.2118e-15	Downregulated	317	228	719	635	485	214	4690	5661	5461	57.7019	39.2763	114.154	83.2412	44.4484	27.7467	357.78	314.612	337.99	70.3775	51.8121	336.794	CO_vs_CH4
PADDDONK_01401	35.2774	0.172479	0.608167	0.283604	0.776714	0.859902	Not significant	11	6	8	65	83	6	117	168	130	1.20427	0.62165	0.763928	5.1248	4.575	0.467895	5.36819	5.61552	4.8392	0.863281	3.38923	5.2743	CO_vs_CH4
PADDDONK_01402	328.48	-0.153731	0.241683	-0.636085	0.524721	0.650772	Not significant	67	90	96	365	502	206	1026	1688	1302	6.50959	8.27534	8.13546	25.5391	24.5565	14.2565	41.777	50.0728	43.012	7.64013	21.4507	44.954	CO_vs_CH4
PADDDONK_01403	1115.03	-0.249235	0.279515	-0.891669	0.372571	0.499408	Not significant	119	115	340	587	887	468	7523	8144	8094	11.7124	10.7118	29.1885	41.6076	43.9549	32.8106	310.315	244.731	270.872	17.2043	39.4577	275.306	CO_vs_CH4
PADDDONK_01404	84.9185	0.757173	0.408978	1.85138	0.0641152	0.122134	Not significant	12	12	32	88	238	85	200	414	250	3.15299	2.98392	7.33371	16.6517	31.4848	15.9084	22.0233	33.2118	22.3348	4.4902	21.3483	25.8566	CO_vs_CH4
PADDDONK_01405	451.127	0.370778	0.207317	1.78846	0.073702	0.137267	Not significant	76	102	154	810	828	337	1226	1973	1259	3.61642	4.59335	6.39173	27.7577	19.8371	11.4225	24.4494	28.6644	20.37	4.86717	19.6725	24.4946	CO_vs_CH4
PADDDONK_01406	241.412	-1.17185	0.235235	-4.98162	6.30547e-07	4.33842e-06	Downregulated	52	64	148	175	241	96	879	1151	988	5.05222	5.88468	12.5422	12.2448	11.7891	6.64381	35.7914	34.1432	32.6389	7.82636	10.2259	34.1912	CO_vs_CH4
PADDDONK_01407	417.553	0.335127	0.279392	1.19949	0.230339	0.344676	Not significant	59	116	142	712	852	320	839	1728	1228	3.70635	6.89631	7.78063	32.2113	26.9474	14.319	22.0886	33.1427	26.2297	6.12776	24.4925	27.1537	CO_vs_CH4
PADDDONK_01408	92.881	0.935989	0.375565	2.49221	0.0126949	0.0308583	Upregulated	28	6	20	204	194	80	225	375	301	1.85945	0.377089	1.15848	9.75644	6.48653	3.78429	6.26213	7.60343	6.79664	1.13168	6.67576	6.8874	CO_vs_CH4
PADDDONK_01409	178.251	-0.61365	0.400545	-1.53204	0.125513	0.213063	Not significant	22	20	112	183	142	71	863	1123	970	2.57657	2.21674	11.4412	15.4349	8.37319	5.92304	42.3586	40.1559	38.627	5.41149	9.91038	40.3805	CO_vs_CH4
PADDDONK_01410	46.3231	-0.63507	0.704352	-0.901637	0.36725	0.495004	Not significant	2	2	31	51	26	10	280	441	239	0.901974	0.853609	12.1943	16.5641	5.90365	3.21241	52.9217	60.723	36.649	4.64997	8.56006	50.0979	CO_vs_CH4
PADDDONK_01411	117.943	0.974647	0.353158	2.7598	0.0057836	0.0159174	Upregulated	15	18	24	133	258	112	361	772	470	1.72993	1.9646	2.41425	11.0465	14.981	9.20075	17.4484	27.1835	18.4305	2.03626	11.7427	21.0208	CO_vs_CH4
PADDDONK_01412	1370.4	0.305434	0.232339	1.31461	0.188643	0.29463	Not significant	329	350	453	2550	2330	1402	2058	4108	2997	29.3248	29.5238	35.2184	163.687	104.563	89.0132	76.877	111.794	90.8294	31.3557	119.088	93.167	CO_vs_CH4
PADDDONK_01413	76.6197	-0.387204	0.37912	-1.02132	0.307102	0.428954	Not significant	24	22	35	112	77	71	113	221	192	13.4294	11.6502	17.0823	45.1333	21.693	28.299	26.4994	37.7562	36.5298	14.0539	31.7084	33.5951	CO_vs_CH4
PADDDONK_01414	1037.76	0.200583	0.214753	0.934018	0.350294	0.477433	Not significant	240	251	370	2027	1804	781	1812	4039	2695	18.6904	18.4989	25.1328	113.683	70.7338	43.3237	59.1394	96.0355	71.3619	20.774	75.9134	75.5123	CO_vs_CH4
PADDDONK_01416	426.455	-2.23196	0.320975	-6.95368	3.55876e-12	5.99203e-11	Downregulated	76	66	269	168	158	48	2402	3200	2641	17.3972	14.2979	53.7093	27.6954	18.2098	7.82661	230.436	223.648	205.558	28.4681	17.9106	219.881	CO_vs_CH4
PADDDONK_01417	1581.1	-0.567417	0.129036	-4.39736	1.09573e-05	6.05556e-05	Not significant	327	286	532	1309	1661	593	7746	10736	8282	39.5227	32.7137	56.0845	113.939	101.077	51.053	392.363	396.18	340.357	42.7736	88.6896	376.3	CO_vs_CH4
PADDDONK_01418	1324.35	0.509868	0.184479	2.76382	0.00571283	0.0157535	Not significant	225	201	267	1595	2131	888	5495	8416	6521	17.751	15.0072	18.3732	90.6222	84.6461	49.9023	181.685	202.72	174.926	17.0438	75.0569	186.444	CO_vs_CH4
PADDDONK_01419	19715.2	-1.50041	0.236808	-6.33598	2.35844e-10	3.0924e-09	Downregulated	6453	5639	6609	10913	14181	6268	87374	96860	100373	598.113	494.639	534.305	728.449	661.777	413.826	3394.03	2741.05	3163.29	542.352	601.351	3099.45	CO_vs_CH4
PADDDONK_01420	1890.86	0.409941	0.249218	1.64491	0.0999883	0.176085	Not significant	306	246	341	1734	2524	1178	9729	10601	12830	40.9121	31.1265	39.7665	166.96	169.904	112.187	545.143	432.741	583.254	37.2684	149.684	520.379	CO_vs_CH4
PADDDONK_01421	65.2303	-2.06812	0.608713	-3.39753	0.000679979	0.00248147	Downregulated	11	6	44	21	44	2	379	442	488	6.27127	3.23727	21.88	8.62216	12.6299	0.812195	90.5553	76.9371	94.5983	10.4629	7.35474	87.3636	CO_vs_CH4
PADDDONK_01422	50.0271	-1.63382	0.542766	-3.01018	0.00261095	0.00800485	Downregulated	7	10	31	39	22	7	326	237	289	4.80711	6.49907	18.5687	19.2879	7.60663	3.42414	93.8244	49.6919	67.4815	9.95828	10.1062	70.3326	CO_vs_CH4
PADDDONK_01423	9.00695	1.30135	0.962061	1.35267	0.176161	0.280207	Not significant	2	0	2	23	16	6	38	33	43	0.380077	0	0.331516	3.14777	1.53089	0.812195	3.02648	1.91473	2.7785	0.237198	1.83029	2.57323	CO_vs_CH4
PADDDONK_01424	7172.6	0.22079	0.214973	1.02706	0.304392	0.425656	Not significant	1996	1903	2214	11341	15639	6765	11023	18330	14403	108.669	98.0504	105.137	444.663	428.685	262.35	251.511	304.691	266.624	103.952	378.566	274.275	CO_vs_CH4
PADDDONK_01425	2303.84	0.761469	0.16925	4.49908	6.82489e-06	3.90991e-05	Upregulated	508	409	769	5178	4711	2636	3409	5529	4424	39.7663	30.2998	52.5062	291.909	185.673	146.982	111.838	132.144	117.752	40.8574	208.188	120.578	CO_vs_CH4
PADDDONK_01426	427.875	-6.2507	0.401503	-15.5683	1.19588e-54	3.81025e-52	Downregulated	93	67	193	8	7	5	2560	3491	3763	17.3463	11.8267	31.3988	1.0746	0.657363	0.664296	200.113	198.804	238.648	20.1906	0.798754	212.522	CO_vs_CH4
PADDDONK_01427	12393.5	-1.54522	0.126279	-12.2366	1.98217e-34	2.56566e-32	Downregulated	3858	3513	6030	7730	8865	4079	46267	65254	52410	281.579	242.651	383.874	406.305	325.762	212.06	1415.21	1454.11	1300.63	302.701	314.709	1389.98	CO_vs_CH4
PADDDONK_01428	68.635	1.95598	0.410027	4.77037	1.83885e-06	1.15753e-05	Upregulated	5	2	16	149	188	61	232	377	251	1.3989	0.529553	3.90452	30.0217	26.4823	12.1566	27.2029	32.2038	23.8775	1.94432	22.8869	27.7614	CO_vs_CH4
PADDDONK_01429	190.434	0.444025	0.238951	1.85822	0.0631372	0.120656	Not significant	32	26	64	280	294	147	601	1154	795	7.86111	6.04466	13.7134	49.5365	36.3634	25.7228	61.8757	86.5546	66.4051	9.2064	37.2076	71.6118	CO_vs_CH4
PADDDONK_01430	117.643	0.383721	0.312623	1.22742	0.219664	0.33182	Not significant	21	22	37	223	180	76	296	687	444	4.0938	4.05877	6.29132	31.3073	17.667	10.5533	24.183	40.8898	29.43	4.81463	19.8425	31.5009	CO_vs_CH4
PADDDONK_01431	1186.66	-1.57348	0.245172	-6.41789	1.38178e-10	1.8765e-09	Downregulated	184	193	524	412	679	227	7382	8412	8431	33.6956	33.4485	83.6987	54.3358	62.6049	29.6107	566.553	470.332	524.97	50.2809	48.8504	520.619	CO_vs_CH4
PADDDONK_01432	194.589	-0.0259473	0.323188	-0.0802855	0.93601	0.967063	Not significant	14	22	47	98	204	64	1253	1655	1500	2.91742	4.33869	8.54282	14.7072	21.4035	9.49988	109.429	105.298	106.283	5.26631	15.2035	107.003	CO_vs_CH4
PADDDONK_01433	483.403	-0.0371855	0.212559	-0.174942	0.861125	0.919984	Not significant	87	60	126	484	431	246	2600	3441	2808	9.70038	6.33119	12.2539	38.8641	24.1953	19.5376	121.494	117.14	106.455	9.42848	27.5323	115.03	CO_vs_CH4
PADDDONK_01434	1885.04	0.0502383	0.170892	0.293978	0.768775	0.854378	Not significant	381	380	583	2041	3194	1209	6771	10204	7675	31.7145	29.9351	42.3285	122.351	133.86	71.6846	236.209	259.33	217.226	34.6594	109.299	237.588	CO_vs_CH4
PADDDONK_01435	585.607	0.464643	0.207153	2.243	0.0248969	0.055087	Not significant	86	96	193	725	1140	437	1868	3504	2302	6.74958	7.1304	13.212	40.9779	45.0471	24.4302	61.4422	83.964	61.4305	9.03065	36.8184	68.9456	CO_vs_CH4
PADDDONK_01436	863.917	0.846907	0.196222	4.31608	1.58826e-05	8.55469e-05	Upregulated	139	133	206	1282	2056	698	2960	4273	2831	10.9662	9.93016	14.1755	72.8387	81.667	39.225	97.8687	102.926	75.9417	11.6906	64.5769	92.2454	CO_vs_CH4
PADDDONK_01437	953.698	0.296052	0.199397	1.48473	0.137615	0.231144	Not significant	231	188	292	1253	1798	867	2507	3811	2994	29.4512	22.6837	32.4718	115.047	115.415	78.7367	133.954	148.347	129.79	28.2022	103.066	137.364	CO_vs_CH4
PADDDONK_01438	742.57	-0.164295	0.198788	-0.826482	0.408531	0.535316	Not significant	162	94	180	686	801	315	3940	4994	4442	10.9264	6.00003	10.5893	33.3211	27.2005	15.1335	111.37	102.84	101.869	9.17189	25.2183	105.359	CO_vs_CH4
PADDDONK_01439	617.057	0.57807	0.179827	3.2146	0.00130627	0.00441681	Not significant	76	45	124	633	742	274	3229	5224	4353	10.072	5.64392	14.3337	60.4146	49.5098	25.8656	179.343	211.377	196.152	10.0166	45.2633	195.624	CO_vs_CH4
PADDDONK_01440	505.413	-0.124314	0.200671	-0.619491	0.535593	0.661032	Not significant	116	110	214	637	687	401	1339	2183	1800	9.5767	8.59439	15.4101	37.8731	28.556	23.5814	46.3287	55.0253	50.5279	11.1937	30.0035	50.6273	CO_vs_CH4
PADDDONK_01441	32.2627	1.28412	0.57902	2.21775	0.0265719	0.0582949	Not significant	0	7	13	81	79	44	39	88	40	0	1.29143	2.21046	11.3717	7.75385	6.1098	3.18628	5.2377	2.65135	1.1673	8.41179	3.69178	CO_vs_CH4
PADDDONK_01442	2731.65	-0.052432	0.2179	-0.240624	0.809847	0.885062	Not significant	827	711	1019	4658	4773	2105	3945	9583	5761	35.8519	29.1703	38.5312	145.425	104.179	65.0018	71.6745	126.841	84.9189	34.5178	104.869	94.478	CO_vs_CH4
PADDDONK_01447	2.76707	-5.69391	2.19723	-2.5914	0.00955864	0.0241267	Downregulated	2	0	6	0	0	0	0	1	0	0.237922	0	0.622571	0	0	0	0	0.0363208	0	0.286831	0	0.0121069	CO_vs_CH4
PADDDONK_01449	3679.33	0.471631	0.174264	2.70641	0.0068014	0.0182457	Not significant	571	484	762	3958	5046	2383	15483	28648	19702	16.67	13.3724	19.4038	83.2163	74.1702	49.5553	189.437	255.355	195.573	16.482	68.9806	213.455	CO_vs_CH4
PADDDONK_01450	302.37	0.655677	0.249283	2.63025	0.00853211	0.0220462	Upregulated	30	30	50	252	365	159	1482	3034	1964	3.06245	2.89823	4.45194	18.526	18.7596	11.5614	63.4026	94.5613	68.1694	3.47087	16.2823	75.3778	CO_vs_CH4
PADDDONK_01451	195.911	1.36718	0.263822	5.18221	2.19272e-07	1.69129e-06	Upregulated	10	17	30	241	304	118	1041	1636	1203	0.827839	1.33186	2.16621	14.368	12.6708	6.95818	36.1167	41.3504	33.862	1.44197	11.3323	37.1097	CO_vs_CH4
PADDDONK_01452	48.6723	-0.543183	0.401897	-1.35155	0.176519	0.280669	Not significant	13	5	16	47	38	19	222	371	280	5.23746	1.90639	5.62251	13.6367	7.70805	5.45254	37.4837	45.6354	38.3563	4.25546	8.93243	40.4918	CO_vs_CH4
PADDDONK_01453	74.0932	-1.36864	0.389511	-3.51373	0.000441855	0.00169774	Downregulated	11	11	32	42	45	9	472	601	469	4.15472	3.93193	10.5422	11.4244	8.55746	2.42136	74.7141	69.3065	60.2313	6.20962	7.46773	68.084	CO_vs_CH4
PADDDONK_01454	212.353	-2.85963	0.387532	-7.37908	1.59385e-13	3.23615e-12	Downregulated	45	34	151	65	38	24	1247	1306	1315	16.1872	11.5745	47.3772	16.8386	6.88219	6.14948	187.991	143.434	160.837	25.0463	9.95677	164.088	CO_vs_CH4
PADDDONK_01455	345.111	-2.56037	0.325392	-7.86858	3.58684e-15	8.63761e-14	Downregulated	80	66	302	122	141	50	1377	2294	1609	11.5109	8.98728	37.9017	12.6419	10.2146	5.12457	83.0358	100.778	78.7184	19.4666	9.32704	87.5106	CO_vs_CH4
PADDDONK_01456	12.9752	-0.544092	2.24651	-0.242194	0.80863	0.884545	Not significant	9	1	9	0	76	0	2	1	0	3.48648	0.366614	3.04102	0	14.8232	0	0.324703	0.118276	0	2.29804	4.94106	0.147659	CO_vs_CH4
PADDDONK_01457	2.22359	0.376447	3.10647	0.121181	0.903547	0.946269	Not significant	2	0	0	0	18	0	0	0	0	0.795162	0	0	0	3.60314	0	0	0	0	0.265054	1.20105	0	CO_vs_CH4
PADDDONK_01458	3.60553	-4.89488	1.71211	-2.85898	0.00425006	0.012276	Downregulated	2	0	2	0	0	0	18	24	28	1.34294	0	1.17136	0	0	0	5.06536	4.92026	6.39271	0.838098	0	5.45945	CO_vs_CH4
PADDDONK_01459	2.72731	-0.104671	1.56934	-0.0666975	0.946823	0.974864	Not significant	2	0	0	2	5	2	14	5	9	0.238863	0	0	0.172021	0.300657	0.170144	0.700742	0.182322	0.365478	0.0796209	0.214274	0.416181	CO_vs_CH4
PADDDONK_01460	25.282	1.85115	0.639738	2.89361	0.0038084	0.011148	Upregulated	4	2	4	81	59	26	44	118	48	0.459561	0.217459	0.400844	6.70196	3.41286	2.12777	2.11859	4.13919	1.8751	0.359288	4.08086	2.71096	CO_vs_CH4
PADDDONK_01461	50.8901	2.14225	0.510996	4.19229	2.7615e-05	0.000141561	Upregulated	5	0	11	126	160	38	172	257	172	0.334249	0	0.641395	6.06603	5.38522	1.80947	4.81882	5.24547	3.90957	0.325215	4.42024	4.65795	CO_vs_CH4
PADDDONK_01462	201.437	1.38405	0.252289	5.48596	4.11224e-08	3.65513e-07	Upregulated	18	18	41	308	429	163	758	1391	922	0.849829	0.804259	1.6884	10.4723	10.1976	5.48168	14.9982	20.051	14.801	1.11416	8.71722	16.6167	CO_vs_CH4
PADDDONK_01463	1.39486	0.331223	2.3753	0.139445	0.889099	0.938374	Not significant	0	0	0	0	4	0	14	10	13	0	0	0	0	1.1932	0	3.47623	1.80892	2.61886	0	0.397732	2.63467	CO_vs_CH4
PADDDONK_01464	1948.19	-1.34667	0.15562	-8.65356	4.99184e-18	1.87965e-16	Downregulated	873	626	1178	1737	2010	959	3590	5151	3806	63.8709	43.3439	75.1738	91.5214	74.0403	49.9775	110.077	115.062	94.68	60.7962	71.8464	106.606	CO_vs_CH4
PADDDONK_01465	448.359	-1.44066	0.347394	-4.14704	3.36796e-05	0.000169297	Downregulated	287	179	218	327	488	307	258	278	318	64.7167	38.199	42.8769	53.1026	55.4035	49.3106	24.3818	19.1395	24.3816	48.5975	52.6056	22.6343	CO_vs_CH4
PADDDONK_01466	1417.41	0.49627	0.168472	2.94571	0.00322217	0.00960346	Not significant	361	264	486	2906	3031	1261	2205	4118	3447	25.1917	17.4349	29.5815	146.043	106.493	62.6807	64.4869	87.7381	81.7886	24.0694	105.072	78.0045	CO_vs_CH4
PADDDONK_01467	736.886	-0.611136	0.228015	-2.68025	0.00735682	0.0194336	Downregulated	146	116	386	683	899	278	2791	4738	3637	19.0976	14.3598	44.0399	64.3401	59.2066	25.9023	153.003	189.222	161.76	25.8325	49.8163	167.995	CO_vs_CH4
PADDDONK_01468	1343.13	0.891354	0.218509	4.07926	4.518e-05	0.000223046	Upregulated	261	295	377	2871	4145	1359	1481	3006	1756	6.73477	7.20392	8.48508	53.3518	53.8505	24.9786	16.0158	23.6822	15.4066	7.47459	44.0603	18.3682	CO_vs_CH4
PADDDONK_01469	373.911	0.0760999	0.317208	0.239905	0.810404	0.885437	Not significant	56	82	107	654	402	173	1345	2594	1598	9.09733	12.6068	15.1615	76.5134	32.8803	20.0189	91.5714	128.661	88.268	12.2885	43.1375	102.833	CO_vs_CH4
PADDDONK_01470	566.423	-1.44377	0.234599	-6.15418	7.54667e-10	9.08672e-09	Downregulated	134	133	298	460	334	138	2306	3700	2778	28.3144	26.5962	54.9227	69.9994	35.5331	20.7706	204.209	238.702	199.589	36.6111	42.101	214.166	CO_vs_CH4
PADDDONK_01471	426.231	-0.168809	0.219191	-0.770144	0.441215	0.568737	Not significant	87	73	166	507	676	177	1770	2155	2018	24.5683	19.5093	40.888	103.109	96.1137	35.6038	209.479	185.803	193.766	28.3219	78.2755	196.349	CO_vs_CH4
PADDDONK_01472	325.434	0.667556	0.18049	3.69857	0.000216818	0.00090348	Upregulated	52	53	86	540	593	248	1109	1581	1314	8.9275	8.61126	12.8783	66.7658	51.2583	30.3281	79.7939	82.8722	76.7047	10.139	49.4507	79.7903	CO_vs_CH4
PADDDONK_01473	1515.31	-0.0592759	0.206369	-0.287233	0.773934	0.858269	Not significant	221	162	468	1472	1305	676	8558	10775	9759	37.7275	26.1725	69.6858	180.97	112.166	82.2015	612.28	561.608	566.463	44.5286	125.112	580.117	CO_vs_CH4
PADDDONK_01474	151.013	0.45396	0.256318	1.77108	0.0765473	0.141166	Not significant	38	36	45	265	339	148	223	443	304	3.08659	2.76734	3.18817	15.5016	13.8637	8.56298	7.59124	10.9863	8.39595	3.01404	12.6427	8.99116	CO_vs_CH4
PADDDONK_01475	279.793	-0.226232	0.239807	-0.94339	0.345482	0.472272	Not significant	88	75	97	465	390	186	602	927	807	14.9383	12.0488	14.3623	56.8468	33.3324	22.4905	42.8279	48.0451	46.5793	13.7831	37.5566	45.8175	CO_vs_CH4
PADDDONK_01476	168.62	-2.4033	0.403795	-5.95178	2.65242e-09	2.92189e-08	Downregulated	36	37	181	90	80	27	605	832	598	8.43241	8.20192	36.9794	15.1819	9.43458	4.50485	59.3904	59.5009	47.6267	17.8713	9.7071	55.506	CO_vs_CH4
PADDDONK_01477	419.88	-0.0198946	0.364748	-0.0545435	0.956502	0.981542	Not significant	32	52	125	283	554	117	2800	2567	3221	8.55678	13.1592	29.1543	54.498	74.5854	22.2851	313.784	209.574	292.854	16.9568	50.4561	272.071	CO_vs_CH4
PADDDONK_01478	150.527	1.78949	0.414529	4.31692	1.58222e-05	8.53328e-05	Upregulated	12	2	28	264	300	81	855	878	937	2.1843	0.344529	4.44551	34.6074	27.4938	10.5023	65.2242	48.7951	57.9924	2.32478	24.2012	57.3372	CO_vs_CH4
PADDDONK_01479	68.2234	1.79147	0.483593	3.70449	0.000211818	0.000884426	Upregulated	8	2	21	206	241	46	168	197	165	0.442727	0.104747	1.01367	8.21008	6.71501	1.81331	3.89643	3.32861	3.10478	0.520383	5.57947	3.44328	CO_vs_CH4
PADDDONK_01480	0	0	0	0	0	0	Not significant	0	0	0	0	0	0	0	0	0	0	0	0	0	0	0	0	0	0	0	0	0	CO_vs_CH4
PADDDONK_01481	54.3623	0.561144	0.433683	1.2939	0.195698	0.303248	Not significant	6	9	22	115	112	27	132	283	222	1.34294	1.90639	4.29497	18.5369	12.6214	4.30463	12.382	19.3394	16.895	2.51477	11.821	16.2055	CO_vs_CH4
PADDDONK_01482	79.7079	0.717782	0.409907	1.75109	0.0799311	0.146299	Not significant	16	18	31	222	157	92	38	106	115	1.05559	1.12386	1.78389	10.5478	5.21503	4.32343	1.05068	2.13516	2.57972	1.32111	6.69541	1.92185	CO_vs_CH4
PADDDONK_01483	344.329	0.630493	0.171526	3.67578	0.000237122	0.000977275	Upregulated	76	50	114	606	789	293	829	1295	995	7.4318	4.62717	9.72339	42.6763	38.8455	20.4087	33.974	38.6635	33.0829	7.26079	33.9768	35.2401	CO_vs_CH4
PADDDONK_01484	1952.39	-0.990523	0.213531	-4.63877	3.50485e-06	2.09482e-05	Downregulated	365	347	855	1232	1845	517	10844	12248	11091	60.2672	54.2228	123.136	146.498	153.38	60.8059	750.394	617.453	622.672	79.2088	120.228	663.506	CO_vs_CH4
PADDDONK_01485	27.1938	-1.11027	0.597527	-1.85811	0.0631535	0.120656	Not significant	6	8	18	28	10	19	82	115	81	1.26781	1.59977	3.31748	4.26084	1.06386	2.85972	7.26154	7.4191	5.81954	2.06169	2.72814	6.83339	CO_vs_CH4
PADDDONK_01486	5347.38	-0.667136	0.301261	-2.21448	0.0267956	0.0587235	Not significant	1956	2107	2171	4443	10403	3989	6817	10691	8576	133.114	135.702	128.869	217.754	356.449	193.369	194.429	222.139	198.445	132.562	255.858	205.005	CO_vs_CH4
PADDDONK_01487	899.92	-0.0636479	0.259087	-0.245662	0.805944	0.882893	Not significant	261	279	275	1182	1982	687	1577	2496	2056	23.8982	24.1765	21.9629	77.9428	91.3718	44.8073	60.5158	69.7783	64.0101	23.3459	71.374	64.768	CO_vs_CH4
PADDDONK_01488	595.85	0.680362	0.272497	2.49677	0.0125332	0.0305367	Upregulated	155	115	155	843	1731	643	958	1665	1136	14.2356	9.99552	12.4167	55.7576	80.043	42.065	36.874	46.6883	35.475	12.2159	59.2886	39.6791	CO_vs_CH4
PADDDONK_01490	68.4498	3.46942	0.567842	6.10983	9.97351e-10	1.17359e-08	Upregulated	2	4	2	145	210	64	255	371	313	0.389886	0.737958	0.340071	20.3568	20.6115	8.88699	20.8334	22.0817	20.7468	0.489305	16.6184	21.2206	CO_vs_CH4
PADDDONK_01491	144.55	0.237142	0.30053	0.789082	0.430064	0.556664	Not significant	28	16	28	128	212	63	631	1143	943	2.22645	1.20404	1.94198	7.32992	8.4874	3.56832	21.0279	27.7493	25.4957	1.79082	6.46188	24.7577	CO_vs_CH4
PADDDONK_01492	232.493	0.512978	0.323026	1.58804	0.112278	0.194004	Not significant	10	12	44	125	206	74	1515	2622	1856	1.3989	1.58866	5.36871	12.593	14.5089	7.37368	88.8198	111.987	88.2803	2.78542	11.4919	96.3624	CO_vs_CH4
PADDDONK_01493	1304.74	0.530846	0.195934	2.70931	0.00674241	0.0180992	Not significant	120	121	151	993	1103	520	7760	13255	9996	7.78098	7.42511	8.54009	46.3699	36.0091	24.0173	210.876	262.412	220.384	7.91539	35.4654	231.224	CO_vs_CH4
PADDDONK_01494	738.665	0.701574	0.20099	3.49059	0.000481954	0.0018264	Upregulated	51	51	120	631	624	308	4543	7766	5287	3.64308	3.44773	7.47674	32.461	22.4423	15.6717	136.004	169.374	128.413	4.85585	23.525	144.597	CO_vs_CH4
PADDDONK_01495	7440.75	-1.43092	0.193685	-7.38786	1.49215e-13	3.04457e-12	Downregulated	1586	1239	2617	3004	3574	2003	45027	52638	50342	130.225	96.278	187.425	177.633	147.751	117.149	1549.44	1319.6	1405.47	137.976	147.511	1424.84	CO_vs_CH4
PADDDONK_01496	1253.26	-1.40294	0.237249	-5.91335	3.35209e-09	3.60633e-08	Downregulated	461	541	627	874	1397	607	2445	3442	2929	42.0835	46.7383	49.9242	57.4587	64.2082	39.47	93.5409	95.934	90.914	46.2487	53.7123	93.463	CO_vs_CH4
PADDDONK_01497	136.301	-1.15873	0.297179	-3.89912	9.65427e-05	0.000440882	Downregulated	43	40	40	90	123	50	494	734	702	5.74909	5.06122	4.66469	8.66576	8.27978	4.76176	27.6802	29.9624	31.913	5.15833	7.23577	29.8519	CO_vs_CH4
PADDDONK_01498	298.112	-1.13201	0.20331	-5.56789	2.57839e-08	2.37977e-07	Downregulated	118	82	146	297	323	118	679	1198	1019	50.2184	33.0262	54.1958	91.0271	69.2096	35.7709	121.105	155.664	147.454	45.8135	65.3359	141.408	CO_vs_CH4
PADDDONK_01499	128.349	-1.75732	0.34075	-5.15722	2.50642e-07	1.89791e-06	Downregulated	29	31	29	52	43	27	774	993	836	8.85119	8.95427	7.7203	11.4299	6.60778	5.86996	99.0048	92.5345	86.7582	8.50859	7.9692	92.7658	CO_vs_CH4
PADDDONK_01500	258.046	1.21711	0.491596	2.47583	0.0132926	0.03216	Upregulated	16	2	59	294	347	93	1544	2364	1928	6.19818	0.733228	19.9356	82.0211	67.6795	25.6622	250.671	279.603	253.952	8.95566	58.4543	261.409	CO_vs_CH4
PADDDONK_01501	14366.1	-0.931128	0.251378	-3.7041	0.000212142	0.000884888	Downregulated	3935	3259	4837	8632	10963	7386	58330	93491	70791	172.32	135.064	184.756	272.229	241.714	230.392	1070.52	1250	1054.07	164.046	248.112	1124.86	CO_vs_CH4
PADDDONK_01502	97.4195	0.618238	0.35133	1.75971	0.0784575	0.144239	Not significant	8	14	24	120	172	42	406	797	547	0.734739	1.21685	1.92259	7.93703	7.95344	2.74764	15.6272	22.3487	17.0817	1.29139	6.2127	18.3525	CO_vs_CH4
PADDDONK_01503	63.015	0.433971	0.474896	0.913823	0.36081	0.487912	Not significant	6	2	24	82	84	22	347	456	421	0.939362	0.29633	3.27737	9.24548	6.62132	2.45342	22.7679	21.797	22.4112	1.50435	6.10674	22.3254	CO_vs_CH4
PADDDONK_01504	115.792	-2.59495	0.482474	-5.37842	7.51407e-08	6.31303e-07	Downregulated	46	74	42	60	55	23	294	190	344	7.8974	12.0233	6.28938	7.41842	4.75414	2.81269	21.1537	9.95934	20.081	8.73668	4.99508	17.0647	CO_vs_CH4
PADDDONK_01505	487.19	0.877601	0.206698	4.24582	2.17794e-05	0.000113758	Upregulated	61	78	163	981	1169	380	1237	2069	1500	4.26663	5.16315	9.94432	49.4149	41.1674	18.9324	36.2607	44.1841	35.6736	6.45803	36.5049	38.7062	CO_vs_CH4
PADDDONK_01506	533.826	0.72972	0.201649	3.61877	0.000296008	0.00119035	Upregulated	121	97	175	1031	1502	506	825	1533	850	3.11692	2.36471	3.93198	19.1264	19.4802	9.28451	8.90649	12.0568	7.44493	3.13787	15.9637	9.46942	CO_vs_CH4
PADDDONK_01507	76.3467	1.91003	0.454269	4.20462	2.61525e-05	0.00013423	Upregulated	6	9	13	254	207	52	165	365	197	0.475845	0.675493	0.899269	14.5071	8.26547	2.93755	5.48415	8.83807	5.31228	0.683536	8.57005	6.54483	CO_vs_CH4
PADDDONK_01508	163.759	-2.78893	0.521638	-5.34649	8.9675e-08	7.39908e-07	Downregulated	59	38	137	97	60	5	695	759	573	20.2585	12.3482	41.0307	23.9862	10.3727	1.22291	100.012	79.5699	66.8977	24.5458	11.8606	82.1599	CO_vs_CH4
PADDDONK_01509	243.079	0.0343709	0.308771	0.111315	0.911366	0.94941	Not significant	26	18	89	199	274	99	1366	1864	1651	5.8194	3.81278	17.3751	32.0769	30.8773	15.7837	128.135	127.38	125.647	9.00243	26.2459	127.054	CO_vs_CH4
PADDDONK_01510	86.8802	-0.462589	0.317385	-1.4575	0.144979	0.240779	Not significant	16	20	26	73	108	32	333	640	470	2.8108	3.3251	3.98397	9.23564	9.55251	4.00431	24.517	34.3274	28.0743	3.37329	7.59749	28.9729	CO_vs_CH4
PADDDONK_01511	1143.13	0.578832	0.264918	2.18494	0.0288929	0.0625172	Not significant	226	228	206	1742	2105	937	3466	6035	4154	13.0571	12.4663	10.3809	72.4802	61.2312	38.5606	83.9223	106.455	81.6026	11.9681	57.424	90.6599	CO_vs_CH4
PADDDONK_01512	236.685	-0.504648	0.24463	-2.0629	0.039122	0.0808196	Not significant	47	64	109	248	277	149	695	1283	818	5.84427	7.53143	11.822	22.2084	17.3419	13.1973	36.2184	48.7091	34.5849	8.39924	17.5825	39.8375	CO_vs_CH4
PADDDONK_01513	4.34198	-1.88895	1.84977	-1.02118	0.307168	0.428954	Not significant	2	0	0	0	0	2	17	52	40	0.719432	0	0	0	0	0.512457	2.56283	5.71102	4.89238	0.239811	0.170819	4.38874	CO_vs_CH4
PADDDONK_01514	6.4416	1.10309	1.65222	0.667638	0.504365	0.63038	Not significant	0	0	2	4	0	8	35	33	71	0	0	0.280378	0.462993	0	0.91588	2.35755	1.61937	3.88007	0.0934593	0.459624	2.619	CO_vs_CH4
PADDDONK_01515	3.83941	-0.242583	1.86776	-0.12988	0.896662	0.941744	Not significant	0	0	0	1	0	1	18	65	48	0	0	0	0.64002	0	0.633035	6.70416	17.637	14.5045	0	0.424352	12.9485	CO_vs_CH4
PADDDONK_01516	60.5516	0.448792	0.619758	0.72414	0.468979	0.59601	Not significant	14	0	36	142	110	32	155	285	207	0.585909	0	1.31413	4.2798	2.31781	0.953936	2.7186	3.64164	2.94559	0.633345	2.51718	3.10194	CO_vs_CH4
PADDDONK_01517	30.9176	0.62301	0.592746	1.05106	0.293232	0.414246	Not significant	10	4	6	81	41	23	92	146	59	0.729858	0.276289	0.381964	4.25753	1.50663	1.19573	2.81409	3.25343	1.46417	0.462704	2.31996	2.51056	CO_vs_CH4
PADDDONK_01518	960.397	0.257523	0.244119	1.05491	0.291468	0.412316	Not significant	331	228	276	1799	2143	876	1237	2124	1434	20.6217	13.443	14.9982	80.7165	67.2206	38.8748	32.2982	40.402	30.3771	16.3543	62.2707	34.3591	CO_vs_CH4
PADDDONK_01519	1152.87	0.0419	0.199774	0.209737	0.833873	0.902083	Not significant	231	165	397	1541	1362	668	3898	8226	5367	7.39399	4.99822	11.0838	35.5225	21.9496	15.2304	52.2902	80.3908	58.4116	7.82535	24.2342	63.6975	CO_vs_CH4
PADDDONK_01520	63.9953	-1.08666	0.506312	-2.14623	0.0318545	0.0679868	Not significant	6	8	30	15	54	18	350	556	473	0.969502	1.22335	4.22816	1.74551	4.39313	2.07175	23.7016	27.4298	25.9872	2.14034	2.7368	25.7062	CO_vs_CH4
PADDDONK_01521	2586.77	0.52148	0.153422	3.39898	0.000676381	0.0024727	Not significant	570	539	938	4415	5881	2747	4257	6927	5332	24.8173	22.2092	35.6217	138.434	128.918	85.1933	77.6774	92.0821	78.9351	27.5494	117.515	82.8982	CO_vs_CH4
PADDDONK_01522	50.4089	0.144649	0.515968	0.280344	0.779214	0.861587	Not significant	2	15	20	64	111	23	184	212	217	0.623013	4.42204	5.43413	14.3576	17.409	5.10343	24.0213	20.1629	22.9841	3.49306	12.29	22.3894	CO_vs_CH4
PADDDONK_01523	83.9089	0.758743	0.339443	2.23526	0.0254004	0.0561031	Not significant	10	14	28	159	184	60	247	456	237	1.37346	1.81974	3.35434	15.727	12.7238	5.86996	14.2176	19.1219	11.0679	2.18251	11.4403	14.8025	CO_vs_CH4
PADDDONK_01524	902.865	0.567491	0.202065	2.80845	0.00497806	0.0140457	Not significant	201	210	279	1599	2264	912	1323	2532	1610	17.4524	17.2561	21.1298	99.9866	98.9736	56.4056	48.1428	67.1234	47.532	18.6128	85.1219	54.2661	CO_vs_CH4
PADDDONK_01525	117.917	0.222787	0.328009	0.67921	0.497005	0.62325	Not significant	37	27	36	175	316	84	164	368	279	3.02161	2.08673	2.56432	10.2922	12.9929	4.88634	5.61297	9.17563	7.74715	2.55755	9.3905	7.51192	CO_vs_CH4
PADDDONK_01526	56.0127	0.131263	0.431935	0.303896	0.761207	0.850168	Not significant	11	3	30	69	111	30	214	295	236	1.76797	0.456317	4.20567	7.98664	8.9823	3.43455	14.4147	14.4762	12.8971	2.14332	6.80116	13.9294	CO_vs_CH4
PADDDONK_01527	48.6017	0.249903	0.505533	0.494337	0.621068	0.734361	Not significant	12	5	6	63	63	13	234	432	264	5.33226	2.10264	2.32549	20.1606	14.0946	4.11472	43.577	58.609	39.8873	3.25346	12.79	47.3578	CO_vs_CH4
PADDDONK_01528	10.8986	-0.900515	0.729551	-1.23434	0.217076	0.328628	Not significant	2	2	10	7	19	6	26	46	30	0.564788	0.534503	2.46313	1.4236	2.70142	1.20691	3.07709	3.9661	2.88056	1.18747	1.77731	3.30792	CO_vs_CH4
PADDDONK_01529	10.9564	-0.753128	0.997495	-0.75502	0.450237	0.577567	Not significant	7	1	1	8	22	1	55	59	32	2.51801	0.340427	0.313756	2.07245	3.98443	0.256228	8.29152	6.47981	3.9139	1.0574	2.10437	6.22841	CO_vs_CH4
PADDDONK_01530	53.7806	-0.606684	0.376582	-1.61103	0.107173	0.186439	Not significant	20	11	25	83	69	21	140	242	147	4.16774	2.16934	4.54405	12.4561	7.23941	3.11715	12.2267	15.397	10.4157	3.62705	7.60423	12.6798	CO_vs_CH4
PADDDONK_01531	27.2944	-0.604682	0.588543	-1.02742	0.304222	0.425586	Not significant	2	6	14	17	36	11	150	205	94	0.200107	0.56813	1.22178	1.22494	1.8135	0.783957	6.28977	6.26234	3.19787	0.663339	1.27413	5.24999	CO_vs_CH4
PADDDONK_01532	1.2299	1.90509	2.14479	0.888239	0.374412	0.501071	Not significant	0	0	0	3	9	0	4	7	2	0	0	0	0.360674	0.75646	0	0.279854	0.356787	0.113525	0	0.372378	0.250055	CO_vs_CH4
PADDDONK_01533	167.825	0.665158	0.293644	2.26518	0.0235016	0.0524021	Not significant	18	30	70	347	312	147	402	616	564	0.788247	1.2433	2.67375	10.9434	6.87904	4.58537	7.37781	8.23609	8.39788	1.56843	7.46928	8.00393	CO_vs_CH4
PADDDONK_01534	16.1615	1.38719	0.777116	1.78505	0.0742536	0.138166	Not significant	0	1	8	43	38	16	54	65	29	0	0.123792	0.912745	4.05069	2.50261	1.49078	2.96028	2.59592	1.28981	0.345512	2.68136	2.282	CO_vs_CH4
PADDDONK_01535	286.588	-0.712004	0.236732	-3.00764	0.00263289	0.00806018	Downregulated	66	63	169	294	384	129	1054	1262	938	8.34421	7.53783	18.6363	26.7684	24.4431	11.6171	55.8462	48.7137	40.3222	11.5061	20.9429	48.294	CO_vs_CH4
PADDDONK_01536	1642.78	0.0971282	0.15365	0.632139	0.527296	0.653323	Not significant	403	454	748	3116	3344	1387	2014	3544	2674	32.5591	34.7127	52.711	181.3	136.024	79.8199	68.1928	87.4202	73.4563	39.9943	132.382	76.3564	CO_vs_CH4
PADDDONK_01537	1123.87	0.0419154	0.273349	0.15334	0.87813	0.930234	Not significant	354	385	384	2096	1976	1239	751	1355	1041	40.5171	41.7023	38.3353	172.767	113.869	101.012	36.0236	47.3505	40.5122	40.1849	129.216	41.2954	CO_vs_CH4
PADDDONK_01538	370.984	-0.817151	0.270496	-3.02093	0.00251996	0.00776034	Downregulated	178	140	193	502	477	309	194	205	196	36.0971	26.8686	34.1383	73.3146	48.7029	44.6353	16.4879	12.6928	13.5148	32.368	55.5509	14.2318	CO_vs_CH4
PADDDONK_01539	136.639	1.37989	0.273419	5.04678	4.49313e-07	3.19769e-06	Upregulated	19	26	35	386	441	151	116	178	179	1.20611	1.56196	1.93791	17.6463	14.0946	6.82773	3.08604	3.44987	3.86354	1.56866	12.8562	3.46648	CO_vs_CH4
PADDDONK_01540	149.394	-10.4683	1.2086	-8.66148	4.65692e-18	1.76963e-16	Downregulated	38	58	88	0	0	0	704	958	799	14.5343	20.9944	29.358	0	0	0	112.849	111.874	103.91	21.6289	0	109.544	CO_vs_CH4
PADDDONK_01541	20.0815	-2.33512	0.859902	-2.71557	0.00661623	0.0177951	Downregulated	8	10	24	29	12	0	0	2	2	2.32432	2.7496	6.08204	6.06789	1.75538	0	0	0.177413	0.197577	3.71865	2.60775	0.124997	CO_vs_CH4
PADDDONK_01542	101.111	-0.771171	0.336828	-2.28951	0.0220497	0.0496358	Downregulated	22	17	38	109	71	27	469	718	581	10.3868	7.59578	15.6486	37.0612	16.8772	9.08009	92.7991	103.499	93.2686	11.2104	21.0062	96.5221	CO_vs_CH4
PADDDONK_01543	154.117	-1.95926	0.390537	-5.01682	5.25334e-07	3.68802e-06	Downregulated	32	30	119	107	59	28	582	1043	783	3.77702	3.35108	12.2512	9.09529	3.50618	2.3541	28.7895	37.5867	31.424	6.45976	4.98519	32.6	CO_vs_CH4
PADDDONK_01544	1130.51	-0.89053	0.215116	-4.13977	3.4766e-05	0.000174124	Downregulated	363	367	439	991	1319	619	3160	4771	3562	24.2129	23.1671	25.541	47.6045	44.2964	29.4103	88.3364	97.163	80.7858	24.307	40.4371	88.7617	CO_vs_CH4
PADDDONK_01545	125.788	0.214713	0.340639	0.630324	0.528483	0.654262	Not significant	11	29	50	191	224	67	395	738	499	3.49871	8.72927	13.8713	43.7504	35.8713	15.1795	52.6531	71.6675	53.9655	8.69977	31.6004	59.4287	CO_vs_CH4
PADDDONK_01546	871.626	0.426315	0.239143	1.78268	0.0746384	0.138695	Not significant	189	219	222	1518	1822	749	1784	3319	2179	20.1086	22.0511	20.6018	116.312	97.6006	56.7636	79.5476	107.815	78.8276	20.9205	90.2255	88.73	CO_vs_CH4
PADDDONK_01547	13.7559	0.383195	0.7087	0.540702	0.588713	0.707608	Not significant	1	4	6	32	29	7	21	49	49	0.153381	0.580627	0.802706	3.53473	2.23952	0.764783	1.34991	2.29467	2.55546	0.512238	2.17968	2.06668	CO_vs_CH4
PADDDONK_01548	938.802	0.457934	0.23032	1.98825	0.0467835	0.0939645	Not significant	217	214	255	1842	1722	850	1770	3583	2303	12.1649	11.3535	12.4687	74.3659	48.6034	33.9419	41.5849	61.3264	43.898	11.9957	52.3037	48.9364	CO_vs_CH4
PADDDONK_01549	1482.91	-0.458805	0.218308	-2.10164	0.0355848	0.0745867	Not significant	450	460	543	1594	2378	1007	3322	5438	4023	37.0498	35.8423	38.9947	94.5137	98.5753	59.0568	114.626	136.698	112.622	37.2956	84.0486	121.316	CO_vs_CH4
PADDDONK_01550	32.2633	-0.726048	0.550696	-1.31842	0.187363	0.293152	Not significant	3	17	20	55	51	12	43	79	53	0.343365	1.8414	1.99663	4.53348	2.93893	0.978326	2.0626	2.76066	2.06258	1.3938	2.81691	2.29528	CO_vs_CH4
PADDDONK_01551	176.467	0.390704	0.34234	1.14128	0.253755	0.371923	Not significant	16	46	68	290	297	156	436	793	554	1.62781	4.42899	6.03426	21.2478	15.2133	11.3051	18.5901	24.6324	19.1643	4.03035	15.9221	20.7956	CO_vs_CH4
PADDDONK_01552	246.071	0.322302	0.198243	1.62579	0.103995	0.182134	Not significant	38	36	77	325	385	144	1006	1416	1235	4.6113	4.13434	8.1501	28.4025	23.5225	12.4471	51.1622	52.463	50.9574	5.63191	21.4574	51.5275	CO_vs_CH4
PADDDONK_01553	192.492	-1.91963	0.299658	-6.40606	1.49326e-10	2.02127e-09	Downregulated	49	43	109	68	122	44	964	937	1128	19.2285	15.9691	37.3084	19.2172	24.1041	12.299	158.539	112.263	150.507	24.1687	18.5401	140.437	CO_vs_CH4
PADDDONK_01554	157.671	1.03678	0.27624	3.75318	0.000174608	0.000745655	Upregulated	26	18	35	219	379	140	517	861	577	4.79036	3.13857	5.62465	29.0585	35.1575	18.3734	39.9206	48.4338	36.1469	4.51786	27.5298	41.5005	CO_vs_CH4
PADDDONK_01555	34.2981	-1.03054	0.51218	-2.01207	0.0442121	0.0894609	Not significant	6	11	8	26	24	9	199	192	191	2.92414	5.07346	3.40071	9.12545	5.889	3.12433	40.6455	28.5693	31.6505	3.79944	6.04626	33.6218	CO_vs_CH4
PADDDONK_01556	40.5598	-2.13378	0.647599	-3.29491	0.000984542	0.00345006	Downregulated	4	6	24	3	24	6	250	329	287	1.32818	1.88544	6.9509	0.717385	4.01229	1.41911	34.7896	33.3537	32.4026	3.38818	2.04959	33.5153	CO_vs_CH4
PADDDONK_01557	116.853	-0.134315	0.35292	-0.380581	0.703514	0.800757	Not significant	12	14	56	111	156	52	545	724	712	0.899736	0.993405	3.6623	5.99364	5.889	2.77718	17.1255	16.5738	18.1516	1.85182	4.88661	17.2836	CO_vs_CH4
PADDDONK_01558	8.48267	-1.31432	1.23348	-1.06554	0.286631	0.407282	Not significant	6	2	0	3	18	0	31	43	26	2.41729	0.762557	0	0.870428	3.65118	0	5.23421	5.28928	3.56165	1.05995	1.5072	4.69505	CO_vs_CH4
PADDDONK_01559	105.588	-0.35696	0.313746	-1.13774	0.25523	0.373572	Not significant	25	20	34	123	137	36	483	535	545	2.67874	2.02808	3.17761	9.49137	7.39084	2.74764	21.6895	17.5023	19.8558	2.62814	6.54328	19.6825	CO_vs_CH4
PADDDONK_01560	12.2088	0.388841	0.874906	0.444437	0.656726	0.762805	Not significant	0	4	4	21	32	2	38	65	53	0	0.399942	0.368609	1.59781	1.70218	0.150512	1.68255	2.0967	1.90392	0.256184	1.15017	1.89439	CO_vs_CH4
PADDDONK_01561	30.2049	1.52057	0.589071	2.58131	0.0098426	0.024783	Upregulated	0	4	8	61	48	34	99	161	135	0	0.263557	0.485816	3.05853	1.68257	1.68615	2.88866	3.42236	3.19583	0.249791	2.14242	3.16895	CO_vs_CH4
PADDDONK_01562	1.27368	1.34166	2.65316	0.505685	0.613077	0.727612	Not significant	0	0	0	0	4	2	0	10	14	0	0	0	0	1.44888	1.02491	0	2.19655	3.42467	0	0.824598	1.87374	CO_vs_CH4
PADDDONK_01563	908.246	-0.144406	0.188327	-0.766781	0.443212	0.570473	Not significant	277	237	395	1321	1458	825	1527	2498	1784	21.4612	17.3775	26.6934	73.7074	56.8742	45.5298	49.5821	59.0905	46.9969	21.844	58.7038	51.8898	CO_vs_CH4
PADDDONK_01564	2955.17	-0.181767	0.239198	-0.7599	0.447314	0.575039	Not significant	552	620	734	2492	3270	1812	12097	20134	15520	37.2306	39.5747	43.1807	121.044	111.043	87.0536	341.94	414.612	355.921	39.9953	106.38	370.824	CO_vs_CH4
PADDDONK_01565	294.941	0.508963	0.364639	1.3958	0.162774	0.263167	Not significant	36	72	66	494	334	273	1020	1516	1116	6.6735	12.6313	10.6716	65.9496	31.1732	36.048	79.2434	85.8027	70.3422	9.99212	44.3903	78.4628	CO_vs_CH4
PADDDONK_01566	1.03826	-4.13527	3.06049	-1.35118	0.176639	0.280751	Not significant	2	0	0	0	0	0	0	1	1	0.755403	0	0	0	0	0	0	0.115319	0.128425	0.251801	0	0.0812479	CO_vs_CH4
PADDDONK_01567	120.157	0.145716	0.400212	0.364096	0.715786	0.810937	Not significant	16	4	41	125	132	37	631	996	889	1.93383	0.457534	4.3223	10.8803	8.0326	3.18543	31.9624	36.7544	36.5343	2.23789	7.36613	35.0837	CO_vs_CH4
PADDDONK_01568	160.403	0.983367	0.363458	2.70559	0.00681838	0.018277	Upregulated	10	20	48	265	373	80	690	872	791	1.23837	2.34393	5.18469	23.6335	23.2563	7.05678	35.8105	32.9698	33.3063	2.92233	17.9822	34.0288	CO_vs_CH4
PADDDONK_01569	50.318	-0.867406	0.432129	-2.00728	0.0447196	0.0901793	Not significant	9	20	29	74	62	16	131	192	118	1.01852	2.14201	2.86258	6.03105	3.53267	1.28978	6.21313	6.63406	4.54057	2.00771	3.61783	5.79592	CO_vs_CH4
PADDDONK_01570	131.061	0.109654	0.369755	0.29656	0.766803	0.852872	Not significant	53	20	30	195	274	83	333	443	438	2.7282	0.974306	1.34696	7.22885	7.10125	3.04331	7.18384	6.96234	7.66612	1.68316	5.79114	7.27077	CO_vs_CH4
PADDDONK_01571	97.685	-0.428989	0.300767	-1.42632	0.153777	0.251856	Not significant	36	27	33	116	180	52	217	349	261	3.34702	2.37566	2.6761	7.76689	8.42581	3.44371	8.45526	9.90676	8.25081	2.79959	6.54547	8.87094	CO_vs_CH4
PADDDONK_01572	81.8709	-0.851357	0.346098	-2.45987	0.0138985	0.0334696	Downregulated	38	21	30	103	111	30	193	273	256	5.82849	3.04829	4.01353	11.3774	8.57194	3.27764	12.4063	12.7846	13.351	4.29677	7.74233	12.8473	CO_vs_CH4
PADDDONK_01573	1469.76	-2.41978	0.212638	-11.3798	5.27143e-30	4.64558e-28	Downregulated	830	722	1141	831	885	508	883	1043	1138	120.574	99.2607	144.575	86.9382	64.7295	52.5662	53.7586	46.2605	56.2106	121.47	68.078	52.0766	CO_vs_CH4
PADDDONK_01574	305.112	0.29928	0.225062	1.32977	0.183595	0.288815	Not significant	78	49	102	549	527	215	703	1473	1015	3.90856	2.32371	4.45815	19.812	13.2958	7.6741	14.7635	22.5359	17.2937	3.56347	13.594	18.1977	CO_vs_CH4
PADDDONK_01575	318.374	-1.47722	0.37264	-3.9642	7.36431e-05	0.00034273	Downregulated	71	23	157	153	155	64	2120	2070	2210	15.3239	4.6979	29.5558	23.7813	16.8433	9.83917	191.76	136.406	162.182	16.5259	16.8212	163.449	CO_vs_CH4
PADDDONK_01576	884.182	-1.0203	0.200491	-5.08898	3.59996e-07	2.63446e-06	Downregulated	300	239	364	687	874	443	2863	3890	3508	21.279	16.0432	22.5197	35.0929	31.2122	22.3821	85.1064	84.2422	84.6037	19.9473	29.5624	84.6508	CO_vs_CH4
PADDDONK_01577	411.292	0.0733456	0.238073	0.30808	0.758021	0.847658	Not significant	90	73	105	497	470	286	1458	2459	2067	8.14207	6.25	8.28541	32.3804	21.4079	18.43	55.2792	67.9206	63.5819	7.55916	24.0728	62.2606	CO_vs_CH4
PADDDONK_01578	9241.05	-1.81446	0.180518	-10.0514	9.05477e-24	5.59774e-22	Downregulated	3810	3338	4935	5242	7068	3320	24565	35733	26050	322.475	267.376	364.326	319.523	301.197	200.159	871.363	923.402	749.685	318.059	273.626	848.15	CO_vs_CH4
PADDDONK_01579	881.164	0.469558	0.188998	2.48446	0.0129746	0.0314827	Not significant	138	148	231	1071	1545	639	3460	5452	3474	9.04518	9.18046	13.2063	50.5547	50.9859	29.8336	95.0443	109.105	77.4227	10.4773	43.7914	93.8573	CO_vs_CH4
PADDDONK_01580	47.6153	-1.20563	0.508719	-2.36992	0.0177918	0.0414008	Downregulated	10	31	18	36	73	22	61	113	94	1.05651	3.09955	1.65874	2.73911	3.8831	1.65563	2.70094	3.64504	3.37677	1.93827	2.75928	3.24091	CO_vs_CH4
PADDDONK_01581	153.764	-0.404132	0.30013	-1.34652	0.178135	0.282587	Not significant	49	43	47	244	191	76	434	626	485	4.36752	3.62721	3.65401	15.6626	8.57148	4.82525	16.2122	17.0359	14.6988	3.88291	9.68643	15.9823	CO_vs_CH4
PADDDONK_01582	266.837	-0.284394	0.240399	-1.18301	0.236806	0.352317	Not significant	85	69	83	388	414	145	663	1101	864	6.79463	5.21988	5.78706	22.3364	16.6621	8.25624	22.2112	26.8711	23.4834	5.93386	15.7516	24.1886	CO_vs_CH4
PADDDONK_01583	71.4011	-0.408513	1.19336	-0.342322	0.732109	0.825141	Not significant	20	10	31	74	182	0	295	331	331	3.45327	1.63405	4.66869	9.20166	15.8218	0	21.3469	17.4494	19.4325	3.252	8.34115	19.4096	CO_vs_CH4
PADDDONK_01584	496.893	-0.0627573	0.226079	-0.27759	0.781327	0.863232	Not significant	94	90	260	758	726	327	1294	2406	1707	3.29886	2.98912	7.95869	19.1575	12.8279	8.17431	19.0319	25.78	20.369	4.74889	13.3866	21.7269	CO_vs_CH4
PADDDONK_01585	123.88	0.627264	0.259835	2.41408	0.0157749	0.0372731	Upregulated	28	24	37	279	264	99	242	402	303	2.95822	2.39965	3.40963	21.2281	14.043	7.45033	10.7152	12.9673	10.8847	2.9225	14.2405	11.5224	CO_vs_CH4
PADDDONK_01586	1.1021	-4.34575	2.86909	-1.51468	0.129854	0.219533	Not significant	1	0	2	0	0	0	0	1	0	0.444355	0	0.775162	0	0	0	0	0.135669	0	0.406506	0	0.045223	CO_vs_CH4
PADDDONK_01587	0	0	0	0	0	0	Not significant	0	0	0	0	0	0	0	0	0	0	0	0	0	0	0	0	0	0	0	0	0	CO_vs_CH4
PADDDONK_01588	365.084	0.778634	0.552609	1.40901	0.158831	0.258498	Not significant	12	18	165	536	492	203	2066	2287	2021	1.939	2.75255	23.2549	62.3729	40.0263	23.3647	139.907	112.827	111.036	9.31547	41.9213	121.257	CO_vs_CH4
PADDDONK_01589	425.275	1.09502	0.204065	5.36604	8.04828e-08	6.70744e-07	Upregulated	89	56	90	928	1032	398	988	1559	1158	4.27542	2.5459	3.77106	32.1048	24.9604	13.6188	19.891	22.8657	18.9146	3.53079	23.5613	20.5571	CO_vs_CH4
PADDDONK_01590	1.46354	2.0004	2.0698	0.966474	0.333807	0.459345	Not significant	0	0	0	2	11	0	5	8	6	0	0	0	0.462993	1.78028	0	0.673586	0.785148	0.655787	0	0.747756	0.70484	CO_vs_CH4
PADDDONK_01591	5.19741	1.86764	1.27577	1.46393	0.143214	0.238517	Not significant	0	2	0	15	13	7	8	11	5	0	0.439937	0	2.51085	1.52133	1.15894	0.779287	0.780619	0.395154	0.146646	1.73037	0.651686	CO_vs_CH4
PADDDONK_01592	61.1905	-0.890176	0.336706	-2.64378	0.00819859	0.021304	Downregulated	19	19	51	76	102	35	74	94	56	2.69534	2.55081	6.31047	7.76438	7.28522	3.53667	4.39949	4.07134	2.70114	3.85221	6.19542	3.72399	CO_vs_CH4
PADDDONK_01593	145.011	0.494998	0.338405	1.46274	0.143539	0.238962	Not significant	32	41	43	362	278	134	141	378	230	4.67109	5.66392	5.47482	38.0549	20.4313	13.9329	8.6258	16.8466	11.4156	5.26994	24.1397	12.296	CO_vs_CH4
PADDDONK_01594	572.886	0.364917	0.260495	1.40086	0.161256	0.261315	Not significant	125	126	147	1122	926	409	1374	2933	1705	11.1746	10.66	11.4623	72.2352	41.6789	26.0443	51.4779	80.0544	51.8259	11.099	46.6528	61.1194	CO_vs_CH4
PADDDONK_01595	2412.14	0.406855	0.155038	2.62422	0.00868466	0.0223289	Not significant	415	418	796	4110	3866	1715	7420	12915	8874	31.3492	29.8827	52.4475	223.591	147.036	92.2806	234.906	297.868	227.929	37.8931	154.303	253.568	CO_vs_CH4
PADDDONK_01596	64.966	-8.41666	1.24727	-6.74808	1.49812e-11	2.30678e-10	Downregulated	8	16	20	0	0	0	502	504	545	3.35735	6.35464	7.32097	0	0	0	88.2921	64.5785	77.7684	5.67765	0	76.8797	CO_vs_CH4
PADDDONK_01597	22.6685	-8.66917	1.28399	-6.75177	1.46057e-11	2.26579e-10	Downregulated	15	15	22	0	0	0	2	1	1	6.04323	5.71918	7.73095	0	0	0	0.337691	0.123007	0.136987	6.49778	0	0.199228	CO_vs_CH4
PADDDONK_01598	32.4206	-6.46845	0.920072	-7.03038	2.05975e-12	3.61591e-11	Downregulated	8	23	49	2	2	0	4	5	7	3.77702	10.2766	20.1784	0.680022	0.475414	0	0.791463	0.720742	1.12372	11.4107	0.385145	0.878641	CO_vs_CH4
PADDDONK_01599	1.93181	-4.6398	2.00216	-2.3174	0.0204818	0.0465363	Downregulated	0	2	1	0	0	0	4	8	5	0	1.27093	0.585678	0	0	0	1.12564	1.64009	1.14156	0.618869	0	1.30243	CO_vs_CH4
PADDDONK_01600	391.515	-0.526006	0.189324	-2.77834	0.0054637	0.0151578	Not significant	113	95	143	408	476	225	1317	1872	1435	11.3436	9.02528	12.5211	29.4962	24.0582	16.0888	55.4077	57.3758	48.9807	10.9633	23.2144	53.9214	CO_vs_CH4
PADDDONK_01601	1.6722	-0.583442	1.97253	-0.295784	0.767395	0.853073	Not significant	2	0	0	2	2	2	1	0	0	0.174156	0	0	0.125422	0.0876845	0.124053	0.036494	0	0	0.0580521	0.112386	0.0121647	CO_vs_CH4
PADDDONK_01602	471.262	0.615263	0.290361	2.11896	0.0340938	0.0720126	Not significant	62	102	159	1017	908	358	869	2222	1476	4.59167	7.14897	10.2709	54.2417	33.857	18.8855	26.9718	50.2428	37.1677	7.33718	35.6614	38.1274	CO_vs_CH4
PADDDONK_01603	34.1694	1.96977	0.601272	3.27601	0.00105285	0.00364318	Upregulated	1	7	6	100	112	44	46	81	25	0.14527	0.962362	0.760255	10.4619	8.19176	4.55298	2.80056	3.59262	1.23486	0.622629	7.73554	2.54268	CO_vs_CH4
PADDDONK_01604	21.0482	1.52234	0.766959	1.9849	0.0471555	0.0946308	Not significant	4	0	10	63	81	26	4	25	5	0.378886	0	0.826192	4.29757	3.86293	1.75424	0.158789	0.723001	0.161034	0.401692	3.30491	0.347608	CO_vs_CH4
PADDDONK_01605	159.531	-0.241838	0.385557	-0.627242	0.530501	0.655921	Not significant	15	17	79	178	135	66	755	1171	992	7.4302	7.96935	34.1325	63.4984	33.6687	23.2874	156.736	177.099	167.079	16.5107	40.1515	166.971	CO_vs_CH4
PADDDONK_01606	548.18	-1.92288	0.40439	-4.75501	1.98441e-06	1.23415e-05	Downregulated	78	72	389	281	233	71	3124	3708	3517	13.0937	11.4384	56.9572	33.9709	19.6927	8.4897	219.781	190.045	200.742	27.1631	20.7178	203.523	CO_vs_CH4
PADDDONK_01607	40.5031	-0.137186	0.463313	-0.296099	0.767155	0.853035	Not significant	11	8	13	74	49	16	116	192	195	2.55675	1.75975	2.63555	12.3869	5.73423	2.64901	11.2997	13.6253	15.411	2.31735	6.92336	13.4453	CO_vs_CH4
PADDDONK_01608	151.247	-0.944481	0.519014	-1.81976	0.0687953	0.129346	Not significant	51	11	136	238	142	47	448	588	428	18.5665	3.78982	43.1849	62.3981	26.0275	12.1878	68.3519	65.3565	52.9792	21.8471	33.5378	62.2292	CO_vs_CH4
PADDDONK_01609	357.615	0.217816	0.19858	1.09687	0.272699	0.392058	Not significant	82	62	114	522	689	208	1014	1849	1415	9.45696	6.76697	11.4677	43.3553	40.0074	17.0871	49.0103	65.1066	55.4874	9.23053	33.4833	56.5348	CO_vs_CH4
PADDDONK_01610	135.2	0.937302	0.433446	2.16244	0.030584	0.0657389	Not significant	49	16	20	351	271	153	191	306	264	5.19506	1.60538	1.84951	26.8	14.4659	11.5545	8.48671	9.90527	9.51697	2.88332	17.6068	9.30298	CO_vs_CH4
PADDDONK_01611	1.83519	-0.643025	2.19112	-0.293469	0.769163	0.85458	Not significant	2	0	0	0	4	2	0	2	6	1.18495	0	0	0	1.1932	0.844046	0	0.361784	1.20871	0.394982	0.679081	0.523497	CO_vs_CH4
PADDDONK_01612	199.157	-0.273246	0.320158	-0.853472	0.393397	0.520925	Not significant	72	65	96	272	385	200	88	284	146	5.34536	4.56691	6.21653	14.5428	14.3909	10.5765	2.73803	6.43744	3.68551	5.37627	13.1701	4.287	CO_vs_CH4
PADDDONK_01613	11.1407	1.03242	0.901662	1.14502	0.252201	0.370038	Not significant	2	0	4	19	36	4	34	45	67	0.736979	0	1.28563	5.04211	6.67899	1.04991	5.25068	5.06277	8.39461	0.674205	4.257	6.23602	CO_vs_CH4
PADDDONK_01614	12.2536	0.478094	0.848191	0.563663	0.572983	0.693338	Not significant	3	1	7	36	26	7	6	49	28	1.14745	0.361973	2.3353	9.91627	5.0069	1.90712	0.961778	5.72214	3.64142	1.28157	5.61009	3.44178	CO_vs_CH4
PADDDONK_01615	2964.52	-0.222352	0.188638	-1.17873	0.238507	0.353831	Not significant	945	797	1167	4885	4404	2201	5128	9148	7084	26.6862	21.2999	28.7447	99.3467	62.6161	44.2734	60.6897	78.8737	68.0196	25.577	68.7454	69.1943	CO_vs_CH4
PADDDONK_01616	515.907	-2.53887	0.440416	-5.76472	8.17953e-09	8.34473e-08	Downregulated	122	65	542	213	160	92	2351	2784	2215	9.33258	4.70565	36.1638	11.7342	6.16233	5.01299	75.3713	65.0222	57.6124	16.734	7.63652	66.002	CO_vs_CH4
PADDDONK_01617	938.284	1.18779	0.223877	5.30555	1.12331e-07	9.2134e-07	Upregulated	173	167	189	2017	2714	1056	1406	2229	2092	13.1012	11.9687	12.4842	110.003	103.481	56.9636	44.6234	51.5379	53.8677	12.518	90.1492	50.0097	CO_vs_CH4
PADDDONK_01618	12.8091	0.515379	1.02722	0.50172	0.615864	0.729888	Not significant	0	6	0	9	25	11	34	76	66	0	0.884409	0	1.00952	1.96047	1.22039	2.21936	3.61411	3.49528	0.294803	1.39679	3.10958	CO_vs_CH4
PADDDONK_01619	487.65	-0.0293675	0.288393	-0.101832	0.91889	0.954135	Not significant	163	125	134	702	736	453	1065	1444	1229	5.47857	3.97607	3.92841	16.9922	12.4549	10.8454	15.0017	14.8183	14.0453	4.46101	13.4308	14.6218	CO_vs_CH4
PADDDONK_01620	48.6503	0.482143	0.375936	1.28251	0.199663	0.307735	Not significant	12	6	18	88	87	45	135	187	126	0.795162	0.376262	1.04035	4.19943	2.90253	2.124	3.74904	3.78326	2.83887	0.737257	3.07532	3.45706	CO_vs_CH4
PADDDONK_01621	428.327	-1.56857	0.256388	-6.11795	9.47876e-10	1.12819e-08	Downregulated	90	77	130	185	160	97	2560	2841	3380	28.0356	22.6998	35.3218	41.5024	25.094	21.5232	334.21	270.202	358.001	28.6857	29.3732	320.804	CO_vs_CH4
PADDDONK_01622	323.522	-2.00532	0.27868	-7.19578	6.2106e-13	1.18545e-11	Downregulated	68	34	105	79	107	42	2167	2401	2860	16.981	8.03521	22.8705	14.2074	13.453	7.47085	226.79	183.061	242.84	15.9622	11.7104	217.564	CO_vs_CH4
PADDDONK_01623	415.135	-1.06457	0.207619	-5.1275	2.93613e-07	2.19521e-06	Downregulated	80	64	135	232	228	123	2344	3039	2971	9.98881	7.56255	14.7025	20.8615	14.3332	10.9395	122.657	115.852	126.132	10.7513	15.378	121.547	CO_vs_CH4
PADDDONK_01624	394.761	-1.16781	0.331093	-3.52712	0.000420105	0.00162169	Downregulated	125	86	104	238	205	170	1713	2436	2407	15.6723	10.2043	11.3733	21.4898	12.9407	15.1823	90.0101	93.2502	102.612	12.4166	16.5376	95.2908	CO_vs_CH4
PADDDONK_01625	139.111	-0.504383	0.393906	-1.28046	0.200382	0.308429	Not significant	24	26	50	58	166	77	633	791	904	2.20422	2.25986	4.0054	3.83623	7.67599	5.03734	24.3646	22.1804	28.2301	2.82316	5.51652	24.925	CO_vs_CH4
PADDDONK_01626	51.9394	0.145202	0.508677	0.28545	0.7753	0.859454	Not significant	5	6	10	47	60	8	350	389	408	0.587863	0.667608	1.02551	3.97958	3.55173	0.669982	17.2459	13.9639	16.3105	0.760326	2.73377	15.8401	CO_vs_CH4
PADDDONK_01627	14.2067	0.208877	0.926133	0.225536	0.821562	0.893856	Not significant	4	0	4	4	34	6	83	72	91	0.578299	0	0.504412	0.416473	2.47488	0.61789	5.02901	3.17816	4.47337	0.360904	1.16975	4.22685	CO_vs_CH4
PADDDONK_01628	109.947	0.183332	0.310516	0.590411	0.554915	0.677213	Not significant	24	17	24	107	152	74	499	629	558	2.15189	1.44252	1.87695	6.90918	6.86177	4.72616	18.7509	17.2191	17.0115	1.82379	6.1657	17.6605	CO_vs_CH4
PADDDONK_01629	23.7691	0.561509	0.680276	0.825414	0.409136	0.535771	Not significant	0	5	11	26	55	20	45	134	118	0	0.356557	0.722969	1.41092	2.08661	1.07348	1.42108	3.08283	3.02327	0.359842	1.52367	2.50906	CO_vs_CH4
PADDDONK_01630	58.2186	0.281023	0.403491	0.696477	0.48613	0.61165	Not significant	9	12	16	66	72	53	229	315	235	0.816652	1.03048	1.26633	4.31293	3.28935	3.42561	8.70847	8.72682	7.25042	1.03782	3.67596	8.22857	CO_vs_CH4
PADDDONK_01631	15.506	0.124789	0.734554	0.169885	0.865101	0.922329	Not significant	8	0	6	30	39	6	26	62	42	1.01995	0	0.667228	2.75452	2.50345	0.54489	1.38923	2.41342	1.82071	0.562394	1.93429	1.87445	CO_vs_CH4
PADDDONK_01632	1.30399	-4.3499	3.67614	-1.18328	0.236698	0.352317	Not significant	0	2	0	0	0	0	4	0	0	0	0.210264	0	0	0	0	0.186227	0	0	0.070088	0	0.0620755	CO_vs_CH4
PADDDONK_01633	0.586163	-3.63575	4.05942	-0.895633	0.370449	0.497377	Not significant	0	0	2	0	0	0	0	0	0	0	0	0.62013	0	0	0	0	0	0	0.20671	0	0	CO_vs_CH4
PADDDONK_01634	10.8476	-5.41417	1.45906	-3.71072	0.000206673	0.000868192	Downregulated	0	2	32	1	2	0	1	1	1	0	0.457534	6.74701	0.174086	0.243412	0	0.101307	0.0738039	0.082192	2.40151	0.139166	0.0857677	CO_vs_CH4
PADDDONK_01635	1592.52	-2.35619	0.274186	-8.59339	8.44416e-18	3.0861e-16	Downregulated	878	547	1816	1175	836	557	627	690	697	156.057	92.0115	281.539	150.405	74.8134	70.52	46.7056	37.4446	42.1234	176.536	98.5794	42.0912	CO_vs_CH4
PADDDONK_01636	23.7347	-4.69952	1.02112	-4.60233	4.17799e-06	2.47571e-05	Downregulated	8	4	4	1	2	0	167	193	189	0.549384	0.259963	0.239596	0.0494561	0.0691512	0	4.80634	4.04664	4.41315	0.349647	0.0395358	4.42204	CO_vs_CH4
PADDDONK_01637	5.36236	1.00662	1.27314	0.790656	0.429145	0.555648	Not significant	0	0	3	16	10	1	24	28	27	0	0	1.01367	4.46373	1.95042	0.275938	3.89643	3.31172	3.55638	0.337891	2.23003	3.58818	CO_vs_CH4
PADDDONK_01638	0	0	0	0	0	0	Not significant	0	0	0	0	0	0	0	0	0	0	0	0	0	0	0	0	0	0	0	0	0	CO_vs_CH4
PADDDONK_01639	15.4243	0.025678	0.673324	0.0381362	0.969579	0.989041	Not significant	4	0	10	26	28	8	39	89	54	0.895293	0	1.95226	4.19095	3.15534	1.27545	3.65832	6.08199	4.1096	0.949184	2.87391	4.61664	CO_vs_CH4
PADDDONK_01640	8.25597	1.75723	1.21618	1.44488	0.148492	0.245237	Not significant	0	0	2	13	15	3	48	73	55	0	0	0.598989	3.21465	2.59317	0.733745	6.90732	7.65297	6.42125	0.199663	2.18052	6.99384	CO_vs_CH4
PADDDONK_01641	23.0627	-0.53125	0.621355	-0.854987	0.392558	0.520146	Not significant	6	0	12	21	21	10	143	139	112	1.29498	0	2.25904	3.2641	2.28199	1.53737	12.9348	9.1596	8.2192	1.18467	2.36115	10.1045	CO_vs_CH4
PADDDONK_01642	135.798	0.564895	0.324116	1.74288	0.0813551	0.14825	Not significant	26	20	61	326	265	107	207	531	341	0.931933	0.678431	1.9071	8.41517	4.78234	2.73189	3.10952	5.81108	4.15591	1.17249	5.3098	4.35884	CO_vs_CH4
PADDDONK_01643	4673.37	-1.62202	0.180435	-8.9895	2.48356e-19	1.00852e-17	Downregulated	1131	841	1619	1665	2257	1161	25597	36416	30152	177.07	124.607	221.086	187.728	177.908	129.474	1679.51	1740.7	1605.09	174.254	165.037	1675.1	CO_vs_CH4
PADDDONK_01644	4391.16	-1.26721	0.241884	-5.23893	1.61509e-07	1.28354e-06	Downregulated	968	875	1458	2026	2154	1563	22899	30687	28896	115.154	98.5095	151.285	173.572	129.013	132.444	1141.65	1114.58	1168.81	121.65	145.01	1141.68	CO_vs_CH4
PADDDONK_01645	148.789	0.570146	0.365752	1.55883	0.119036	0.20379	Not significant	22	8	20	101	209	49	930	1295	1105	2.51801	0.866542	1.99663	8.32511	12.0438	3.99483	44.6097	45.2538	43.0029	1.79373	8.12126	44.2888	CO_vs_CH4
PADDDONK_01646	73.1469	-0.111122	0.393164	-0.282635	0.777456	0.860112	Not significant	15	9	41	121	113	33	276	278	294	1.24517	0.707041	2.96862	7.23364	4.7228	1.95128	9.60193	7.04584	8.29823	1.64028	4.6359	8.31533	CO_vs_CH4
PADDDONK_01647	107.735	-1.95051	0.299781	-6.50645	7.69491e-11	1.08409e-09	Downregulated	34	25	45	42	70	16	495	705	610	4.6277	3.22026	5.34233	4.11689	4.79697	1.55122	28.236	29.2972	28.2304	4.39676	3.48836	28.5878	CO_vs_CH4
PADDDONK_01648	25.3115	-1.77407	0.647989	-2.73781	0.00618491	0.0168097	Downregulated	6	3	20	22	8	5	136	165	95	3.69994	1.75077	10.7574	9.77011	2.4838	2.19624	35.1474	31.0654	19.919	5.40268	4.81672	28.7106	CO_vs_CH4
PADDDONK_01649	6.77968	-0.305832	1.05144	-0.290869	0.771152	0.856256	Not significant	2	0	2	4	9	2	42	41	49	0.623013	0	0.543413	0.897348	1.41154	0.443777	5.48313	3.89944	5.18996	0.388809	0.917555	4.85751	CO_vs_CH4
PADDDONK_01650	772.238	-0.307271	0.243444	-1.26218	0.206883	0.315854	Not significant	106	103	246	431	910	295	4118	6135	5001	11.6895	10.7495	23.6622	34.2294	50.5258	23.1728	190.321	206.564	187.519	15.3671	35.976	194.801	CO_vs_CH4
PADDDONK_01651	149.611	0.367028	0.379112	0.968126	0.332982	0.458666	Not significant	32	19	23	119	295	69	683	1040	853	5.932	3.33326	3.71888	15.8866	27.5332	9.11104	53.062	58.862	53.7651	4.32805	17.5103	55.2297	CO_vs_CH4
PADDDONK_01652	962.106	0.421439	0.173798	2.42487	0.0153139	0.0363705	Not significant	151	136	258	1043	1712	590	3972	6385	4583	5.22041	4.4497	7.78	25.9684	29.7999	14.5294	57.5504	67.3968	53.8738	5.8167	23.4326	59.607	CO_vs_CH4
PADDDONK_01653	49.62	-2.30594	1.58059	-1.45892	0	0	Downregulated	14	8	22	0	52	0	280	336	344	3.49608	1.89064	4.79191	0	6.53793	0	29.3038	25.6179	29.2087	3.39288	2.17931	28.0435	CO_vs_CH4
PADDDONK_01654	31.8538	-2.81646	1.08082	-2.60586	0.00916429	0.0233303	Downregulated	22	10	16	0	42	0	74	121	73	1.40838	0.605845	0.893407	0	1.35372	0	1.98537	2.36501	1.58899	0.969211	0.451241	1.97979	CO_vs_CH4
PADDDONK_01655	87.7735	-1.04041	0.571112	-1.82172	0.0684976	0.128985	Not significant	28	43	28	30	91	81	179	241	199	2.43118	3.5334	2.12056	1.87592	3.97818	5.0097	6.51365	6.38892	5.87507	2.69505	3.62127	6.25921	CO_vs_CH4
PADDDONK_01656	49.7198	-1.27429	0.683477	-1.86442	0.0622628	0.119346	Not significant	14	33	16	12	61	43	57	71	87	1.81556	4.05006	1.80982	1.12072	3.98287	3.97209	3.09792	2.8112	3.83621	2.55848	3.02523	3.24844	CO_vs_CH4
PADDDONK_01657	107.427	0.272102	0.291766	0.932602	0.351025	0.478046	Not significant	23	16	41	169	210	65	376	408	411	2.82509	1.8599	4.39258	14.9494	12.9869	5.68702	19.3555	15.3008	17.1651	3.02586	11.2078	17.2738	CO_vs_CH4
PADDDONK_01658	320.076	-0.27938	0.254091	-1.09953	0.271537	0.39093	Not significant	74	103	138	536	452	211	569	1014	929	10.21	13.4492	16.6076	53.259	31.3991	20.7369	32.9017	42.7153	43.5824	13.4223	35.1317	39.7331	CO_vs_CH4
PADDDONK_01659	2439.93	-0.750484	0.279684	-2.68333	0.00728937	0.0192678	Downregulated	1123	890	1168	2909	3696	1983	2172	1865	2274	76.945	57.7105	69.8033	143.542	127.502	96.7811	62.3695	39.0148	52.9775	68.1529	122.608	51.4539	CO_vs_CH4
PADDDONK_01660	5.92841	0.0598786	1.12906	0.0530338	0.957705	0.981885	Not significant	0	0	6	12	12	2	14	42	18	0	0	0.693566	1.1453	0.800698	0.1888	0.777578	1.69943	0.811105	0.231189	0.711599	1.09604	CO_vs_CH4
PADDDONK_01661	173.043	0.806377	0.315964	2.55212	0.0107071	0.026579	Upregulated	23	29	42	356	224	147	551	851	768	4.82619	5.75889	7.68702	53.7973	23.6651	21.9716	48.4551	54.5201	54.7946	6.0907	33.1446	52.59	CO_vs_CH4
PADDDONK_01662	145.379	-0.174499	0.305208	-0.571737	0.5675	0.688514	Not significant	43	26	72	281	175	93	368	486	412	5.82643	3.33405	8.5094	27.4204	11.9387	8.97603	20.8975	20.1058	18.9816	5.88996	16.1117	19.9949	CO_vs_CH4
PADDDONK_01663	12.9823	-6.85155	1.41176	-4.85318	1.21496e-06	7.92501e-06	Downregulated	12	8	7	0	0	1	3	4	0	1.70232	1.07402	0.866143	0	0	0.101048	0.178358	0.173249	0	1.21416	0.0336826	0.117202	CO_vs_CH4
PADDDONK_01664	12.8644	-5.32747	1.65704	-3.21504	0.00130425	0.00441381	Downregulated	2	8	6	1	1	0	102	72	0	0.332045	1.25696	0.868863	0.119564	0.0835893	0	7.09708	3.64965	0	0.81929	0.0677179	3.58224	CO_vs_CH4
PADDDONK_01665	14.5293	-0.0475338	0.702867	-0.0676285	0.946081	0.974864	Not significant	5	0	11	22	24	15	17	43	39	1.64218	0	3.1512	5.20364	3.96868	3.50921	2.33998	4.31192	4.35528	1.59779	4.22718	3.66906	CO_vs_CH4
PADDDONK_01666	7.28216	-0.639565	1.10925	-0.576574	0.564227	0.685889	Not significant	0	0	11	12	14	2	12	28	23	0	0	4.32702	3.89744	3.17889	0.642483	2.26807	3.85543	3.52689	1.44234	2.57294	3.2168	CO_vs_CH4
PADDDONK_01667	0.165015	0	4.08046	0	1	1	Not significant	0	0	0	0	0	0	1	3	2	0	0	0	0	0	0	0.0512689	0.112051	0.0831903	0	0	0.0821699	CO_vs_CH4
[truncated: 10,746 more rows]

## Sheet: g_Brocadia
gene	baseMean	log2FoldChange	lfcSE	stat	pvalue	padj	significance	M1_rawcount	M2_rawcount	M3_rawcount	C1_rawcount	C2_rawcount	C3_rawcount	CO1_rawcount	CO2_rawcount	CO3_rawcount	M1_rawcount_TPM	M2_rawcount_TPM	M3_rawcount_TPM	C1_rawcount_TPM	C2_rawcount_TPM	C3_rawcount_TPM	CO1_rawcount_TPM	CO2_rawcount_TPM	CO3_rawcount_TPM	av_TPM_CH4	av_TPM_CO	av_TPM_CO2	contrast
[truncated: 10,386 more rows]

[truncated: 4 more sheets: s_CFX10 sp019913005, s_SB15 sp008933735, s_JABWBH01 sp013360585, RNA_all_counts]
