# Supplementary material for: Carbon monoxide metabolism in freshwater anaerobic methanotrophic archaea
Source: Nat Commun. 2026 Apr 14;17:3460. doi: 10.1038/s41467-026-70080-4 (PMC13079737; doi:10.1038/s41467-026-70080-4)
Supplement: Supplementary file 11 — Supplementary Dataset 9 [file 41467_2026_70080_MOESM11_ESM.xlsx]

## Sheet: Data_9_central_metabolism_Mper
Pathway	Gene product	Gene	Locus_tag	TPM-av CH4/NO3	TPM-av CO/NO3	TPM-av CO/CO2	CH4/NO3- vs CO/NO3	CH4/NO3- vs CO/CO2	CO/NO3- vs CO/CO2	CH4/NO3- vs CO/NO3- L2FC	CH4/NO3- vs CO/NO3- p-adj	CH4/NO3- vs CO/CO2 L2FC	CH4/NO3- vs CO/CO2 p-adj	CO/NO3- vs CO/CO2 L2FC	CO/NO3- vs CO/CO2 p-adj
Reverse methanogenesis pathway	Methyl-coenzyme M reductase subunit A	mcrA	PADDDONK_02182	59538.8	108329	5905.86	Downregulated	Downregulated	Downregulated	-0.738129	0.0319498	-5.87444	5.76863e-84	-5.13631	2.25695e-64
	Methyl-coenzyme M reductase subunit B	mcrB	PADDDONK_02179	31564.5	53318	2336.06	Downregulated	Downregulated	Downregulated	-0.859974	0.00933171	-6.30429	2.35685e-101	-5.44431	1.13474e-75
	Methyl-coenzyme M reductase subunit G	mcrG	PADDDONK_02181	36015.6	58644.7	3233.16	Downregulated	Downregulated	Downregulated	-0.927544	0.00135681	-6.01641	3.46515e-116	-5.08887	3.59916e-83
	Methyl-coenzyme M reductase subunit D	mcrD	PADDDONK_02180	12942.7	24593.5	860.142	Downregulated	Downregulated	Downregulated	-0.678085	0.00825769	-6.42352	1.12715e-173	-5.74543	6.07557e-139
	Tetrahydromethanopterin S-methyltransferase subunit A (long)	mtrA_l	PADDDONK_00738	142.18	484.628	74.1463	Not significant	Downregulated	Downregulated	0.152828	0.721243	-3.48922	5.2087e-30	-3.64204	4.22469e-33
	Tetrahydromethanopterin S-methyltransferase subunit A (short)	mtrA_s	PADDDONK_01780	201.943	172.95	25.2673	Downregulated	Downregulated	Downregulated	-1.79299	8.3479e-09	-5.51489	8.83692e-77	-3.7219	1.58941e-35
	Tetrahydromethanopterin S-methyltransferase subunit B	mtrB	PADDDONK_00739	38.5828	171.167	22.5206	Not significant	Downregulated	Downregulated	0.514994	0.203894	-3.32005	9.17023e-22	-3.83504	3.7688e-30
	Tetrahydromethanopterin S-methyltransferase subunit C	mtrC	PADDDONK_00740	68.8685	341.181	31.6506	Upregulated	Downregulated	Downregulated	0.682839	0.0469487	-3.6669	2.60465e-33	-4.34974	2.5175e-47
	Tetrahydromethanopterin S-methyltransferase subunit D	mtrD	PADDDONK_02855	37.0343	177.774	68.4856	Upregulated	Downregulated	Downregulated	0.673067	0.0223748	-1.63002	1.98325e-09	-2.30309	1.04189e-18
	Tetrahydromethanopterin S-methyltransferase subunit E	mtrE	PADDDONK_00742	44.4909	331.098	58.2766	Upregulated	Downregulated	Downregulated	1.20853	5.10145e-05	-2.17022	2.95062e-14	-3.37874	3.02938e-34
	Tetrahydromethanopterin S-methyltransferase subunit F	mtrF	PADDDONK_00737	57.424	167.345	32.6451	Not significant	Downregulated	Downregulated	-0.0590741	0.899438	-3.32943	1.97228e-31	-3.27036	4.21749e-32
	Tetrahydromethanopterin S-methyltransferase subunit G	mtrG	PADDDONK_00736	12.5821	82.9451	13.178	Not significant	Downregulated	Downregulated	0.977044	0.0823374	-2.49455	1.22279e-06	-3.47159	5.02542e-13
	Tetrahydromethanopterin S-methyltransferase subunit H	mtrH	PADDDONK_00735	206.034	572.464	148.372	Not significant	Downregulated	Downregulated	-0.154344	0.691746	-3.01882	7.71728e-27	-2.86448	1.31621e-24
	5,10-methylenetetrahydromethanopterin reductase	mer	PADDDONK_03580	106.346	249.167	270.433	Not significant	Downregulated	Downregulated	-0.408501	0.181659	-1.18446	1.19676e-05	-0.775955	0.00401028
	F420H2 dependent methylene H4MPT dehydrogenase	mtd	PADDDONK_02009	27.675	79.0361	79.1082	Not significant	Downregulated	Downregulated	-0.0943694	0.786745	-0.994377	7.98787e-05	-0.900008	0.000195284
	N5,N10-methenyl-H4MPT cyclohydrolase	mch1	PADDDONK_01214	7.57347	40.9754	98.5472	Upregulated	Upregulated	Not significant	0.869386	0.00258188	1.32514	1.20525e-06	0.455755	0.0890894
	N5,N10-methenyl-H4MPT cyclohydrolase	mch2	PADDDONK_02440	14.088	29.8196	62.5498	Not significant	Not significant	Not significant	-0.486528	0.0492652	-0.29815	0.252316	0.188378	0.441055
	Formylmethanofuran--tetrahydromethanopterin N-formyltransferase	ftr	PADDDONK_03977	40.4983	122.837	149.458	Not significant	Downregulated	Downregulated	0.0312014	0.926321	-0.587176	0.00710334	-0.618377	0.00252346
	Tungsten-containing formylmethanofuran dehydrogenase, subunit C	fwdA	PADDDONK_02165	63.5735	160.89	379.599	Not significant	Not significant	Not significant	-0.263287	0.259446	0.0767463	0.784156	0.340033	0.103671
	Tungsten-containing formylmethanofuran dehydrogenase, subunit A	fwdB	PADDDONK_02166	75.9214	196.57	366.835	Not significant	Not significant	Not significant	-0.26646	0.43171	-0.277347	0.414728	-0.010887	0.982188
	Tungsten-containing formylmethanofuran dehydrogenase, subunit B	fwdC	PADDDONK_02167	64.0434	155.7	289.207	Not significant	Not significant	Not significant	-0.33508	0.28602	-0.361777	0.24308	-0.0266978	0.942553
	Tungsten-containing formylmethanofuran dehydrogenase, subunit D	fwdD	PADDDONK_02164	31.7788	41.0255	244.037	Downregulated	Not significant	Upregulated	-1.20808	0.000100386	0.580745	0.0756864	1.78882	2.92946e-10
Bifunctional carbon monoxide dehydrogenase	Carbon monoxide dehydrogenase / acetyl-CoA synthase (CODH/ACS)	cdhA	PADDDONK_02117	63.4038	211.786	93.1102	Not significant	Downregulated	Downregulated	0.124138	0.708219	-1.9683	2.55329e-16	-2.09244	9.80915e-19
	Carbon monoxide dehydrogenase / acetyl-CoA synthase (CODH/ACS)	cdhB	PADDDONK_02118	32.656	131.328	42.3619	Not significant	Downregulated	Downregulated	0.37665	0.329351	-2.18941	1.03788e-11	-2.56606	1.70698e-16
	Carbon monoxide dehydrogenase / acetyl-CoA synthase (CODH/ACS)	cdhC	PADDDONK_02119	49.5106	134.839	58.6355	Not significant	Downregulated	Downregulated	-0.198116	0.531109	-2.29652	1.10487e-20	-2.0984	6.6262e-18
	Carbon monoxide dehydrogenase / acetyl-CoA synthase (CODH/ACS)	cdhD	PADDDONK_00763	46.7203	167.716	72.5596	Not significant	Downregulated	Downregulated	0.22961	0.23693	-1.83814	4.45107e-30	-2.06775	1.92397e-39
	Carbon monoxide dehydrogenase / acetyl-CoA synthase (CODH/ACS)	chdE	PADDDONK_00762	142.624	326.771	62.6095	Not significant	Downregulated	Downregulated	-0.413324	0.101864	-3.68685	5.44623e-65	-3.27353	1.23023e-51
Monofunctional carbon monoxide dehydrogenases	CODH monofunctional	cooS_1	PADDDONK_01837	693.461	4721.45	475.561	Upregulated	Downregulated	Downregulated	1.13196	0.0159723	-3.11027	5.06323e-13	-4.24223	8.15085e-24
	CODH monofunctional	cooS_2	PADDDONK_01842	602.453	3613.1	614.107	Upregulated	Downregulated	Downregulated	0.971461	0.0190353	-2.52766	3.04239e-11	-3.49912	4.94511e-21
	CODH monofunctional	cooS_3	PADDDONK_03053	3.33941	13.1603	13.3123	Not significant	Not significant	Downregulated	0.410745	0.0857322	-0.456962	0.0493631	-0.867706	4.99648e-06
	CODH monofunctional	cooS_4	PADDDONK_03117	341.84	1974.77	805.02	Upregulated	Downregulated	Downregulated	0.965245	0.0139474	-1.28343	0.000687873	-2.24867	2.98643e-10
	CODH monofunctional	cooS_5	PADDDONK_03833	4.22065	11.8276	12.456	Not significant	Downregulated	Downregulated	-0.0444305	0.914603	-0.878783	0.000638479	-0.834352	0.000419844
	CODH monofunctional	cooS_M1	GIHMDANB_00018	688.118	4602.95	465.227	Upregulated	Downregulated	Downregulated	1.10959	0.0183861	-3.13027	3.58703e-13	-4.23985	9.02385e-24
	CODH monofunctional	cooS_M2	GIHMDANB_00023	580.881	3526.37	598.588	Upregulated	Downregulated	Downregulated	0.989684	0.0163703	-2.50978	3.56213e-11	-3.49947	3.57286e-21
CODH/Nitrate reductase cluster (chromosomal)	HCOIIa		PADDDONK_01830	46.4927	1039.01	208.342	Upregulated	Not significant	Downregulated	2.87523	2.89328e-15	-0.353413	0.432964	-3.22864	4.54514e-20
	Unusual nitrate reductase NapH subunit	napH	PADDDONK_01831	45.3061	718.38	189.493	Upregulated	Not significant	Downregulated	2.37886	9.14715e-13	-0.432006	0.272659	-2.81087	3.45395e-18
	HCOIIb		PADDDONK_01832	18.181	225.039	86.7755	Upregulated	Not significant	Downregulated	1.9552	3.28455e-07	-0.285173	0.552101	-2.24037	4.66312e-10
	Orf7		PADDDONK_01833	10.0812	129.082	85.627	Upregulated	Not significant	Downregulated	2.11255	1.13778e-10	0.649989	0.0725928	-1.46256	2.74329e-06
	hypothethical protein		PADDDONK_01834	36.1958	385.727	104.621	Upregulated	Downregulated	Downregulated	1.8446	4.15224e-07	-0.93054	0.0153503	-2.77514	8.22244e-16
	Unusual Nar-type nitrate reductase (Nar)	narH	PADDDONK_01835	50.6813	504.793	251.529	Upregulated	Not significant	Downregulated	1.71308	9.73869e-07	-0.185544	0.688466	-1.89862	1.63631e-08
	Unusual Nar-type nitrate reductase (Nar)	narG	PADDDONK_01836	59.7891	552.309	236.453	Upregulated	Not significant	Downregulated	1.63806	3.87278e-07	-0.496648	0.171358	-2.1347	5.5278e-12
	Monofunctional CODH	cooS_1	PADDDONK_01837	693.461	4721.45	475.561	Upregulated	Downregulated	Downregulated	1.13196	0.0159723	-3.11027	5.06323e-13	-4.24223	8.15085e-24
	hypothethical protein		PADDDONK_01838	18.2162	179.261	429.192	Upregulated	Upregulated	Not significant	1.67801	3.26128e-10	2.03544	7.71386e-15	0.357426	0.207966
	hypothethical protein (DUF1894 - PF08979)		PADDDONK_01839	14.9243	121.835	439.738	Upregulated	Upregulated	Upregulated	1.32427	2.96822e-05	2.34295	7.59327e-15	1.01868	0.000309116
	hypothethical protein (ferredoxin? PF13237, 1x 4 Cys, 1x 3 Cys)		PADDDONK_01840	173.529	376.376	2326.26	Not significant	Upregulated	Upregulated	-0.482275	0.227308	1.23022	0.000519157	1.7125	3.89002e-07
	hypothethical protein (asnC-like, transcriptional regulator with promotor binding activity - pfor upregulated in deletion mutant; similar pattern here)		PADDDONK_01841	4.89517	33.3638	233.747	Upregulated	Upregulated	Upregulated	1.20871	1.10596e-05	3.129	2.00033e-34	1.92029	1.78493e-19
	Monofunctional CODH	cooS_2	PADDDONK_01842	602.453	3613.1	614.107	Upregulated	Downregulated	Downregulated	0.971461	0.0190353	-2.52766	3.04239e-11	-3.49912	4.94511e-21
	Hao-like Cytochrome C (8 CXXCH) - SP	hao	PADDDONK_01843	17.303	184.854	39.215	Upregulated	Downregulated	Downregulated	1.77621	1.17359e-08	-1.35973	1.53992e-05	-3.13594	1.84448e-26
CODH/Nitrate reductase cluster (MGE)	HCOIIa		GIHMDANB_00011	41.9782	1005.12	204.281	Upregulated	Not significant	Downregulated	2.96844	8.99456e-15	-0.253694	0.614234	-3.22213	3.21039e-18
	Unusual nitrate reductase NapH subunit	napH	GIHMDANB_00012	41.2287	696.233	184.944	Upregulated	Not significant	Downregulated	2.46011	5.47498e-13	-0.340167	0.416461	-2.80028	2.78484e-17
	HCOIIb		GIHMDANB_00013	17.9611	207.616	82.5341	Upregulated	Not significant	Downregulated	1.85105	6.18229e-06	-0.352765	0.478926	-2.20381	9.7936e-09
	Orf7		GIHMDANB_00014	8.78784	124.952	83.7271	Upregulated	Upregulated	Downregulated	2.29391	5.28576e-13	0.840146	0.0135532	-1.45376	1.39501e-06
	hypothethical protein		GIHMDANB_00015	34.6694	373.134	102.025	Upregulated	Downregulated	Downregulated	1.87629	2.94171e-07	-0.874578	0.0242375	-2.75087	1.88777e-15
	Unusual Nar-type nitrate reductase (Nar)	narH	GIHMDANB_00016	51.2185	491.726	242.697	Upregulated	Not significant	Downregulated	1.67132	6.41358e-07	-0.239952	0.569856	-1.91127	3.0673e-09
	Unusual Nar-type nitrate reductase (Nar)	narG	GIHMDANB_00017	59.1312	534.69	230.419	Upregulated	Not significant	Downregulated	1.60603	4.92524e-07	-0.521153	0.144158	-2.12719	3.79389e-12
	Monofunctional CODH	cooS_M1	GIHMDANB_00018	688.118	4602.95	465.227	Upregulated	Downregulated	Downregulated	1.10959	0.0183861	-3.13027	3.58703e-13	-4.23985	9.02385e-24
	hypothethical protein		GIHMDANB_00019	17.4885	175.44	421.081	Upregulated	Upregulated	Not significant	1.71609	9.08877e-11	2.07124	1.49914e-15	0.355142	0.207149
	hypothethical protein (DUF1894 - PF08979)		GIHMDANB_00020	12.7971	118.046	417.802	Upregulated	Upregulated	Upregulated	1.54748	1.48254e-08	2.53498	3.44916e-22	0.987508	2.15274e-05
	hypothethical protein (PF13237)		GIHMDANB_00021	170.752	362.953	2274.66	Not significant	Upregulated	Upregulated	-0.511546	0.199472	1.22506	0.000619831	1.7366	3.33522e-07
	hypothethical protein (asnC-like, transcriptional regulator with promotor binding activity - pfor upregulated in deletion mutant; similar pattern here)		GIHMDANB_00022	5.52931	34.0172	226.516	Upregulated	Upregulated	Upregulated	1.09538	9.12954e-05	2.93991	5.26019e-30	1.84453	5.62295e-17
	Monofunctional CODH	cooS_M2	GIHMDANB_00023	580.881	3526.37	598.588	Upregulated	Downregulated	Downregulated	0.989684	0.0163703	-2.50978	3.56213e-11	-3.49947	3.57286e-21
	Hao-like Cytochrome C (8 CXXCH) - SP	hao	GIHMDANB_00024	15.9672	174.722	39.0696	Upregulated	Downregulated	Downregulated	1.79212	1.90572e-08	-1.26422	9.6071e-05	-3.05633	3.58638e-24
Acetyl-CoA into pyruvate	Pyruvate ferredoxin oxidoreductase (PFOR)	porA_1	PADDDONK_03372	30.4712	211.385	56.6036	Upregulated	Downregulated	Downregulated	1.13744	3.6758e-06	-1.63717	7.18088e-12	-2.77461	4.46626e-34
	Pyruvate ferredoxin oxidoreductase (PFOR)	porB_1	PADDDONK_03373	96.8842	385.74	89.1976	Not significant	Downregulated	Downregulated	0.3441	0.253062	-2.66525	1.48787e-26	-3.00935	3.66133e-34
	Pyruvate ferredoxin oxidoreductase (PFOR)	porC_1	PADDDONK_03374	6.36408	42.6222	18.9381	Upregulated	Not significant	Downregulated	1.25689	0.00279669	-0.838646	0.0550345	-2.09554	6.32451e-10
	Pyruvate ferredoxin oxidoreductase (PFOR)	porD_1	PADDDONK_03375	7.37576	44.2028	35.2076	Upregulated	Not significant	Downregulated	1.05196	0.0149834	-0.0980297	0.867287	-1.14999	0.00275418
	Pyruvate ferredoxin oxidoreductase (PFOR)	porC_2	PADDDONK_03897	131.811	327.548	1208.71	Not significant	Upregulated	Upregulated	-0.305291	0.29004	0.667574	0.0101251	0.972864	6.09839e-05
	Pyruvate ferredoxin oxidoreductase (PFOR)	porA_2	PADDDONK_03898	31.4197	145.327	395.241	Not significant	Upregulated	Not significant	0.542503	0.0762895	1.10475	8.96038e-05	0.562247	0.0481375
	Pyruvate ferredoxin oxidoreductase (PFOR)	porB_2	PADDDONK_03899	42.1238	184.425	380.264	Not significant	Upregulated	Not significant	0.520694	0.0368748	0.66007	0.00624998	0.139375	0.599754
Acetyl-CoA into acetate	Acetyl-coenzyme A synthetase	acs	PADDDONK_00321	23.7167	60.5069	84.9094	Not significant	Downregulated	Not significant	-0.278685	0.174472	-0.652809	0.000402495	-0.374125	0.0406739
	acetate ligase	acdB	PADDDONK_01493	7.91539	35.4654	231.224	Not significant	Upregulated	Upregulated	0.530846	0.0180992	2.36514	2.07042e-32	1.8343	9.42231e-23
	acetate ligase	acdA	PADDDONK_01492	2.78542	11.4919	96.3624	Not significant	Upregulated	Upregulated	0.512978	0.194004	2.704	1.56207e-16	2.19102	9.80084e-16
Acetyl-CoA into polyhydroxyalkanoate	Acetyl-CoA acetyltransferase	atoB	PADDDONK_00705	22.8785	77.1905	104.194	Not significant	Not significant	Not significant	0.0962694	0.795631	-0.350076	0.250431	-0.446346	0.100723
	3-oxoacyl-[acyl-carrier-protein] reductase	phaB	PADDDONK_00704	6.6683	41.7091	51.6788	Upregulated	Not significant	Not significant	1.00367	0.00016224	0.445576	0.121149	-0.558089	0.0202927
	3-oxoacyl-[acyl-carrier-protein] reductase	phaB	PADDDONK_00706	13.2396	44.4201	111.311	Not significant	Upregulated	Not significant	0.186363	0.391685	0.638395	0.000483221	0.452031	0.00553438
	Poly(3-hydroxyalkanoate) polymerase subunit	phaC	PADDDONK_00707	26.503	191.703	122.8	Upregulated	Not significant	Downregulated	1.1941	0.000141906	-0.354217	0.324914	-1.54832	1.51222e-07
	Poly(3-hydroxyalkanoate) polymerase subunit	phaE	PADDDONK_00708	7.30809	34.0671	86.1897	Not significant	Upregulated	Not significant	0.608387	0.0630808	1.1196	0.000203208	0.511216	0.0703433
	Soluble heterodisulfide reductase (HdrABC) and associated subunits	hdrC_1	PADDDONK_01803	35.9081	356.687	313.136	Upregulated	Not significant	Downregulated	1.70331	2.83787e-07	0.628604	0.0836343	-1.0747	0.000924031
	Soluble heterodisulfide reductase (HdrABC) and associated subunits	hdrB_1	PADDDONK_01804	10.8623	129.426	147.173	Upregulated	Upregulated	Downregulated	1.97723	8.36373e-11	1.28455	3.42882e-05	-0.692685	0.0219076
	Soluble heterodisulfide reductase (HdrABC) and associated subunits	hdrA3_1	PADDDONK_01805	22.9294	280.097	203.014	Upregulated	Not significant	Downregulated	2.01448	8.02838e-10	0.642411	0.0759984	-1.37207	2.19824e-05
	Soluble heterodisulfide reductase (HdrABC) and associated subunits	mvhD_1	PADDDONK_01806	80.7599	450.679	103.936	Upregulated	Downregulated	Downregulated	0.877611	0.0414996	-2.16634	3.84931e-08	-3.04395	1.41185e-15
	Soluble heterodisulfide reductase (HdrABC) and associated subunits	hdrA_1	PADDDONK_01807	32.3041	287.269	237.322	Upregulated	Not significant	Downregulated	1.55622	1.17584e-05	0.372452	0.373002	-1.18376	0.000656458
	Soluble heterodisulfide reductase (HdrABC) and associated subunits	mvhD_1	PADDDONK_01809	13.7813	235.244	197.632	Upregulated	Upregulated	Downregulated	2.49241	2.82877e-14	1.37468	4.58033e-05	-1.11772	0.000393601
	Formate dehydrogenase (Fdh)	fdhB_1	PADDDONK_01810	14.4536	137.475	102.324	Upregulated	Not significant	Downregulated	1.64755	1.3023e-06	0.337926	0.406348	-1.30962	6.36578e-05
	Formate dehydrogenase (Fdh)	fdhA_1	PADDDONK_01812	7.99947	116.531	97.9197	Upregulated	Upregulated	Downregulated	2.22915	1.18679e-15	1.14238	7.0738e-05	-1.08677	5.49101e-05
	Formate dehydrogenase (Fdh)	fdhA	PADDDONK_03180	7.57227	55.5791	377.725	Upregulated	Upregulated	Upregulated	1.24498	3.55604e-06	3.11943	9.50435e-35	1.87445	1.62527e-14
	Formate dehydrogenase (Fdh)	fdhB	PADDDONK_03182	14.5042	58.2646	370.183	Not significant	Upregulated	Upregulated	0.401961	0.124476	2.16565	5.69715e-22	1.76369	3.93503e-16
	Soluble heterodisulfide reductase (HdrABC) and associated subunits	mvhD_2	PADDDONK_03183	12.4938	67.0145	289.204	Upregulated	Upregulated	Upregulated	0.856038	0.00448876	2.02891	2.51071e-13	1.17288	6.15167e-06
	Soluble heterodisulfide reductase (HdrABC) and associated subunits	hdrA_2	PADDDONK_03184	23.9177	115.935	688.317	Upregulated	Upregulated	Upregulated	0.652903	0.0159754	2.31997	2.86619e-21	1.66707	6.48675e-12
		mvhD_2	PADDDONK_03185	2.10469	13.3991	112.964	Upregulated	Upregulated	Upregulated	1.23705	0.0131502	3.32866	1.60748e-13	2.09161	5.24314e-08
	Soluble heterodisulfide reductase (HdrABC) and associated subunits	hdrA3_2	PADDDONK_03186	16.6624	88.282	570.297	Upregulated	Upregulated	Upregulated	0.773339	0.00448346	2.56085	7.56823e-25	1.78751	4.43661e-13
	Soluble heterodisulfide reductase (HdrABC) and associated subunits	hdrB_2	PADDDONK_03187	5.01006	34.2309	295.157	Upregulated	Upregulated	Upregulated	1.19255	4.67406e-08	3.43742	6.90178e-64	2.24488	4.81427e-39
	Soluble heterodisulfide reductase (HdrABC) and associated subunits	hdrC_2	PADDDONK_03188	3.11542	26.5085	261.104	Upregulated	Upregulated	Upregulated	1.51321	1.896e-07	3.96225	1.34313e-48	2.44904	2.66179e-34
	Soluble heterodisulfide reductase (HdrABC) and associated subunits	hdrC_M1	GIHMDANB_00157	39.5668	344.233	305.594	Upregulated	Not significant	Downregulated	1.53559	3.92426e-07	0.478923	0.157815	-1.05667	0.000324165
	Soluble heterodisulfide reductase (HdrABC) and associated subunits	hdrB_M1	GIHMDANB_00158	9.99538	126.944	144.674	Upregulated	Upregulated	Downregulated	2.04105	7.74126e-10	1.36474	5.2566e-05	-0.67631	0.0421558
	Soluble heterodisulfide reductase (HdrABC) and associated subunits	hdrA3_M1	GIHMDANB_00159	24.0759	269.929	195.942	Upregulated	Not significant	Downregulated	1.88668	1.97657e-08	0.512902	0.178537	-1.37378	3.14305e-05
	Soluble heterodisulfide reductase (HdrABC) and associated subunits	mvhD_M1	GIHMDANB_00160	75.6917	431.757	99.3629	Upregulated	Downregulated	Downregulated	0.910017	0.0363705	-2.13595	9.29245e-08	-3.04597	3.08852e-15
	Soluble heterodisulfide reductase (HdrABC) and associated subunits	hdrA_M1	GIHMDANB_00161	32.4473	281.912	231.007	Upregulated	Not significant	Downregulated	1.53079	1.17226e-05	0.340597	0.414034	-1.19019	0.000484808
	Soluble heterodisulfide reductase (HdrABC) and associated subunits	mvhD_M1	GIHMDANB_00163	12.5014	231.064	195.802	Upregulated	Upregulated	Downregulated	2.60601	1.29937e-15	1.50515	6.2484e-06	-1.10086	0.000422096
	Formate dehydrogenase (Fdh)	fdhB_M1	GIHMDANB_00164	12.9696	130.906	100.603	Upregulated	Not significant	Downregulated	1.7144	7.0735e-07	0.450599	0.257853	-1.2638	0.000150737
	Formate dehydrogenase (Fdh)	fdhA_M1	GIHMDANB_00166	7.96024	111.497	93.729	Upregulated	Upregulated	Downregulated	2.19801	3.61771e-16	1.10402	7.42421e-05	-1.09399	2.53729e-05
	Soluble heterodisulfide reductase (HdrABC) and associated subunits	frhB	PADDDONK_00797	34.1113	110.926	244.751	Not significant	Not significant	Not significant	0.0893968	0.771762	0.333218	0.188713	0.243821	0.311963
	Membrane-bound heterodisulfide reductase	hdrE	PADDDONK_01691	135.277	378.725	210.939	Not significant	Downregulated	Downregulated	-0.147745	0.607485	-1.88263	6.63375e-18	-1.73489	8.51505e-16
	Membrane-bound heterodisulfide reductase	hdrD_long	PADDDONK_01692	245.062	670.766	248.971	Not significant	Downregulated	Downregulated	-0.179224	0.616218	-2.52169	9.05436e-21	-2.34246	2.2187e-18
	Membrane-bound heterodisulfide reductase	hdrD_short	PADDDONK_00636	219.142	271.047	1817.58	Downregulated	Upregulated	Upregulated	-1.27934	5.67611e-09	0.598254	0.00967996	1.8776	5.35291e-19
	Pyrophosphatase	hppA	PADDDONK_03699	85.9271	489.098	57.0896	Upregulated	Downregulated	Downregulated	0.889164	0.0112303	-3.15653	4.09189e-23	-4.0457	7.0654e-38
	F420 quinone oxidoreductase (Fqo)	fqoO	PADDDONK_00861	11.4804	42.9066	19.2795	Not significant	Downregulated	Downregulated	0.293163	0.409932	-1.75494	2.28943e-09	-2.0481	7.55783e-15
	F420 quinone oxidoreductase (Fqo)	fqoN	PADDDONK_00862	6.56505	42.9722	8.21773	Upregulated	Downregulated	Downregulated	1.09264	8.04819e-05	-2.18534	1.78163e-16	-3.27799	1.4096e-39
	F420 quinone oxidoreductase (Fqo)	fqoM	PADDDONK_00863	4.66742	45.4171	16.6096	Upregulated	Downregulated	Downregulated	1.64265	8.83497e-09	-0.704702	0.0207334	-2.34735	1.70484e-19
	F420 quinone oxidoreductase (Fqo)	fqoL	PADDDONK_00864	11.0357	52.3983	21.4502	Upregulated	Downregulated	Downregulated	0.617288	0.0447685	-1.5751	2.06148e-08	-2.19239	3.23518e-16
	F420 quinone oxidoreductase (Fqo)	fqoK	PADDDONK_00865	15.3899	54.4876	47.1051	Not significant	Downregulated	Downregulated	0.279746	0.467672	-0.845435	0.0103487	-1.12518	0.000102546
	F420 quinone oxidoreductase (Fqo)	fqoJ1	PADDDONK_00866	3.30723	21.0729	9.1302	Not significant	Not significant	Downregulated	1.02737	0.0547743	-1.00624	0.0606164	-2.03361	4.09221e-07
	F420 quinone oxidoreductase (Fqo)	fqoJ2	PADDDONK_00867	3.12906	8.70567	4.78123	Not significant	Downregulated	Downregulated	-0.249993	0.771117	-1.86681	0.00389135	-1.61682	0.00462135
	F420 quinone oxidoreductase (Fqo)	fqoI	PADDDONK_00868	9.40047	42.3263	15.5259	Not significant	Downregulated	Downregulated	0.474576	0.282808	-1.83206	1.33409e-06	-2.30663	3.79549e-11
	F420 quinone oxidoreductase (Fqo)	fqoH	PADDDONK_00869	5.66695	36.6447	14.084	Upregulated	Downregulated	Downregulated	1.00224	0.0094126	-1.26204	0.000754401	-2.26428	2.90455e-11
	F420 quinone oxidoreductase (Fqo)	fqoD	PADDDONK_00870	2.65258	19.9189	11.8094	Upregulated	Not significant	Downregulated	1.30479	1.43363e-06	-0.284544	0.373079	-1.58933	2.56632e-13
	F420 quinone oxidoreductase (Fqo)	fqoC	PADDDONK_00871	2.90028	26.754	15.3875	Upregulated	Not significant	Downregulated	1.55771	6.47174e-06	-0.0417019	0.937528	-1.59941	7.43179e-10
	F420 quinone oxidoreductase (Fqo)	fqoB	PADDDONK_00872	4.61645	36.3086	24.6618	Upregulated	Not significant	Downregulated	1.45255	1.83249e-05	-0.0197776	0.974341	-1.47233	3.65724e-07
	F420 quinone oxidoreductase (Fqo)	fqoA	PADDDONK_00873	2.51972	15.4693	15.4382	Upregulated	Not significant	Downregulated	1.00875	0.0239188	0.168404	0.768198	-0.840345	0.0102964
	F420H2 dehydrogenase subunit FqoF	fqof	PADDDONK_03581	68.4241	148.953	207.658	Not significant	Downregulated	Not significant	-0.510495	0.0123066	-0.907076	2.06464e-06	-0.396582	0.0429425
	ATP synthase	ahaA	PADDDONK_01024	28.5044	170.046	72.4851	Upregulated	Downregulated	Downregulated	0.941411	0.000224577	-1.18721	1.60468e-06	-2.12862	1.59663e-19
	ATP synthase	ahaB	PADDDONK_01025	71.5196	308.849	80.7155	Not significant	Downregulated	Downregulated	0.489309	0.124684	-2.36776	1.20935e-17	-2.85707	9.09303e-26
	ATP synthase	ahaC	PADDDONK_01022	7.65841	64.2928	25.0595	Upregulated	Downregulated	Downregulated	1.35562	9.34166e-07	-0.809576	0.00474161	-2.16519	4.00878e-18
	ATP synthase	ahaD	PADDDONK_01026	38.0517	319.622	70.4622	Upregulated	Downregulated	Downregulated	1.47443	1.31376e-14	-1.59473	4.9162e-17	-3.06915	7.11862e-66
	ATP synthase	ahaE	PADDDONK_01021	21.4748	101.006	41.3854	Not significant	Downregulated	Downregulated	0.543759	0.0600005	-1.58694	1.23578e-09	-2.1307	4.29234e-18
	ATP synthase	ahaF	PADDDONK_01023	2.18979	25.8639	12.8085	Upregulated	Not significant	Downregulated	1.95993	1.08159e-05	0.112839	0.858834	-1.8471	5.17801e-10
	ATP synthase	ahaH	PADDDONK_01018	0.322392	4.66291	7.14985	Upregulated	Not significant	Not significant	2.17702	0.0409205	2.03273	0.0540936	-0.144293	0.842249
	ATP synthase	ahaI	PADDDONK_01019	5.86218	58.0325	17.6166	Upregulated	Downregulated	Downregulated	1.70146	7.73661e-18	-0.862054	2.6092e-05	-2.56351	2.0781e-46
	ATP synthase	ahaK	PADDDONK_01020	10.0615	57.6794	17.128	Not significant	Downregulated	Downregulated	0.86006	0.0842906	-1.81535	8.29742e-05	-2.67541	1.31161e-10
	Energy-conserving hydrogenase (Ech)	echA	PADDDONK_03934	102.409	207.075	690.649	Not significant	Not significant	Upregulated	-0.566237	0.00381271	0.337255	0.101193	0.903491	4.90394e-07
	Energy-conserving hydrogenase (Ech)	echF	PADDDONK_01886	0.987491	9.38677	1.9193	Upregulated	Downregulated	Downregulated	1.58399	0.00495514	-1.55344	0.00667207	-3.13743	6.05454e-13
	Energy-conserving hydrogenase (Ech)	echB	PADDDONK_01887	1.25604	11.2392	3.85363	Upregulated	Downregulated	Downregulated	1.52921	7.79906e-06	-0.856391	0.017441	-2.3856	2.60541e-18
	Energy-conserving hydrogenase (Ech)	echDE	PADDDONK_01888	2.33797	16.1366	6.6359	Upregulated	Downregulated	Downregulated	1.17772	0.000131492	-0.991863	0.00140039	-2.16958	9.04226e-17
	Energy-conserving hydrogenase (Ech)	echC	PADDDONK_01889	1.22967	8.83243	3.99968	Not significant	Not significant	Downregulated	1.19763	0.0570625	-0.78545	0.239299	-1.98308	2.74519e-05
	Rieske cyt bc1 complex		PADDDONK_00520	88.6616	355.785	78.8226	Not significant	Downregulated	Downregulated	0.343447	0.234797	-2.67489	1.10018e-28	-3.01834	2.20266e-37
	Rieske cyt bc1 complex		PADDDONK_00521	74.634	516.904	50.4778	Upregulated	Downregulated	Downregulated	1.14387	1.43794e-07	-3.05864	5.56205e-49	-4.2025	1.46431e-94
	Rieske cyt bc1 complex		PADDDONK_00522	26.2399	128.271	33.8897	Upregulated	Downregulated	Downregulated	0.644164	0.00139746	-2.09528	6.20855e-29	-2.73944	9.52404e-56
	Rieske cyt bc1 complex		PADDDONK_00523	2.56532	22.252	11.3674	Upregulated	Not significant	Downregulated	1.45084	0.0257195	-0.251891	0.764464	-1.70273	0.00108
	Rieske cyt bc1 complex		PADDDONK_00524	9.47848	79.2618	26.2327	Upregulated	Downregulated	Downregulated	1.40597	1.61704e-06	-0.99784	0.000890485	-2.40381	1.54756e-22
	Cytochrome b subunit of formate dehydrogenase-like protein		PADDDONK_00525	48.078	192.074	53.3035	Not significant	Downregulated	Downregulated	0.309996	0.165438	-2.34046	8.97945e-35	-2.65045	3.80236e-46
	Cytochrome c554 and c-prime		PADDDONK_00526	184.359	496.167	183.008	Not significant	Downregulated	Downregulated	-0.173323	0.282414	-2.47208	1.72242e-79	-2.29876	5.07514e-70
Nitrate reductases (canonical)	Nar-type nitrate reductase (Nar-associated) - Diheme		PADDDONK_01774	46.6508	274.871	75.4405	Upregulated	Downregulated	Downregulated	0.959658	0.000880518	-1.81018	3.25364e-11	-2.76984	8.14604e-26
	Nar-type nitrate reductase (Nar)	narG	PADDDONK_01775	41.5085	306.812	53.7755	Upregulated	Downregulated	Downregulated	1.25476	0.000722763	-2.20356	3.88728e-10	-3.45832	5.31432e-24
	Nar-type nitrate reductase (Nar)	narH	PADDDONK_01776	11.2257	164.881	31.6019	Upregulated	Downregulated	Downregulated	2.26221	1.28524e-19	-1.01738	9.46297e-05	-3.27959	1.99006e-43
	Nar-type nitrate reductase (Nar)	narJ	PADDDONK_01777	29.8879	285.752	40.1038	Upregulated	Downregulated	Downregulated	1.62887	1.87401e-07	-2.10249	7.03279e-12	-3.73136	2.20266e-37
	Nar-type nitrate reductase (Nar)	narI	PADDDONK_01778	8.63017	91.7671	16.2279	Upregulated	Downregulated	Downregulated	1.7566	9.34166e-07	-1.61924	6.40837e-06	-3.37584	6.97136e-25
	Nar-type nitrate reductase (Nar-associated) - Diheme		GIHMDANB_00128	45.1526	272.649	73.9135	Upregulated	Downregulated	Downregulated	0.987139	0.00103208	-1.8096	2.0735e-10	-2.79674	2.50973e-24
	Nar-type nitrate reductase (Nar)	narG	GIHMDANB_00129	40.1899	295.612	51.0352	Upregulated	Downregulated	Downregulated	1.25551	0.000698676	-2.23051	2.11267e-10	-3.48602	1.81968e-24
	Nar-type nitrate reductase (Nar)	narH	GIHMDANB_00130	11.0904	164.689	30.0255	Upregulated	Downregulated	Downregulated	2.27794	1.93227e-18	-1.08033	6.52265e-05	-3.35827	5.54187e-42
	Nar-type nitrate reductase (Nar)	narJ	GIHMDANB_00131	28.8607	273.591	37.2425	Upregulated	Downregulated	Downregulated	1.59614	2.0504e-06	-2.18382	2.86445e-11	-3.77996	1.73753e-33
	Nar-type nitrate reductase (Nar)	narI	GIHMDANB_00132	8.83781	88.6237	16.6327	Upregulated	Downregulated	Downregulated	1.70856	4.53129e-08	-1.57999	4.57189e-07	-3.28856	4.07767e-31
Nitrite reductases	Cytochrome c-552	nrfA	PADDDONK_01763	80.0398	49.2838	4.98085	Downregulated	Downregulated	Downregulated	-2.27394	1.42249e-05	-6.65104	7.45762e-41	-4.3771	1.81536e-18
	Cytochrome c-type protein NrfH	nrfH	PADDDONK_01764	120.466	64.4368	3.79411	Downregulated	Downregulated	Downregulated	-2.44853	0.00565148	-7.59946	1.577e-20	-5.15093	3.44493e-10
	Cytochrome c-552	nrfA	GIHMDANB_00117	78.5473	49.9352	5.01523	Downregulated	Downregulated	Downregulated	-2.21008	3.82767e-05	-6.61614	5.64727e-39	-4.40606	4.6622e-18
	Cytochrome c-type protein NrfH	nrfH	GIHMDANB_00118	120.371	60.7246	2.65627	Not significant	Downregulated	Downregulated	-2.53071	0.111203	-8.12387	9.63779e-09	-5.59317	7.77795e-05
Nitrogen assimilation	Nitrogenase molybdenum-iron protein subunit beta	nifK	PADDDONK_03549	101.213	129.94	6.35082	Not significant	Downregulated	Downregulated	-1.14071	0.0507773	-6.60444	1.97756e-37	-5.46373	3.51876e-26
	Nitrogenase molybdenum-iron protein alpha chain	nifD	PADDDONK_03550	121.66	124.834	16.7149	Downregulated	Downregulated	Downregulated	-1.49918	0.00602491	-5.47193	4.46148e-28	-3.97275	1.60972e-15
	P-II family nitrogen regulator	glnB-like	PADDDONK_03551	42.2825	10.8367	1.21629	Downregulated	Downregulated	Downregulated	-3.5905	0.000976282	-7.6605	2.12101e-13	-4.07	0.000122957
	P-II family nitrogen regulator	glnB-like	PADDDONK_03552	152.215	38.4314	2.09737	Downregulated	Downregulated	Downregulated	-3.54669	1.42249e-05	-8.75629	2.94211e-28	-5.2096	8.1274e-11
	Nitrogenase iron protein	nifH	PADDDONK_03553	357.718	148.475	2.47532	Downregulated	Downregulated	Downregulated	-2.76631	0.000629124	-9.79239	1.68498e-38	-7.02608	1.62866e-20
	Ammonium transporter	amtB	PADDDONK_03554	384.266	303.47	0.230877	Not significant	Downregulated	Downregulated	-1.83292	0.162491	-13.2397	1.02703e-30	-11.4068	2.46598e-23
	Glutamine synthetase	glnA	PADDDONK_01486	132.562	255.858	205.005	Not significant	Downregulated	Downregulated	-0.667136	0.0587235	-1.91638	1.80387e-09	-1.24924	8.93961e-05
	Glutamate dehydrogenase	gdhA	PADDDONK_01495	137.976	147.511	1424.84	Downregulated	Upregulated	Upregulated	-1.43092	3.04457e-12	0.933502	7.09136e-06	2.36442	4.22469e-33
	Glutamate synthase, NADPH-dependent, small chain	gltA	PADDDONK_03651	28.762	78.9706	98.467	Not significant	Downregulated	Not significant	-0.164511	0.526213	-0.736922	0.000558284	-0.572411	0.0056536
	Glutamate synthase, NADPH-dependent, large chain	gltB1	PADDDONK_00431	61.1955	176.715	48.2427	Not significant	Downregulated	Downregulated	0.000739431	1	-2.91562	1.31443e-11	-2.91636	6.09817e-12
	Glutamate synthase, NADPH-dependent, large chain	gltB2	PADDDONK_00432	45.9877	121.022	55.0956	Not significant	Downregulated	Downregulated	-0.166611	0.73242	-2.27861	1.0956e-10	-2.11199	1.22984e-09
	Ammonium transporter	amt	PADDDONK_01612	5.37627	13.1701	4.287	Not significant	Downregulated	Downregulated	-0.273246	0.520925	-2.83098	3.69434e-17	-2.55774	2.13283e-15
	Ammonium transporter	amt	PADDDONK_01152	0.0995487	0	0.0119579	Not significant	Not significant	Not significant	-4.48782	0.295429	-5.29751	0.206461	-0.809686	0.865839
Iron and phosphorus uptake	Iron permease	ftr	PADDDONK_00162	0.264896	88.6354	8.11979	Upregulated	Upregulated	Downregulated	6.72877	8.22866e-66	2.48864	1.08665e-09	-4.24013	1.94491e-91
	putative transposase IS5		PADDDONK_00163	3.84524	2.8306	25.7167	Downregulated	Not significant	Upregulated	-2.0396	1.12286e-08	0.327053	0.397262	2.36665	1.10942e-14
	Nickel/cobalt efflux system protein		PADDDONK_00164	1.81861	2.68205	2.88055	Not significant	Downregulated	Not significant	-0.969605	0.0859322	-1.80374	0.000421777	-0.834131	0.0907095
	putative ferritin-like, metal binding		PADDDONK_00165	28.4317	16.3362	37.9428	Downregulated	Downregulated	Not significant	-2.30826	7.24309e-09	-1.99423	1.52298e-07	0.314033	0.472157
	putative membrane protein		PADDDONK_00166	64.6511	48.3844	572.461	Downregulated	Not significant	Upregulated	-2.04845	2.37773e-08	0.717609	0.0691693	2.76606	1.57802e-15
	hypothetical protein		PADDDONK_00167	87.2279	87.6596	801.061	Downregulated	Upregulated	Upregulated	-1.5118	8.67708e-13	0.763343	0.000414969	2.27514	7.09833e-30
	hypothetical protein		PADDDONK_00168	52.9162	106.677	629.16	Not significant	Upregulated	Upregulated	-0.564079	0.016231	1.08519	6.4353e-07	1.64927	2.06849e-15
	S-layer family duplication domain-containing protein		PADDDONK_00169	15.9215	32.5633	99.1776	Downregulated	Not significant	Upregulated	-0.603359	0.00304205	0.164251	0.486384	0.76761	2.52458e-05
	putative multicopper oxidase MmcO		PADDDONK_00170	22.2934	41.7302	133.789	Downregulated	Not significant	Upregulated	-0.639773	0.00555259	0.113116	0.696579	0.752889	0.00040856
	hypothetical protein		PADDDONK_00171	0.252256	1.94546	0.395949	Not significant	Not significant	Downregulated	1.48793	0.125991	-1.68121	0.0832528	-3.16914	5.29516e-05
	MHC -outer membrane cytochrome MtrC/MtrF-like domain-containing protein - 16 heme c-type cytochrome - SP		PADDDONK_00172	2.83137	14.0368	6.46827	Upregulated	Downregulated	Downregulated	0.750234	0.0351631	-1.28128	0.000134292	-2.03151	2.62618e-11
	MHC - outer membrane cytochrome MtrC/MtrF-like domain-containing - 12 heme c-type cytochrome with 2 S-layer family duplication domain (IPR006457/PF07752) - SP		PADDDONK_00173	1.72836	10.4325	5.22591	Upregulated	Downregulated	Downregulated	0.899251	0.0364161	-0.973308	0.0214632	-1.87256	5.2413e-07
	putative DNA topoisomerase 1		PADDDONK_00174	1.22683	1.71598	2.21267	Not significant	Not significant	Not significant	-1.03927	0.515956	-1.60276	0.267416	-0.563481	0.677589
	putative ABC transporter ATP-binding protein		PADDDONK_00175	6.75061	490.944	251.014	Upregulated	Upregulated	Downregulated	4.54599	1.55608e-73	2.75366	1.97415e-27	-1.79233	1.32203e-15
	putative ABC transporter, permease protein		PADDDONK_00176	9.16024	765.504	334.959	Upregulated	Upregulated	Downregulated	4.77069	1.12857e-77	2.72192	8.84322e-26	-2.04878	7.08594e-17
	putative ABC transporter, permease protein		PADDDONK_00177	10.7056	816.493	542.663	Upregulated	Upregulated	Downregulated	4.63334	2.49934e-100	3.20413	1.4519e-48	-1.42921	1.18816e-11
	hypotethical protein		PADDDONK_00178	13.8932	771.939	365.26	Upregulated	Upregulated	Downregulated	4.10234	1.43505e-38	2.25149	2.7755e-12	-1.85085	1.15381e-11
	Phosphonate ABC transporter, permease protein PhnE	phnE	PADDDONK_00179	0.628137	336.334	84.4018	Upregulated	Upregulated	Downregulated	7.44685	2.53174e-76	4.6353	6.00127e-30	-2.81154	2.35824e-50
	Phosphonates import ATP-binding protein PhnC	phnC	PADDDONK_00180	1.41302	438.452	188.787	Upregulated	Upregulated	Downregulated	6.63979	7.62935e-85	4.59021	6.41024e-41	-2.04958	7.38749e-17
	Phosphonates import ATP-binding protein PhnD	phnD	PADDDONK_00181	12.6465	1535.2	1031.24	Upregulated	Upregulated	Downregulated	5.28603	4.24364e-97	3.87388	1.24888e-52	-1.41215	1.38776e-08
	Iron permease	ftr	PADDDONK_00182	81.2181	3222.17	2834.46	Upregulated	Upregulated	Downregulated	3.64898	5.48011e-40	2.63473	2.30151e-21	-1.01425	0.000357661
Multiheme cytochromes (SP indicates signalling protein)	54 heme c-type cytochrome - SP		PADDDONK_01949	73.0927	245.95	234.61	Not significant	Downregulated	Downregulated	0.134852	0.685823	-0.843245	0.00108055	-0.978097	7.70187e-05
	22 heme c-type cytochrome - SP		PADDDONK_00353	6.40083	11.4286	95.0473	Downregulated	Upregulated	Upregulated	-0.7911	3.87011e-05	1.40074	8.82638e-15	2.19184	3.26529e-37
	18 heme c-type cytochrome - SP		PADDDONK_01950	54.6102	101.155	106.854	Downregulated	Downregulated	Downregulated	-0.660865	0.00626281	-1.50758	1.88539e-11	-0.846717	0.000179806
	16 heme c-type cytochrome - SP		PADDDONK_00172	2.83137	14.0368	6.46827	Upregulated	Downregulated	Downregulated	0.750234	0.0351631	-1.28128	0.000134292	-2.03151	2.62618e-11
	16 heme c-type cytochrome - SP		PADDDONK_00355	79.9291	167.909	120.906	Not significant	Downregulated	Downregulated	-0.536274	0.101104	-1.95174	1.45726e-11	-1.41547	8.83065e-07
	16 heme c-type cytochrome - SP		PADDDONK_02951	2779.67	2780.35	8647.53	Downregulated	Downregulated	Upregulated	-1.54788	2.71919e-07	-0.882174	0.00479144	0.665708	0.0304213
	13 heme c-type cytochrome - SP		PADDDONK_01951	2.13228	6.54984	15.7782	Not significant	Not significant	Not significant	0.00251549	1	0.407803	0.280653	0.405288	0.229441
	12 heme c-type cytochrome with 2 S-layer family duplication domain (IPR006457/PF07752) - SP		PADDDONK_00173	1.72836	10.4325	5.22591	Upregulated	Downregulated	Downregulated	0.899251	0.0364161	-0.973308	0.0214632	-1.87256	5.2413e-07
	12 heme c-type cytochrome		PADDDONK_02780	11.2851	125.226	104.02	Upregulated	Upregulated	Downregulated	1.87413	1.01048e-19	0.749493	0.000534737	-1.12464	5.16209e-09
	11 heme c-type cytochrome		PADDDONK_01921	2.23874	12.1072	19.9484	Upregulated	Upregulated	Not significant	0.79741	0.00380404	0.719522	0.00803459	-0.0778874	0.777762
	11 heme c-type cytochrome - SP		PADDDONK_02883	15.7441	57.3516	49.5249	Not significant	Downregulated	Downregulated	0.249728	0.343892	-0.841596	0.000198299	-1.09132	1.59672e-07
	8 heme c-type cytochrome - SP		PADDDONK_01843	17.303	184.854	39.215	Upregulated	Downregulated	Downregulated	1.77621	1.17359e-08	-1.35973	1.53992e-05	-3.13594	1.84448e-26
	7 heme c-type cytochrome		PADDDONK_01114	241.399	255.552	2198.21	Downregulated	Not significant	Upregulated	-1.56234	4.5749e-07	0.63394	0.0583409	2.19628	1.27705e-13
	7 heme c-type cytochrome		PADDDONK_01942	0.56177	19.3343	19.3296	Upregulated	Upregulated	Downregulated	3.49118	3.84193e-14	2.67069	7.67879e-09	-0.82049	0.00466392
	7 heme c-type cytochrome (IPR013784)		PADDDONK_01943	11.229	82.6032	37.0148	Upregulated	Downregulated	Downregulated	1.24081	1.83012e-08	-0.791579	0.000454421	-2.03239	4.08607e-22
	6 heme c-type cytochrome (IPR013784) - LIPO		PADDDONK_01119	4.63704	13.4566	92.1588	Not significant	Upregulated	Upregulated	-0.150874	0.719053	1.77539	3.96416e-09	1.92626	3.07146e-12
	6 heme c-type cytochrome - SP		PADDDONK_01937	8.20823	69.7052	148.23	Upregulated	Upregulated	Not significant	1.54284	5.95543e-09	1.76007	1.0365e-11	0.217227	0.410324
	6 heme c-type cytochrome - SP		PADDDONK_02263	4.0554	20.406	123.041	Upregulated	Upregulated	Upregulated	0.713293	0.00711005	2.46331	2.54484e-25	1.75001	9.15294e-18
	6 heme c-type cytochrome		PADDDONK_03955	29.3849	74.2076	282.555	Not significant	Upregulated	Upregulated	-0.302341	0.300593	0.751732	0.00346743	1.05407	8.7783e-06
	5 heme c-type cytochrome - SP		PADDDONK_00525	48.078	192.074	53.3035	Not significant	Downregulated	Downregulated	0.309996	0.165438	-2.34046	8.97945e-35	-2.65045	3.80236e-46
	5 heme c-type cytochrome - SP		PADDDONK_00526	184.359	496.167	183.008	Not significant	Downregulated	Downregulated	-0.173323	0.282414	-2.47208	1.72242e-79	-2.29876	5.07514e-70
	5 heme c-type cytochrome - SP		PADDDONK_01829	32.8635	407.739	182.314	Upregulated	Not significant	Downregulated	2.00673	3.97073e-13	-0.0264117	0.954903	-2.03314	3.05497e-14
	5 heme c-type cytochrome - SP		PADDDONK_01917	3.04829	10.1502	43.2302	Not significant	Upregulated	Upregulated	0.156959	0.734424	1.42168	2.03848e-05	1.26472	6.5301e-06
	5 heme c-type cytochrome - SP		PADDDONK_01933	21.5519	64.919	334.472	Not significant	Upregulated	Upregulated	-0.0214556	0.987491	1.41879	0.0172456	1.44024	0.011304
	5 heme c-type cytochrome - SP		PADDDONK_01935	15.4811	39.8051	81.9317	Not significant	Not significant	Not significant	-0.189973	0.387436	-0.00633958	0.984949	0.183633	0.339734
	5 heme c-type cytochrome - SP		PADDDONK_02775	76.1182	202.016	498.34	Not significant	Not significant	Not significant	-0.254949	0.250072	0.220647	0.324914	0.475596	0.0130202
	5 heme c-type cytochrome - SP		PADDDONK_02779	11.9045	127.503	178.391	Upregulated	Upregulated	Not significant	1.87743	3.35069e-15	1.51172	2.19109e-10	-0.365714	0.132184
	5 heme c-type cytochrome		PADDDONK_02964	228.379	476.14	748.918	Not significant	Downregulated	Not significant	-0.543127	0.0528491	-0.800921	0.00272448	-0.257793	0.364922
	4 heme c-type cytochrome		PADDDONK_01763	80.0398	49.2838	4.98085	Downregulated	Downregulated	Downregulated	-2.27394	1.42249e-05	-6.65104	7.45762e-41	-4.3771	1.81536e-18
	4 heme c-type cytochrome - SP		PADDDONK_01764	120.466	64.4368	3.79411	Downregulated	Downregulated	Downregulated	-2.44853	0.00565148	-7.59946	1.577e-20	-5.15093	3.44493e-10
	4 heme c-type cytochrome - SP		PADDDONK_01919	2805.89	4594.39	33304	Downregulated	Upregulated	Upregulated	-0.865009	8.8879e-05	1.09303	3.50701e-07	1.95804	2.55049e-21
	4 heme c-type cytochrome - SP		PADDDONK_01939	11.0482	99.4339	115.795	Upregulated	Upregulated	Downregulated	1.55915	2.04126e-16	0.915319	2.00593e-06	-0.643829	0.000227384
	3 heme c-type cytochrome (DnaJ chaperone) -		PADDDONK_00113	14.051	42.9133	94.649	Not significant	Not significant	Not significant	0.0279439	0.910575	0.300452	0.0674802	0.272508	0.0583071
	3 heme c-type cytochrome		PADDDONK_02776	6.40808	38.304	54.8018	Upregulated	Upregulated	Not significant	0.957215	0.000306799	0.649363	0.0153626	-0.307852	0.163151
Cell division (InterPro description column B)
	Cell division protein 48 (CDC48) domain 2		PADDDONK_00106	60.8992	133.332	794.272	Not significant	Upregulated	Upregulated	-0.429358	0.0389784	1.23462	5.55606e-11	1.66398	1.14452e-19
	Essential cell division protein that forms a contractile ring structure (Z ring) at the future cell division site. The regulation of the ring assembly controls the timing and the location of cell division. One of the functions of the FtsZ ring is to recruit other cell division proteins to the septum to produce a new cell wall between the dividing cells. Binds GTP and shows GTPase activity		PADDDONK_00465	0.874097	2.21892	5.27476	Not significant	Not significant	Not significant	-0.180161	0.796989	0.138031	0.840819	0.318192	0.497116
	Essential cell division protein that forms a contractile ring structure (Z ring) at the future cell division site. The regulation of the ring assembly controls the timing and the location of cell division. One of the functions of the FtsZ ring is to recruit other cell division proteins to the septum to produce a new cell wall between the dividing cells. Binds GTP and shows GTPase activity		PADDDONK_00602	46.1338	125.043	257.182	Not significant	Not significant	Not significant	-0.216043	0.35362	-0.0321478	0.912367	0.183895	0.393915
	Essential cell division protein that forms a contractile ring structure (Z ring) at the future cell division site. The regulation of the ring assembly controls the timing and the location of cell division. One of the functions of the FtsZ ring is to recruit other cell division proteins to the septum to produce a new cell wall between the dividing cells. Binds GTP and shows GTPase activity	ftsZ-1	PADDDONK_00761	69.6296	156.509	522.92	Not significant	Not significant	Upregulated	-0.397895	0.0898805	0.490465	0.030483	0.88836	1.72062e-05
	Necessary for normal cell division and for the maintenance of normal septation	engB	PADDDONK_00892	0.842564	2.83795	3.05553	Not significant	Not significant	Not significant	0.319822	0.786745	-0.554106	0.60662	-0.873928	0.291787
	Involved in regulation of DNA replication	cdc6-1	PADDDONK_00988	5.18125	54.4972	85.9062	Upregulated	Upregulated	Not significant	1.83316	1.71178e-18	1.61209	7.59327e-15	-0.221076	0.277328
	Required for chromosome condensation and partitioning	smc	PADDDONK_01468	7.47459	44.0603	18.3682	Upregulated	Downregulated	Downregulated	0.891354	0.000223046	-1.22186	1.58505e-07	-2.11322	7.83603e-22
	COG0455 ATPases involved in chromosome partitioning		PADDDONK_01999	5.27939	18.6969	36.0907	Not significant	Not significant	Not significant	0.279694	0.383749	0.335572	0.275691	0.0558783	0.851435
	SepF		PADDDONK_02040	48.2578	116.292	335.186	Not significant	Not significant	Not significant	-0.20947	0.685889	0.507592	0.260921	0.717063	0.0734743
	Involved in cell shape control	cetZ	PADDDONK_02057	1.3678	9.38041	13.3831	Upregulated	Not significant	Not significant	1.14188	0.0205961	0.878297	0.0805915	-0.263587	0.577529
	Essential cell division protein that forms a contractile ring structure (Z ring) at the future cell division site. The regulation of the ring assembly controls the timing and the location of cell division. One of the functions of the FtsZ ring is to recruit other cell division proteins to the septum to produce a new cell wall between the dividing cells. Binds GTP and shows GTPase activity		PADDDONK_02267	2.54322	8.31815	27.5309	Not significant	Upregulated	Upregulated	0.146705	0.715202	0.980793	0.00103689	0.834088	0.000775894
	peptidase		PADDDONK_02416	0.730185	9.62566	19.0412	Upregulated	Upregulated	Not significant	2.05776	2.2936e-08	2.26877	2.33865e-10	0.211012	0.485216
	Essential cell division protein that forms a contractile ring structure (Z ring) at the future cell division site. The regulation of the ring assembly controls the timing and the location of cell division. One of the functions of the FtsZ ring is to recruit other cell division proteins to the septum to produce a new cell wall between the dividing cells. Binds GTP and shows GTPase activity	ftsZ1	PADDDONK_02425	122.843	333.516	1413.47	Not significant	Upregulated	Upregulated	-0.161144	0.572737	1.03998	4.5392e-06	1.20112	4.50957e-08
	Essential cell division protein that forms a contractile ring structure (Z ring) at the future cell division site. The regulation of the ring assembly controls the timing and the location of cell division. One of the functions of the FtsZ ring is to recruit other cell division proteins to the septum to produce a new cell wall between the dividing cells. Binds GTP and shows GTPase activity	ftsZ1	PADDDONK_02743	116.28	209.575	787.9	Downregulated	Not significant	Upregulated	-0.764921	9.31401e-05	0.277861	0.201506	1.04278	1.63873e-08
	TIGRFAM cell division ATPase MinD		PADDDONK_02765	2.18992	2.88632	6.43223	Downregulated	Downregulated	Not significant	-1.16976	0.00960346	-0.907163	0.0379546	0.262601	0.552231
	Involved in regulation of DNA replication	cdc6-1	PADDDONK_03120	0.667665	0.098688	0	Not significant	Downregulated	Not significant	-4.5882	0.0532564	-8.13174	0.000502901	-3.54353	0.179985
	FtsZ family, C-terminal domain		PADDDONK_03247	15.028	55.8574	138.73	Not significant	Upregulated	Not significant	0.302117	0.309348	0.739816	0.00496151	0.437698	0.0878754
	Anion-transporting ATPase		PADDDONK_03280	0.493633	1.92354	3.94292	Not significant	Not significant	Not significant	0.345514	0.691029	0.613183	0.425036	0.267669	0.665329
	Essential cell division protein that forms a contractile ring structure (Z ring) at the future cell division site. The regulation of the ring assembly controls the timing and the location of cell division. One of the functions of the FtsZ ring is to recruit other cell division proteins to the septum to produce a new cell wall between the dividing cells. Binds GTP and shows GTPase activity	ftsZ-1	PADDDONK_03394	485.711	922.903	1962.03	Downregulated	Not significant	Not significant	-0.652209	0.00766676	-0.494173	0.0483807	0.158037	0.554198
	Involved in regulation of DNA replication	cdc6-2	PADDDONK_03763	6.48348	18.7177	45.2353	Not significant	Not significant	Not significant	0.0285215	0.957787	0.40818	0.268535	0.379658	0.249104
	Involved in targeting and insertion of nascent membrane proteins into the cytoplasmic membrane. Acts as a receptor for the complex formed by the signal recognition particle (SRP) and the ribosome-nascent chain (RNC)	ftsY	PADDDONK_03887	6.47035	46.9983	26.1974	Upregulated	Not significant	Downregulated	1.17804	3.58336e-05	-0.440876	0.161875	-1.61891	2.30215e-10
	Cell shape determining protein MreB Mrl	mreB2	PADDDONK_03987	5.11279	15.3562	26.3996	Not significant	Not significant	Not significant	-0.0163361	0.978439	-0.122144	0.750591	-0.105808	0.739363
Stress/repair ((InterPro description column B)	Belongs to the UPF0758 family	radC	GIHMDANB_00055	5.48688	0.98283	11.3543	Downregulated	Downregulated	Upregulated	-4.01515	1.70295e-15	-1.29344	0.00468683	2.72171	1.78858e-08
	Di-iron-containing protein involved in the repair of iron-sulfur clusters		GIHMDANB_00148	47.3681	16.5287	186.676	Downregulated	Not significant	Upregulated	-3.2128	6.42851e-20	-0.469622	0.228982	2.74317	4.8648e-16
	ATP binding to DnaK triggers the release of the substrate protein, thus completing the reaction cycle. Several rounds of ATP-dependent interactions between DnaJ, DnaK and GrpE are required for fully efficient folding. Also involved, together with DnaK and GrpE, in the DNA replication of plasmids through activation of initiation proteins	dnaJ	PADDDONK_00113	14.051	42.9133	94.649	Not significant	Not significant	Not significant	0.0279439	0.910575	0.300452	0.0674802	0.272508	0.0583071
	Heme chaperone required for the biogenesis of c-type cytochromes. Transiently binds heme delivered by CcmC and transfers the heme to apo-cytochromes in a process facilitated by CcmF and CcmH		PADDDONK_00159	0	1.1564	7.16564	Upregulated	Upregulated	Upregulated	3.31606	0.0323162	5.06471	0.000429081	1.74865	0.0129873
	-		PADDDONK_00185	0.50201	1.71601	5.11549	Not significant	Not significant	Not significant	0.216637	0.913894	0.949953	0.512051	0.733316	0.474843
	RNA polymerase that catalyzes the synthesis of short RNA molecules used as primers for DNA polymerase during DNA replication	dnaG	PADDDONK_00434	90.3735	230.726	229.728	Not significant	Downregulated	Downregulated	-0.248305	0.279005	-1.15349	2.57688e-09	-0.905181	2.2171e-06
	DNA repair enzyme involved in the repair of deaminated bases. Selectively cleaves double-stranded DNA at the second phosphodiester bond 3' to a deoxyinosine leaving behind the intact lesion on the nicked DNA	nfi	PADDDONK_00463	3.00069	6.86015	33.8148	Not significant	Upregulated	Upregulated	-0.388043	0.360471	1.02821	0.00413645	1.41625	2.88718e-06
	response to oxidative stress	ymaD	PADDDONK_00614	6.2212	5.41585	43.5553	Downregulated	Not significant	Upregulated	-1.77434	8.57847e-05	0.452028	0.360584	2.22637	2.29604e-08
	Zn-dependent protease with chaperone function	htpX	PADDDONK_00646	44.9215	155.658	438.208	Not significant	Upregulated	Upregulated	0.252765	0.280775	0.890172	9.18586e-06	0.637407	0.00103902
	Belongs to the peptidase M48B family	htpX	PADDDONK_00647	76.3238	188.791	295.144	Not significant	Not significant	Not significant	-0.317054	0.251036	-0.56454	0.0260012	-0.247486	0.341887
	Belongs to the UPF0758 family	radC	PADDDONK_00790	6.46171	26.1063	19.17	Not significant	Downregulated	Downregulated	0.325819	0.401272	-0.927855	0.00609056	-1.25367	2.64004e-05
	Regulatory subunit of DNA primase, an RNA polymerase that catalyzes the synthesis of short RNA molecules used as primers for DNA polymerase during DNA replication. Stabilizes and modulates the activity of the small subunit, increasing the rate of DNA synthesis, and conferring RNA synthesis capability. The DNA polymerase activity may enable DNA primase to also catalyze primer extension after prime…	priL	PADDDONK_00824	11.664	52.8027	32.1485	Not significant	Downregulated	Downregulated	0.439949	0.258443	-1.12206	0.00112215	-1.56201	1.09986e-06
	Catalyzes the addition and repair of the essential 3'- terminal CCA sequence in tRNAs without using a nucleic acid template. Adds these three nucleotides in the order of C, C, and A to the tRNA nucleotide-73, using CTP and ATP as substrates and producing inorganic pyrophosphate	cca	PADDDONK_00851	8.0034	36.1333	88.6059	Not significant	Upregulated	Not significant	0.537956	0.0397531	1.03502	1.87445e-05	0.49706	0.0338936
	Involved in DNA repair and in homologous recombination. May regulate the cleavage reactions of the branch-structured DNA. Has a very weak ATPase activity that is not stimulated by DNA. Binds DNA but does not promote DNA strands exchange	radB	PADDDONK_00883	1.31934	4.24035	7.8454	Not significant	Not significant	Not significant	-0.00554228	1	0.0698955	0.939212	0.0754378	0.914461
	helicase superfamily c-terminal domain	rad25	PADDDONK_00949	6.74458	19.8158	95.0262	Not significant	Upregulated	Upregulated	0.0660089	0.913275	1.50466	4.96357e-05	1.43865	4.42635e-05
	Molecular chaperone capable of stabilizing a range of proteins. Seems to fulfill an ATP-independent, HSP70-like function in archaeal de novo protein folding	pfdB	PADDDONK_00952	40.8995	165.791	321.57	Not significant	Not significant	Not significant	0.417255	0.133177	0.567376	0.0316926	0.150121	0.588485
	Is involved in the reduction of 2,3- digeranylgeranylglycerophospholipids (unsaturated archaeols) into 2,3-diphytanylglycerophospholipids (saturated archaeols) in the biosynthesis of archaeal membrane lipids. Catalyzes the formation of archaetidic acid (2,3-di-O-phytanyl-sn-glyceryl phosphate) from 2,3-di-O-geranylgeranylglyceryl phosphate (DGGGP) via the hydrogenation of each double bond of the …	bchP	PADDDONK_01054	7.34578	34.5459	38.1723	Upregulated	Not significant	Downregulated	0.589834	0.040707	-0.0811391	0.828791	-0.670973	0.00833605
	May be involved in recombinational repair of damaged DNA	recN	PADDDONK_01058	85.4738	495.325	209.6	Upregulated	Downregulated	Downregulated	0.853617	0.00186603	-1.25405	1.81006e-06	-2.10766	3.43894e-17
	Belongs to the sulfur carrier protein TusA family		PADDDONK_01083	3.52756	5.72917	43.9694	Not significant	Upregulated	Upregulated	-0.8868	0.14593	1.27118	0.0187891	2.15798	1.6583e-06
	The UvrABC repair system catalyzes the recognition and processing of DNA lesions. UvrA is an ATPase and a DNA-binding protein. A damage recognition complex composed of 2 UvrA and 2 UvrB subunits scans DNA for abnormalities. When the presence of a lesion has been verified by UvrB, the UvrA molecules dissociate	uvrA	PADDDONK_01092	10.1596	46.5682	65.0765	Not significant	Not significant	Not significant	0.582835	0.00134509	0.189559	0.358059	-0.393276	0.0217374
	Cleaves peptides in various proteins in a process that requires ATP hydrolysis. Has a chymotrypsin-like activity. Plays a major role in the degradation of misfolded proteins	clpP	PADDDONK_01094	30.8789	48.0734	401.51	Downregulated	Upregulated	Upregulated	-0.95828	9.68028e-08	1.25387	1.86753e-13	2.21215	2.61319e-43
	Part of the MsrPQ system that repairs oxidized periplasmic proteins containing methionine sulfoxide residues (Met-O), using respiratory chain electrons. Thus protects these proteins from oxidative-stress damage caused by reactive species of oxygen and chlorine generated by the host defense mechanisms. MsrPQ is essential for the maintenance of envelope integrity under bleach stress, rescuing a wid…	msrP	PADDDONK_01104	29.5925	109.589	781.304	Not significant	Upregulated	Upregulated	0.36121	0.167328	2.32249	1.12501e-25	1.96128	6.87045e-20
	Radical SAM superfamily		PADDDONK_01231	0.862479	4.64793	7.42404	Upregulated	Not significant	Not significant	0.826963	0.0442765	0.652156	0.113756	-0.174807	0.576028
	Catalyzes the reduction of ribonucleotides to deoxyribonucleotides. May function to provide a pool of deoxyribonucleotide precursors for DNA repair during oxygen limitation and or for immediate growth after restoration of oxygen		PADDDONK_01328	24.3244	32.2851	377.775	Downregulated	Upregulated	Upregulated	-1.10274	1.96877e-05	1.58829	1.6158e-10	2.69103	3.85801e-29
	Involved in DNA repair and in homologous recombination. Binds and assemble on single-stranded DNA to form a nucleoprotein filament. Hydrolyzes ATP in a ssDNA-dependent manner and promotes DNA strand exchange between homologous DNA molecules	radA	PADDDONK_01419	542.352	601.351	3099.45	Downregulated	Not significant	Upregulated	-1.50041	3.0924e-09	-0.00445741	0.992096	1.49595	1.25658e-09
	PFAM chaperonin Cpn60 TCP-1		PADDDONK_01424	103.952	378.566	274.275	Not significant	Downregulated	Downregulated	0.22079	0.425656	-1.13069	8.87547e-07	-1.35148	1.38485e-09
	Helix-turn-helix XRE-family like proteins		PADDDONK_01426	20.1906	0.798754	212.522	Downregulated	Upregulated	Upregulated	-6.2507	3.81025e-52	0.997711	0.000112007	7.24841	2.56971e-73
	ATPase which is responsible for recognizing, binding, unfolding and translocation of substrate proteins into the archaeal 20S proteasome core particle. Is essential for opening the gate of the 20S proteasome via an interaction with its C- terminus, thereby allowing substrate entry and access to the site of proteolysis. Thus, the C-termini of the proteasomal ATPase function like a 'key in a lock' …	pan	PADDDONK_01427	302.701	314.709	1389.98	Downregulated	Not significant	Upregulated	-1.54522	2.56566e-32	-0.270191	0.0673018	1.27503	5.58145e-23
	COG0639 Diadenosine tetraphosphatase and related serine threonine protein phosphatases	rad24	PADDDONK_01497	5.15833	7.23577	29.8519	Downregulated	Not significant	Upregulated	-1.15873	0.000440882	0.0249596	0.961271	1.18369	3.22249e-05
	ATPase involved in DNA repair		PADDDONK_01506	3.13787	15.9637	9.46942	Upregulated	Downregulated	Downregulated	0.72972	0.00119035	-0.880826	5.62196e-05	-1.61055	1.50458e-16
	nitrate reductase molybdenum cofactor assembly chaperone		PADDDONK_01777	29.8879	285.752	40.1038	Upregulated	Downregulated	Downregulated	1.62887	1.87401e-07	-2.10249	7.03279e-12	-3.73136	2.20266e-37
	Belongs to the UPF0758 family	radC	PADDDONK_01874	6.20661	0.825491	11.4762	Downregulated	Downregulated	Upregulated	-4.47972	2.0636e-14	-1.42071	0.00850529	3.05901	7.43266e-08
	Structure-specific nuclease with 5'-flap endonuclease and 5'-3' exonuclease activities involved in DNA replication and repair. During DNA replication, cleaves the 5'-overhanging flap structure that is generated by displacement synthesis when DNA polymerase encounters the 5'-end of a downstream Okazaki fragment. Binds the unpaired 3'-DNA end and kinks the DNA to facilitate 5' cleavage specificity.…	fen	PADDDONK_01882	4.02392	17.3169	57.9473	Not significant	Upregulated	Upregulated	0.474817	0.092552	1.38226	2.45956e-08	0.907445	2.86015e-05
	PFAM Universal stress protein family		PADDDONK_01890	1.5961	0.444909	0	Downregulated	Downregulated	Downregulated	-3.55573	0.0215057	-9.3154	3.95765e-07	-5.75967	0.00238996
	PFAM Peptidase S24 S26A S26B, conserved region		PADDDONK_01941	3.06338	33.0014	35.8242	Upregulated	Upregulated	Downregulated	1.83241	8.11886e-12	1.09944	5.33826e-05	-0.732977	0.000282785
	Belongs to the small heat shock protein (HSP20) family		PADDDONK_02019	85.2187	68.7167	710.305	Downregulated	Upregulated	Upregulated	-1.95314	1.55591e-27	0.596257	0.00150015	2.5494	2.78644e-49
	ATP binding to DnaK triggers the release of the substrate protein, thus completing the reaction cycle. Several rounds of ATP-dependent interactions between DnaJ, DnaK and GrpE are required for fully efficient folding. Also involved, together with DnaK and GrpE, in the DNA replication of plasmids through activation of initiation proteins	dnaJ	PADDDONK_02183	9.80012	55.3631	8.02229	Upregulated	Downregulated	Downregulated	0.83908	0.00912094	-2.77136	2.13015e-19	-3.61044	2.81491e-42
	DnaJ-class molecular chaperone		PADDDONK_02241	0.107101	0.357125	0.0666682	Not significant	Not significant	Not significant	0.0210455	1	-3.39684	0.128266	-3.41789	0.0647152
	Belongs to the small heat shock protein (HSP20) family	hsp	PADDDONK_02293	531.88	293.894	5022.81	Downregulated	Upregulated	Upregulated	-2.37549	3.47983e-28	0.809966	0.000371953	3.18545	4.64039e-51
	Catalytic subunit of DNA primase, an RNA polymerase that catalyzes the synthesis of short RNA molecules used as primers for DNA polymerase during DNA replication. The small subunit contains the primase catalytic core and has DNA synthesis activity on its own. Binding to the large subunit stabilizes and modulates the activity, increasing the rate of DNA synthesis while decreasing the length of the…	priS	PADDDONK_02298	2.1623	7.44026	6.94938	Not significant	Downregulated	Downregulated	0.201738	0.59601	-0.775497	0.0128176	-0.977235	0.000170771
	damaged site, the DNA wraps around one UvrB monomer. DNA wrap is dependent on ATP binding by UvrB and probably causes local melting of the DNA helix, facilitating insertion of UvrB beta-hairpin between the DNA strands. Then UvrB probes one DNA strand for the presence of a lesion. If a lesion is found the UvrA subunits dissociate and the UvrB-DNA preincision complex is formed. This complex is subs…	uvrB	PADDDONK_02324	15.5803	35.7063	117.537	Not significant	Not significant	Upregulated	-0.335166	0.190303	0.52631	0.0274753	0.861476	7.09388e-05
	DNA repair enzyme that has both DNA N-glycosylase activity and AP-lyase activity. The DNA N-glycosylase activity releases various damaged pyrimidines from DNA by cleaving the N- glycosidic bond, leaving an AP (apurinic apyrimidinic) site. The AP-lyase activity cleaves the phosphodiester bond 3' to the AP site by a beta-elimination, leaving a 3'-terminal unsaturated sugar and a product with a term…	nth	PADDDONK_02391	20.9678	24.4692	67.841	Downregulated	Downregulated	Upregulated	-1.43406	2.57722e-10	-0.764088	0.000827334	0.669977	0.00216942
	Part of a stress-induced multi-chaperone system, it is involved in the recovery of the cell from heat-induced damage, in cooperation with DnaK, DnaJ and GrpE	clpB	PADDDONK_02399	89.5239	90.6137	676.554	Downregulated	Not significant	Upregulated	-1.57253	2.80193e-12	0.413267	0.101664	1.9858	9.26496e-20
	Heat shock 70 kDa protein	dnaK	PADDDONK_02406	59.6515	178.911	193.65	Not significant	Downregulated	Downregulated	-0.103631	0.824831	-0.883971	0.00942501	-0.78034	0.01769
	Participates actively in the response to hyperosmotic and heat shock by preventing the aggregation of stress-denatured proteins, in association with DnaK and GrpE. It is the nucleotide exchange factor for DnaK and may function as a thermosensor. Unfolded proteins bind initially to DnaJ	grpE	PADDDONK_02407	11.4316	32.092	95.1639	Not significant	Upregulated	Upregulated	-0.150074	0.60216	0.60306	0.0094992	0.753134	0.000181703
	PFAM chaperonin Cpn60 TCP-1		PADDDONK_02408	65.0319	222.243	169.513	Not significant	Downregulated	Downregulated	0.145408	0.480893	-1.10582	1.9994e-11	-1.25123	5.94986e-15
	Heme chaperone required for the biogenesis of c-type cytochromes. Transiently binds heme delivered by CcmC and transfers the heme to apo-cytochromes in a process facilitated by CcmF and CcmH	ccmE	PADDDONK_02511	5.39307	5.36019	38.1035	Not significant	Not significant	Upregulated	-1.39287	0.054662	0.598985	0.448019	1.99185	0.00174153
	Acetolactate synthase, small subunit	ilvN	PADDDONK_02544	24.3047	98.8773	76.3628	Not significant	Downregulated	Downregulated	0.343619	0.235366	-0.877847	0.000600013	-1.22147	1.86192e-07
	Transcription regulator that activates transcription by stimulating RNA polymerase (RNAP) recycling in case of stress conditions such as supercoiled DNA or high salt concentrations. Probably acts by releasing the RNAP, when it is trapped or immobilized on tightly supercoiled DNA. Does not activate transcription on linear DNA. Probably not involved in DNA repair		PADDDONK_02634	0.741528	3.25586	4.54208	Not significant	Not significant	Not significant	0.49407	0.186439	0.177177	0.678994	-0.316893	0.279181
	Belongs to the UPF0758 family	radC	PADDDONK_02635	0.263896	1.01027	0.914479	Not significant	Not significant	Not significant	0.347568	0.844032	-0.734291	0.629213	-1.08186	0.343275
	PFAM UvrD REP helicase		PADDDONK_02644	0.492657	2.64924	3.14888	Not significant	Not significant	Not significant	0.846065	0.188477	0.348683	0.630868	-0.497382	0.360372
	Involved in DNA repair and in homologous recombination. Binds and assemble on single-stranded DNA to form a nucleoprotein filament. Hydrolyzes ATP in a ssDNA-dependent manner and promotes DNA strand exchange between homologous DNA molecules	radA	PADDDONK_02648	5.00732	8.4446	34.2638	Downregulated	Not significant	Upregulated	-0.912842	0.011232	0.292583	0.464229	1.20542	7.60042e-05
	UvrD-like helicase C-terminal domain	pcrA	PADDDONK_02677	4.00168	15.1961	22.724	Not significant	Not significant	Not significant	0.250702	0.394646	-0.0188528	0.964272	-0.269555	0.296896
	PFAM DNA methylase N-4 N-6		PADDDONK_02678	0.127093	1.01402	1.7832	Not significant	Not significant	Not significant	1.1502	0.591151	1.20192	0.557896	0.0517165	0.978667
	Putative ATP-dependent DNA helicase recG C-terminal		PADDDONK_02679	10.6203	15.0532	57.1901	Downregulated	Not significant	Upregulated	-1.12916	1.57378e-08	-0.0211254	0.946236	1.10804	1.32814e-09
	helicase superfamily c-terminal domain	comFA	PADDDONK_02680	4.57552	12.1515	18.7671	Not significant	Not significant	Not significant	-0.265102	0.458647	-0.465159	0.155244	-0.200057	0.533232
	37-kD nucleoid-associated bacterial protein		PADDDONK_02681	8.46985	22.5342	30.9549	Not significant	Downregulated	Not significant	-0.233027	0.376772	-0.587472	0.0104643	-0.354446	0.0991033
	SNF2 family N-terminal domain		PADDDONK_02684	4.45874	14.8361	24.4866	Not significant	Not significant	Not significant	0.129083	0.516894	0.00394156	0.988527	-0.125141	0.450004
	ATP binding to DnaK triggers the release of the substrate protein, thus completing the reaction cycle. Several rounds of ATP-dependent interactions between DnaJ, DnaK and GrpE are required for fully efficient folding. Also involved, together with DnaK and GrpE, in the DNA replication of plasmids through activation of initiation proteins	dnaJ	PADDDONK_02688	0.442049	0.631991	2.14438	Not significant	Not significant	Not significant	-1.35684	0.415318	-0.300992	0.874302	1.05585	0.456704
	Putative ATP-dependent DNA helicase recG C-terminal		PADDDONK_02689	0.428545	0.884581	2.00976	Not significant	Not significant	Not significant	-0.730689	0.845609	-0.0111525	0.998225	0.719537	0.797365
	PFAM nucleic acid binding, OB-fold, tRNA helicase-type		PADDDONK_02691	2.54514	2.71625	4.25375	Downregulated	Downregulated	Not significant	-1.67436	0.000217889	-1.81502	2.17117e-05	-0.140656	0.785047
	The UvrABC repair system catalyzes the recognition and processing of DNA lesions. UvrC both incises the 5' and 3' sides of the lesion. The N-terminal half is responsible for the 3' incision and the C-terminal half is responsible for the 5' incision	uvrC	PADDDONK_02737	6.77451	16.1518	59.5379	Not significant	Upregulated	Upregulated	-0.292696	0.289046	0.750582	0.00183689	1.04328	1.83437e-06
	Prevents misfolding and promotes the refolding and proper assembly of unfolded polypeptides generated under stress conditions	groL	PADDDONK_02750	108.207	320.256	299.493	Not significant	Downregulated	Downregulated	-0.0638622	0.850471	-1.05032	3.71112e-06	-0.986456	8.82317e-06
	Binds to Cpn60 in the presence of Mg-ATP and suppresses the ATPase activity of the latter	groS	PADDDONK_02751	2.7007	7.6057	10.2602	Not significant	Not significant	Not significant	-0.171878	0.812857	-0.539634	0.359839	-0.367756	0.439003
	COG1030 Membrane-bound serine protease (ClpP class)	nfeD	PADDDONK_02829	25.7064	74.7871	286.941	Not significant	Upregulated	Upregulated	-0.0283562	0.948379	0.989761	0.000185548	1.01812	5.93862e-05
	COG0589 Universal stress protein UspA and related nucleotide-binding		PADDDONK_02852	2.93944	15.6529	12.9475	Upregulated	Not significant	Downregulated	0.7468	0.0435609	-0.371197	0.355394	-1.118	0.000195913
	UvrD-like helicase C-terminal domain		PADDDONK_02886	0.361212	0.109927	1.22092	Downregulated	Not significant	Upregulated	-3.00538	0.0189979	-0.495223	0.739623	2.51015	0.0324058
	UvrD-like helicase C-terminal domain		PADDDONK_02887	0.119899	0.123133	0.24536	Not significant	Not significant	Not significant	-2.06051	0.307304	-1.69469	0.378411	0.365822	0.857005
	DNA ligase that seals nicks in double-stranded DNA during DNA replication, DNA recombination and DNA repair	lig	PADDDONK_02965	1.78729	9.92098	5.86037	Upregulated	Downregulated	Downregulated	0.804422	0.0189089	-0.775155	0.0227189	-1.57958	1.48269e-08
	PFAM chaperonin Cpn60 TCP-1		PADDDONK_03125	329.348	918.586	409.177	Not significant	Downregulated	Downregulated	-0.142444	0.677701	-2.22438	8.72837e-19	-2.08194	6.40952e-17
	PFAM chaperonin Cpn60 TCP-1		PADDDONK_03350	142.859	422.685	275.453	Not significant	Downregulated	Downregulated	-0.0505095	0.882418	-1.56146	2.69816e-13	-1.51095	6.99135e-13
	COG0589 Universal stress protein UspA and related nucleotide-binding proteins		PADDDONK_03574	20.9546	72.8594	89.5063	Not significant	Not significant	Not significant	0.135999	0.739329	-0.435576	0.201588	-0.571575	0.0565711
	Heme chaperone required for the biogenesis of c-type cytochromes. Transiently binds heme delivered by CcmC and transfers the heme to apo-cytochromes in a process facilitated by CcmF and CcmH	ccmE	PADDDONK_03823	98.8954	158.4	1127.32	Downregulated	Upregulated	Upregulated	-0.890285	1.11559e-07	1.09692	1.19682e-11	1.9872	6.53884e-38
	DNA alkylation repair enzyme		PADDDONK_03853	39.9993	88.3828	235.849	Not significant	Not significant	Not significant	-0.464752	0.250072	0.0654786	0.898658	0.53023	0.147742
	DNA repair exonuclease		PADDDONK_03879	0.81478	2.03734	3.90015	Not significant	Not significant	Not significant	-0.33128	0.646538	-0.187797	0.804926	0.143483	0.810945
	Molecular chaperone capable of stabilizing a range of proteins. Seems to fulfill an ATP-independent, HSP70-like function in archaeal de novo protein folding	pfdA	PADDDONK_03888	12.6377	45.6779	52.873	Not significant	Not significant	Not significant	0.128382	0.76932	-0.474682	0.185979	-0.603064	0.0526288
	This protein is involved in the repair of mismatches in DNA. It is required for dam-dependent methyl-directed DNA mismatch repair. May act as a molecular matchmaker , a protein that promotes the formation of a stable complex between two or more DNA-binding proteins in an ATP-dependent manner without itself being part of a final effector complex	mutL	PADDDONK_03990	5.44095	31.8552	29.5293	Upregulated	Not significant	Downregulated	0.945012	5.54436e-06	-0.00329179	0.992701	-0.948304	2.30377e-07
