# Supplementary material for: Carbon monoxide metabolism in freshwater anaerobic methanotrophic archaea
Source: Nat Commun. 2026 Apr 14;17:3460. doi: 10.1038/s41467-026-70080-4 (PMC13079737; doi:10.1038/s41467-026-70080-4)
Supplement: Supplementary file 15 — Source Data [file 41467_2026_70080_MOESM15_ESM.xlsx]

## Sheet: Figure_1A
Source data Figure 1A. Batch activity assays with either carbon monoxide (n=2) or methane (n=2), both in the presence of nitrate.
				plotted
Methane [mmol]	Time [hours]	CH4/NO3- - 1	CH4/NO3- - 2	average
	6.7	0.931977	0.901727	0.916852
	21.5	0.880393	0.887838	0.884116
	31.9167	0.849742	0.844847	0.847294
	46.75	0.821466	0.824275	0.822871
	54.05	0.796481	0.788747	0.792614
	71.0167	0.801621	0.782098	0.79186
	94.8333	0.770657	0.748796	0.759726
				plotted
Carbon monoxide [mmol]	Time [hours]	CO/NO3- - 1	CO/NO3- - 2	average
	6.7	0.786567	0.757178	0.771872
	21.5	0.730592	0.694509	0.712551
	31.9167	0.715416	0.680221	0.697818
	46.75	0.557509	0.608225	0.582867
	54.05	0.515712	0.596985	0.556348
	71.0167	0.450349	0.519084	0.484717
	94.8333	0.395979	0.47165	0.433815

## Sheet: Figure_1B
Source data Figure 1B. Batch activity assays with both carbon monoxide and methane (n=2), in the presence of nitrate.
				plotted
Methane [mmol]	Time [hours]	CH4 and CO/NO3- - 1	CH4 and CO/NO3- - 2	average
	6.7	0.454641	0.46922	0.46193
	21.5	0.461902	0.477469	0.469685
	31.9167	0.446725	0.463107	0.454916
	46.75	0.42821	0.446585	0.437398
	54.05	0.429268	0.441566	0.435417
	71.0167	0.430816	0.435664	0.43324
	94.8333	0.428229	0.438965	0.433597
				plotted
Carbon monoxide [mmol]	Time [hours]	CH4 and CO/NO3- - 1	CH4 and CO/NO3- - 2	average
	6.7	0.399057	0.370236	0.384647
	21.5	0.278555	0.274422	0.276489
	31.9167	0.187733	0.177081	0.182407
	46.75	0.101643	0.118437	0.11004
	54.05	0.087103	0.0949861	0.0910445
	71.0167	0.0646537	0.0727621	0.0687079
	94.8333	0.0259852	0.0448277	0.0354064

## Sheet: Figure_1C
Source data Figure 1C. Batch activity assays with either carbon monoxide (n=4) or methane (n=4), both in the presence of nitrate and 50 µg mL-1 of streptomycin, vancomycin, ampicillin and kanamycin.
						plotted
Methane [mmol]	Time [hours]	CH4/NO3- - 1	CH4/NO3- - 2	CH4/NO3- - 3	CH4/NO3- - 4	average	standard deviation
	3.56667	0.864808	0.835852	0.835785	0.845892	0.845584	0.0136671
	18.0167	0.857451	0.840034	0.830433	0.825306	0.838306	0.0141481
	26.65	0.829881	0.825297	0.813824	0.792786	0.815447	0.0165483
	42.4667	0.822416	0.807838	0.794087	0.789473	0.803453	0.014855
	53.0333	0.81531	0.800062	0.78476	0.795536	0.798917	0.0126738
	66.2833	0.796323	0.79616	0.776666	0.771919	0.785267	0.0128196
	75.2333	0.801592	0.790023	0.776468	0.772914	0.78525	0.0131549
	91.2667	0.782982	0.779922	0.755453	0.745457	0.765953	0.018398
						plotted
Carbon monoxide [mmol]	Time [hours]	CO/NO3- - 1	CO/NO3- - 2	CO/NO3- - 3	CO/NO3- - 4	average	standard deviation
	3.56667	0.352292	0.350614	0.338448	0.341962	0.345829	0.00668592
	18.0167	0.158056	0.246402	0.182011	0.221009	0.20187	0.0394269
	26.65	0.100308	0.162021	0.119816	0.133578	0.128931	0.0259419
	31.7333	0.0818051	0.138723	0.0975229	0.107402	0.106363	0.0240105
	42.4667	0.0502058	0.108907	0.0690844	0.0789795	0.0767941	0.0245111
	53.0333	0.0307238	0.0850971	0.0508636	0.0591033	0.056447	0.0225147
	66.2833	0.0191311	0.0712126	0.036479	0.0467516	0.0433936	0.0217689
	75.2333	0.0117691	0.0574565	0.0292711	0.0361495	0.0336615	0.018894
	91.2667	0.00756654	0.042432	0.015927	0.0264264	0.023088	0.0150281

## Sheet: Figure_1D
Source data Figure 1D. Batch activity assays with carbon monoxide (n=3) and 50 µg mL-1 of streptomycin, vancomycin, ampicillin and kanamycin. No respiratory nitrate is present.
					plotted
Carbon monoxide [mmol]	Time [hours]	CO/CO₂ - 1	CO/CO₂ - 2	CO/CO₂ - 3	average	standard deviation
	3.63333	0.363161	0.363667	0.382194	0.369674	0.0108458
	16.1667	0.177741	0.176128	0.228808	0.194225	0.02996
	20.2	0.139765	0.136419	0.187487	0.154557	0.0285672
	23.9333	0.293657	0.294338	0.352663	0.313552	0.0338724
	40.6167	0.129757	0.123372	0.18907	0.1474	0.0362284
	47.3333	0.0927889	0.0878509	0.144638	0.108426	0.0314578
	64.5833	0.0413774	0.0386006	0.0737015	0.0512265	0.0195134
	88.75	0.014516	0.0105593	0.0235639	0.0162131	0.00666632
	113.333	0.00402742	0.00483669	0.00605488	0.00497299	0.00102058
						plotted
Carbon dioxide [mmol]	Time [hours]	CO/CO₂ - 1	CO/CO₂ - 2	CO/CO₂ - 3	average (not plotted, increase in CO2 is)	Average (plotted)	std. dev
	3.63333	0.124857	0.117575	0.118166	0.120199	0	0.00404473
	16.1667	0.207515	0.197741	0.18128	0.195512	0.0753129	0.0132592
	20.2	0.222352	0.213301	0.193545	0.209732	0.0895331	0.0147313
	23.9333	0.241429	0.233808	0.214405	0.22988	0.109681	0.0139335
	40.6167	0.337156	0.328164	0.300746	0.322022	0.201823	0.0189659
	47.3333	0.358365	0.348811	0.322212	0.343129	0.22293	0.0187344
	64.5833	0.394456	0.384424	0.364126	0.381002	0.260803	0.0154517
	88.75	0.428757	0.413324	0.398663	0.413582	0.293382	0.015049
	113.333	0.446914	0.430462	0.419418	0.432265	0.312066	0.0138363
					plotted
Methane [mmol]	Time [hours]	CO/CO₂ - 1	CO/CO₂ - 2	CO/CO₂ - 3	average	standard deviation
	3.63333	0.00593647	0.00682611	0.00446055	0.00574104	0.00119483
	16.1667	0.0201038	0.0229918	0.0151174	0.0194043	0.00398352
	20.2	0.0228949	0.0256618	0.0173954	0.021984	0.00420782
	23.9333	0.0252392	0.0288891	0.0198109	0.0246464	0.00456808
	40.6167	0.0372868	0.0419241	0.0287779	0.0359963	0.0066674
	47.3333	0.0399406	0.0450534	0.0318116	0.0389352	0.00667788
	64.5833	0.0458635	0.0506145	0.0364563	0.0443114	0.00720561
	88.75	0.0521013	0.057172	0.0416221	0.0502984	0.00793018
	113.333	0.0577199	0.0620607	0.0453236	0.0550347	0.00868568
					plotted
Acetate [mmol]	Time [hours]	CO/CO₂ - 1	CO/CO₂ - 2	CO/CO₂ - 3	average	standard deviation
	3.63333	0	0	0	0	0
	16.1667	0.0159013	0.0121984	0.00785497	0.0119849	0.00402743
	20.2	0.0222877	0.0160911	0.0111516	0.0165101	0.00557988
	23.9333	0.0262271	0.018029	0.0137054	0.0193205	0.00635999
	40.6167	0.0468298	0.0348895	0.0244854	0.0354016	0.011181
	47.3333	0.0479297	0.0423559	0.0296591	0.0399816	0.00936384
	64.5833	0.066499	0.0528219	0.0394885	0.0529364	0.0135056
	88.75	0.0842434	0.0721164	0.0529108	0.0697569	0.015799
	113.333	0.100372	0.0910514	0.0626567	0.0846933	0.0196449
					plotted
Formate [mmol]	Time [hours]	CO/CO₂ - 1	CO/CO₂ - 2	CO/CO₂ - 3	average	standard deviation
	3.63333	0.00816914	0.00797925	0.00835903	0.00816914	0.000189888
	16.1667	0.0603868	0.0305527	0.0346501	0.0418632	0.0161722
	20.2	0.0671368	0.0329457	0.0401101	0.0467309	0.0180315
	23.9333	0.0688505	0.0318829	0.0406062	0.0471132	0.0193238
	40.6167	0.069332	0.0348407	0.0387544	0.0476424	0.0188854
	47.3333	0.0701916	0.036304	0.0414627	0.0493194	0.018259
	64.5833	0.0732553	0.0366331	0.0428593	0.0509159	0.0195953
	88.75	0.079314	0.042046	0.0496799	0.0570133	0.0196865
	113.333	0.0858312	0.0483118	0.0551642	0.0631024	0.0199797

## Sheet: Figure_2
Source data Figure 2, the right relative abundance plot. GTDB classification for obtained metagenome-assembled genomes and 'Ca. methanoperedens BLZ2' and the mobile genetic element. Relative abundance indicates mapped DNA reads against obtained MAGs.
Classification	Relative Abundance DNA [%]
'Ca. Methanoperedens BLZ2'	35.9436
Mobile Genetic Element	1.12029
d__Bacteria;p__Planctomycetota;c__Phycisphaerae;o__UBA1845;f__UBA1845;g__JABWBH01;s__JABWBH01 sp013360585	22.6025
d__Bacteria;p__Chloroflexota;c__Anaerolineae;o__Aggregatilineales;f__J027;g__CFX10;s__CFX10 sp019913005	3.50745
d__Bacteria;p__Chloroflexota;c__Anaerolineae;o__Aggregatilineales;f__J027;g__SB15;s__SB15 sp008933735	3.41562
d__Bacteria;p__Verrucomicrobiota;c__Verrucomicrobiae;o__Limisphaerales;f__J093;g__DSVZ01;s__	3.35287
d__Bacteria;p__Pseudomonadota;c__Gammaproteobacteria;o__Burkholderiales;f__Rhodocyclaceae;g__Desulfobacillus;s__Desulfobacillus sp008933825	2.1025
d__Bacteria;p__Planctomycetota;c__Brocadiia;o__Brocadiales;f__Brocadiaceae;g__Brocadia;s__	2.05046
d__Bacteria;p__Planctomycetota;c__UBA8742;o__UBA2392;f__UBA2392;g__UBA2392;s__	1.73921
d__Bacteria;p__Pseudomonadota;c__Gammaproteobacteria;o__Burkholderiales;f__Burkholderiaceae;g__JAEUPI01;s__JAEUPI01 sp008933545	1.69499
d__Bacteria;p__Pseudomonadota;c__Alphaproteobacteria;o__Rhodobacterales;f__Rhodobacteraceae;g__Albidovulum;s__Albidovulum sp008933605	1.37366
d__Bacteria;p__Pseudomonadota;c__Gammaproteobacteria;o__Xanthomonadales;f__Rhodanobacteraceae;g__Dokdonella_A;s__Dokdonella_A sp014338185	1.33577
d__Bacteria;p__Pseudomonadota;c__Alphaproteobacteria;o__Ferrovibrionales;f__Ferrovibrionaceae;g__;s__	1.19323
d__Bacteria;p__Pseudomonadota;c__Gammaproteobacteria;o__Burkholderiales;f__Casimicrobiaceae;g__JACPUX01;s__	1.1914
d__Bacteria;p__Pseudomonadota;c__Alphaproteobacteria;o__Rhizobiales;f__Rhizobiaceae;g__DUSC01;s__DUSC01 sp008933895	1.02247
Unmapped	8.64712
Minor abundance	7.70684

## Sheet: Figure_3
Source data Figure 3. GTDB classification for obtained metagenome-assembled genomes and 'Ca. methanoperedens BLZ2' and the mobile genetic element. Relative abundance for mapped mRNA against coding density sequences of obtained MAGs.
Condition	Classification	Relative Abundance RNA [%]
CH4/NO3- - 1	Mobile Genetic Element	0.3
CH4/NO3- - 1	Minor abundance	5.3
CH4/NO3- - 1	'Ca. Methanoperedens BLZ2'	33.3
CH4/NO3- - 1	d__Bacteria;p__Chloroflexota;c__Anaerolineae;o__Aggregatilineales;f__J027;g__CFX10;s__CFX10 sp019913005	8.9
CH4/NO3- - 1	d__Bacteria;p__Chloroflexota;c__Anaerolineae;o__Aggregatilineales;f__J027;g__SB15;s__SB15 sp008933735	11.1
CH4/NO3- - 1	d__Bacteria;p__Chloroflexota;c__Anaerolineae;o__Aggregatilineales;f__Phototrophicaceae;g__GCA-2702065;s__	1.9
CH4/NO3- - 1	d__Bacteria;p__Methylomirabilota;c__Methylomirabilia;o__Methylomirabilales;f__Methylomirabilaceae;g__Methylomirabilis;s__Methylomirabilis oxygeniifera	3.4
CH4/NO3- - 1	d__Bacteria;p__Planctomycetota;c__Brocadiia;o__Brocadiales;f__Brocadiaceae;g__Brocadia;s__	14.2
CH4/NO3- - 1	d__Bacteria;p__Planctomycetota;c__Phycisphaerae;o__UBA1845;f__UBA1845;g__JABWBH01;s__JABWBH01 sp013360585	13.2
CH4/NO3- - 1	d__Bacteria;p__Pseudomonadota;c__Alphaproteobacteria;o__Rhizobiales;f__Hyphomicrobiaceae;g__AWTP1-13;s__AWTP1-13 sp008933705	1.6
CH4/NO3- - 1	d__Bacteria;p__Pseudomonadota;c__Alphaproteobacteria;o__Rhizobiales;f__Rhizobiaceae;g__DUSC01;s__DUSC01 sp008933895	1.2
CH4/NO3- - 1	d__Bacteria;p__Pseudomonadota;c__Gammaproteobacteria;o__Burkholderiales;f__Casimicrobiaceae;g__JACPUX01;s__	1.2
CH4/NO3- - 1	d__Bacteria;p__Pseudomonadota;c__Gammaproteobacteria;o__Burkholderiales;f__Rhodocyclaceae;g__Desulfobacillus;s__Desulfobacillus sp008933825	1.7
CH4/NO3- - 1	d__Bacteria;p__Pseudomonadota;c__Gammaproteobacteria;o__Xanthomonadales;f__Rhodanobacteraceae;g__Dokdonella_A;s__Dokdonella_A sp014338185	1.7
CH4/NO3- - 1	d__Bacteria;p__Verrucomicrobiota;c__Verrucomicrobiae;o__Limisphaerales;f__J093;g__DSVZ01;s__	0.9
CH4/NO3- - 2	Mobile Genetic Element	0.3
CH4/NO3- - 2	Minor abundance	6.5
CH4/NO3- - 2	'Ca. Methanoperedens BLZ2'	35.1
CH4/NO3- - 2	d__Bacteria;p__Chloroflexota;c__Anaerolineae;o__Aggregatilineales;f__J027;g__CFX10;s__CFX10 sp019913005	7.5
CH4/NO3- - 2	d__Bacteria;p__Chloroflexota;c__Anaerolineae;o__Aggregatilineales;f__J027;g__SB15;s__SB15 sp008933735	9.4
CH4/NO3- - 2	d__Bacteria;p__Chloroflexota;c__Anaerolineae;o__Aggregatilineales;f__Phototrophicaceae;g__GCA-2702065;s__	2
CH4/NO3- - 2	d__Bacteria;p__Methylomirabilota;c__Methylomirabilia;o__Methylomirabilales;f__Methylomirabilaceae;g__Methylomirabilis;s__Methylomirabilis oxygeniifera	2.3
CH4/NO3- - 2	d__Bacteria;p__Planctomycetota;c__Brocadiia;o__Brocadiales;f__Brocadiaceae;g__Brocadia;s__	12.3
CH4/NO3- - 2	d__Bacteria;p__Planctomycetota;c__Phycisphaerae;o__UBA1845;f__UBA1845;g__JABWBH01;s__JABWBH01 sp013360585	15.5
CH4/NO3- - 2	d__Bacteria;p__Pseudomonadota;c__Alphaproteobacteria;o__Rhizobiales;f__Hyphomicrobiaceae;g__AWTP1-13;s__AWTP1-13 sp008933705	1.7
CH4/NO3- - 2	d__Bacteria;p__Pseudomonadota;c__Alphaproteobacteria;o__Rhizobiales;f__Rhizobiaceae;g__DUSC01;s__DUSC01 sp008933895	1.2
CH4/NO3- - 2	d__Bacteria;p__Pseudomonadota;c__Gammaproteobacteria;o__Burkholderiales;f__Casimicrobiaceae;g__JACPUX01;s__	1.2
CH4/NO3- - 2	d__Bacteria;p__Pseudomonadota;c__Gammaproteobacteria;o__Burkholderiales;f__Rhodocyclaceae;g__Desulfobacillus;s__Desulfobacillus sp008933825	1.8
CH4/NO3- - 2	d__Bacteria;p__Pseudomonadota;c__Gammaproteobacteria;o__Xanthomonadales;f__Rhodanobacteraceae;g__Dokdonella_A;s__Dokdonella_A sp014338185	2.2
CH4/NO3- - 2	d__Bacteria;p__Verrucomicrobiota;c__Verrucomicrobiae;o__Limisphaerales;f__J093;g__DSVZ01;s__	0.9
CH4/NO3- - 3	Mobile Genetic Element	0.4
CH4/NO3- - 3	Minor abundance	6
CH4/NO3- - 3	'Ca. Methanoperedens BLZ2'	41.6
CH4/NO3- - 3	d__Bacteria;p__Chloroflexota;c__Anaerolineae;o__Aggregatilineales;f__J027;g__CFX10;s__CFX10 sp019913005	7.1
CH4/NO3- - 3	d__Bacteria;p__Chloroflexota;c__Anaerolineae;o__Aggregatilineales;f__J027;g__SB15;s__SB15 sp008933735	9
CH4/NO3- - 3	d__Bacteria;p__Chloroflexota;c__Anaerolineae;o__Aggregatilineales;f__Phototrophicaceae;g__GCA-2702065;s__	1.8
CH4/NO3- - 3	d__Bacteria;p__Methylomirabilota;c__Methylomirabilia;o__Methylomirabilales;f__Methylomirabilaceae;g__Methylomirabilis;s__Methylomirabilis oxygeniifera	1.8
CH4/NO3- - 3	d__Bacteria;p__Planctomycetota;c__Brocadiia;o__Brocadiales;f__Brocadiaceae;g__Brocadia;s__	11.7
CH4/NO3- - 3	d__Bacteria;p__Planctomycetota;c__Phycisphaerae;o__UBA1845;f__UBA1845;g__JABWBH01;s__JABWBH01 sp013360585	11.7
CH4/NO3- - 3	d__Bacteria;p__Pseudomonadota;c__Alphaproteobacteria;o__Rhizobiales;f__Hyphomicrobiaceae;g__AWTP1-13;s__AWTP1-13 sp008933705	1.4
CH4/NO3- - 3	d__Bacteria;p__Pseudomonadota;c__Alphaproteobacteria;o__Rhizobiales;f__Rhizobiaceae;g__DUSC01;s__DUSC01 sp008933895	1.3
CH4/NO3- - 3	d__Bacteria;p__Pseudomonadota;c__Gammaproteobacteria;o__Burkholderiales;f__Casimicrobiaceae;g__JACPUX01;s__	1.6
CH4/NO3- - 3	d__Bacteria;p__Pseudomonadota;c__Gammaproteobacteria;o__Burkholderiales;f__Rhodocyclaceae;g__Desulfobacillus;s__Desulfobacillus sp008933825	1.7
CH4/NO3- - 3	d__Bacteria;p__Pseudomonadota;c__Gammaproteobacteria;o__Xanthomonadales;f__Rhodanobacteraceae;g__Dokdonella_A;s__Dokdonella_A sp014338185	2.2
CH4/NO3- - 3	d__Bacteria;p__Verrucomicrobiota;c__Verrucomicrobiae;o__Limisphaerales;f__J093;g__DSVZ01;s__	0.7
CO/NO3- - 1	Mobile Genetic Element	2.1
CO/NO3- - 1	Minor abundance	2.9
CO/NO3- - 1	'Ca. Methanoperedens BLZ2'	55.9
CO/NO3- - 1	d__Bacteria;p__Chloroflexota;c__Anaerolineae;o__Aggregatilineales;f__J027;g__CFX10;s__CFX10 sp019913005	7.8
CO/NO3- - 1	d__Bacteria;p__Chloroflexota;c__Anaerolineae;o__Aggregatilineales;f__J027;g__SB15;s__SB15 sp008933735	8.1
CO/NO3- - 1	d__Bacteria;p__Chloroflexota;c__Anaerolineae;o__Aggregatilineales;f__Phototrophicaceae;g__GCA-2702065;s__	1.1
CO/NO3- - 1	d__Bacteria;p__Methylomirabilota;c__Methylomirabilia;o__Methylomirabilales;f__Methylomirabilaceae;g__Methylomirabilis;s__Methylomirabilis oxygeniifera	1.1
CO/NO3- - 1	d__Bacteria;p__Planctomycetota;c__Brocadiia;o__Brocadiales;f__Brocadiaceae;g__Brocadia;s__	9.5
CO/NO3- - 1	d__Bacteria;p__Planctomycetota;c__Phycisphaerae;o__UBA1845;f__UBA1845;g__JABWBH01;s__JABWBH01 sp013360585	6.8
CO/NO3- - 1	d__Bacteria;p__Pseudomonadota;c__Alphaproteobacteria;o__Rhizobiales;f__Hyphomicrobiaceae;g__AWTP1-13;s__AWTP1-13 sp008933705	0.5
CO/NO3- - 1	d__Bacteria;p__Pseudomonadota;c__Alphaproteobacteria;o__Rhizobiales;f__Rhizobiaceae;g__DUSC01;s__DUSC01 sp008933895	1
CO/NO3- - 1	d__Bacteria;p__Pseudomonadota;c__Gammaproteobacteria;o__Burkholderiales;f__Casimicrobiaceae;g__JACPUX01;s__	0.7
CO/NO3- - 1	d__Bacteria;p__Pseudomonadota;c__Gammaproteobacteria;o__Burkholderiales;f__Rhodocyclaceae;g__Desulfobacillus;s__Desulfobacillus sp008933825	1
CO/NO3- - 1	d__Bacteria;p__Pseudomonadota;c__Gammaproteobacteria;o__Xanthomonadales;f__Rhodanobacteraceae;g__Dokdonella_A;s__Dokdonella_A sp014338185	1
CO/NO3- - 1	d__Bacteria;p__Verrucomicrobiota;c__Verrucomicrobiae;o__Limisphaerales;f__J093;g__DSVZ01;s__	0.5
CO/NO3- - 2	Mobile Genetic Element	2.5
CO/NO3- - 2	Minor abundance	2.5
CO/NO3- - 2	'Ca. Methanoperedens BLZ2'	63.4
CO/NO3- - 2	d__Bacteria;p__Chloroflexota;c__Anaerolineae;o__Aggregatilineales;f__J027;g__CFX10;s__CFX10 sp019913005	4.5
CO/NO3- - 2	d__Bacteria;p__Chloroflexota;c__Anaerolineae;o__Aggregatilineales;f__J027;g__SB15;s__SB15 sp008933735	5.6
CO/NO3- - 2	d__Bacteria;p__Chloroflexota;c__Anaerolineae;o__Aggregatilineales;f__Phototrophicaceae;g__GCA-2702065;s__	0.7
CO/NO3- - 2	d__Bacteria;p__Methylomirabilota;c__Methylomirabilia;o__Methylomirabilales;f__Methylomirabilaceae;g__Methylomirabilis;s__Methylomirabilis oxygeniifera	1.1
CO/NO3- - 2	d__Bacteria;p__Planctomycetota;c__Brocadiia;o__Brocadiales;f__Brocadiaceae;g__Brocadia;s__	10.6
CO/NO3- - 2	d__Bacteria;p__Planctomycetota;c__Phycisphaerae;o__UBA1845;f__UBA1845;g__JABWBH01;s__JABWBH01 sp013360585	5.7
CO/NO3- - 2	d__Bacteria;p__Pseudomonadota;c__Alphaproteobacteria;o__Rhizobiales;f__Hyphomicrobiaceae;g__AWTP1-13;s__AWTP1-13 sp008933705	0.4
CO/NO3- - 2	d__Bacteria;p__Pseudomonadota;c__Alphaproteobacteria;o__Rhizobiales;f__Rhizobiaceae;g__DUSC01;s__DUSC01 sp008933895	0.6
CO/NO3- - 2	d__Bacteria;p__Pseudomonadota;c__Gammaproteobacteria;o__Burkholderiales;f__Casimicrobiaceae;g__JACPUX01;s__	0.6
CO/NO3- - 2	d__Bacteria;p__Pseudomonadota;c__Gammaproteobacteria;o__Burkholderiales;f__Rhodocyclaceae;g__Desulfobacillus;s__Desulfobacillus sp008933825	0.8
CO/NO3- - 2	d__Bacteria;p__Pseudomonadota;c__Gammaproteobacteria;o__Xanthomonadales;f__Rhodanobacteraceae;g__Dokdonella_A;s__Dokdonella_A sp014338185	0.7
CO/NO3- - 2	d__Bacteria;p__Verrucomicrobiota;c__Verrucomicrobiae;o__Limisphaerales;f__J093;g__DSVZ01;s__	0.3
CO/NO3- - 3	Mobile Genetic Element	1.7
CO/NO3- - 3	Minor abundance	4.8
CO/NO3- - 3	'Ca. Methanoperedens BLZ2'	49
CO/NO3- - 3	d__Bacteria;p__Chloroflexota;c__Anaerolineae;o__Aggregatilineales;f__J027;g__CFX10;s__CFX10 sp019913005	6.7
CO/NO3- - 3	d__Bacteria;p__Chloroflexota;c__Anaerolineae;o__Aggregatilineales;f__J027;g__SB15;s__SB15 sp008933735	7.6
CO/NO3- - 3	d__Bacteria;p__Chloroflexota;c__Anaerolineae;o__Aggregatilineales;f__Phototrophicaceae;g__GCA-2702065;s__	1.3
CO/NO3- - 3	d__Bacteria;p__Methylomirabilota;c__Methylomirabilia;o__Methylomirabilales;f__Methylomirabilaceae;g__Methylomirabilis;s__Methylomirabilis oxygeniifera	1.7
CO/NO3- - 3	d__Bacteria;p__Planctomycetota;c__Brocadiia;o__Brocadiales;f__Brocadiaceae;g__Brocadia;s__	12.8
CO/NO3- - 3	d__Bacteria;p__Planctomycetota;c__Phycisphaerae;o__UBA1845;f__UBA1845;g__JABWBH01;s__JABWBH01 sp013360585	8.6
CO/NO3- - 3	d__Bacteria;p__Pseudomonadota;c__Alphaproteobacteria;o__Rhizobiales;f__Hyphomicrobiaceae;g__AWTP1-13;s__AWTP1-13 sp008933705	0.7
CO/NO3- - 3	d__Bacteria;p__Pseudomonadota;c__Alphaproteobacteria;o__Rhizobiales;f__Rhizobiaceae;g__DUSC01;s__DUSC01 sp008933895	1.1
CO/NO3- - 3	d__Bacteria;p__Pseudomonadota;c__Gammaproteobacteria;o__Burkholderiales;f__Casimicrobiaceae;g__JACPUX01;s__	0.9
CO/NO3- - 3	d__Bacteria;p__Pseudomonadota;c__Gammaproteobacteria;o__Burkholderiales;f__Rhodocyclaceae;g__Desulfobacillus;s__Desulfobacillus sp008933825	1.3
CO/NO3- - 3	d__Bacteria;p__Pseudomonadota;c__Gammaproteobacteria;o__Xanthomonadales;f__Rhodanobacteraceae;g__Dokdonella_A;s__Dokdonella_A sp014338185	1.2
CO/NO3- - 3	d__Bacteria;p__Verrucomicrobiota;c__Verrucomicrobiae;o__Limisphaerales;f__J093;g__DSVZ01;s__	0.6
CO/CO₂ - 1	Mobile Genetic Element	1.7
CO/CO₂ - 1	Minor abundance	2.2
CO/CO₂ - 1	'Ca. Methanoperedens BLZ2'	58.2
CO/CO₂ - 1	d__Bacteria;p__Chloroflexota;c__Anaerolineae;o__Aggregatilineales;f__J027;g__CFX10;s__CFX10 sp019913005	3.6
CO/CO₂ - 1	d__Bacteria;p__Chloroflexota;c__Anaerolineae;o__Aggregatilineales;f__J027;g__SB15;s__SB15 sp008933735	19.5
CO/CO₂ - 1	d__Bacteria;p__Chloroflexota;c__Anaerolineae;o__Aggregatilineales;f__Phototrophicaceae;g__GCA-2702065;s__	0.8
CO/CO₂ - 1	d__Bacteria;p__Methylomirabilota;c__Methylomirabilia;o__Methylomirabilales;f__Methylomirabilaceae;g__Methylomirabilis;s__Methylomirabilis oxygeniifera	0
CO/CO₂ - 1	d__Bacteria;p__Planctomycetota;c__Brocadiia;o__Brocadiales;f__Brocadiaceae;g__Brocadia;s__	9.6
CO/CO₂ - 1	d__Bacteria;p__Planctomycetota;c__Phycisphaerae;o__UBA1845;f__UBA1845;g__JABWBH01;s__JABWBH01 sp013360585	1.4
CO/CO₂ - 1	d__Bacteria;p__Pseudomonadota;c__Alphaproteobacteria;o__Rhizobiales;f__Hyphomicrobiaceae;g__AWTP1-13;s__AWTP1-13 sp008933705	0.6
CO/CO₂ - 1	d__Bacteria;p__Pseudomonadota;c__Alphaproteobacteria;o__Rhizobiales;f__Rhizobiaceae;g__DUSC01;s__DUSC01 sp008933895	1
CO/CO₂ - 1	d__Bacteria;p__Pseudomonadota;c__Gammaproteobacteria;o__Burkholderiales;f__Casimicrobiaceae;g__JACPUX01;s__	0.1
CO/CO₂ - 1	d__Bacteria;p__Pseudomonadota;c__Gammaproteobacteria;o__Burkholderiales;f__Rhodocyclaceae;g__Desulfobacillus;s__Desulfobacillus sp008933825	0.3
CO/CO₂ - 1	d__Bacteria;p__Pseudomonadota;c__Gammaproteobacteria;o__Xanthomonadales;f__Rhodanobacteraceae;g__Dokdonella_A;s__Dokdonella_A sp014338185	0
CO/CO₂ - 1	d__Bacteria;p__Verrucomicrobiota;c__Verrucomicrobiae;o__Limisphaerales;f__J093;g__DSVZ01;s__	0.8
CO/CO₂ - 2	Mobile Genetic Element	1.4
CO/CO₂ - 2	Minor abundance	2.3
CO/CO₂ - 2	'Ca. Methanoperedens BLZ2'	59.7
CO/CO₂ - 2	d__Bacteria;p__Chloroflexota;c__Anaerolineae;o__Aggregatilineales;f__J027;g__CFX10;s__CFX10 sp019913005	3.3
CO/CO₂ - 2	d__Bacteria;p__Chloroflexota;c__Anaerolineae;o__Aggregatilineales;f__J027;g__SB15;s__SB15 sp008933735	16.1
CO/CO₂ - 2	d__Bacteria;p__Chloroflexota;c__Anaerolineae;o__Aggregatilineales;f__Phototrophicaceae;g__GCA-2702065;s__	0.8
CO/CO₂ - 2	d__Bacteria;p__Methylomirabilota;c__Methylomirabilia;o__Methylomirabilales;f__Methylomirabilaceae;g__Methylomirabilis;s__Methylomirabilis oxygeniifera	0
CO/CO₂ - 2	d__Bacteria;p__Planctomycetota;c__Brocadiia;o__Brocadiales;f__Brocadiaceae;g__Brocadia;s__	12.8
CO/CO₂ - 2	d__Bacteria;p__Planctomycetota;c__Phycisphaerae;o__UBA1845;f__UBA1845;g__JABWBH01;s__JABWBH01 sp013360585	1.3
CO/CO₂ - 2	d__Bacteria;p__Pseudomonadota;c__Alphaproteobacteria;o__Rhizobiales;f__Hyphomicrobiaceae;g__AWTP1-13;s__AWTP1-13 sp008933705	0.6
CO/CO₂ - 2	d__Bacteria;p__Pseudomonadota;c__Alphaproteobacteria;o__Rhizobiales;f__Rhizobiaceae;g__DUSC01;s__DUSC01 sp008933895	0.7
CO/CO₂ - 2	d__Bacteria;p__Pseudomonadota;c__Gammaproteobacteria;o__Burkholderiales;f__Casimicrobiaceae;g__JACPUX01;s__	0
CO/CO₂ - 2	d__Bacteria;p__Pseudomonadota;c__Gammaproteobacteria;o__Burkholderiales;f__Rhodocyclaceae;g__Desulfobacillus;s__Desulfobacillus sp008933825	0.3
CO/CO₂ - 2	d__Bacteria;p__Pseudomonadota;c__Gammaproteobacteria;o__Xanthomonadales;f__Rhodanobacteraceae;g__Dokdonella_A;s__Dokdonella_A sp014338185	0
CO/CO₂ - 2	d__Bacteria;p__Verrucomicrobiota;c__Verrucomicrobiae;o__Limisphaerales;f__J093;g__DSVZ01;s__	0.6
CO/CO₂ - 3	Mobile Genetic Element	1.6
CO/CO₂ - 3	Minor abundance	2.7
CO/CO₂ - 3	'Ca. Methanoperedens BLZ2'	57.9
CO/CO₂ - 3	d__Bacteria;p__Chloroflexota;c__Anaerolineae;o__Aggregatilineales;f__J027;g__CFX10;s__CFX10 sp019913005	3.1
CO/CO₂ - 3	d__Bacteria;p__Chloroflexota;c__Anaerolineae;o__Aggregatilineales;f__J027;g__SB15;s__SB15 sp008933735	15.6
CO/CO₂ - 3	d__Bacteria;p__Chloroflexota;c__Anaerolineae;o__Aggregatilineales;f__Phototrophicaceae;g__GCA-2702065;s__	0.7
CO/CO₂ - 3	d__Bacteria;p__Methylomirabilota;c__Methylomirabilia;o__Methylomirabilales;f__Methylomirabilaceae;g__Methylomirabilis;s__Methylomirabilis oxygeniifera	0
CO/CO₂ - 3	d__Bacteria;p__Planctomycetota;c__Brocadiia;o__Brocadiales;f__Brocadiaceae;g__Brocadia;s__	13.6
CO/CO₂ - 3	d__Bacteria;p__Planctomycetota;c__Phycisphaerae;o__UBA1845;f__UBA1845;g__JABWBH01;s__JABWBH01 sp013360585	1.8
CO/CO₂ - 3	d__Bacteria;p__Pseudomonadota;c__Alphaproteobacteria;o__Rhizobiales;f__Hyphomicrobiaceae;g__AWTP1-13;s__AWTP1-13 sp008933705	0.6
CO/CO₂ - 3	d__Bacteria;p__Pseudomonadota;c__Alphaproteobacteria;o__Rhizobiales;f__Rhizobiaceae;g__DUSC01;s__DUSC01 sp008933895	1
CO/CO₂ - 3	d__Bacteria;p__Pseudomonadota;c__Gammaproteobacteria;o__Burkholderiales;f__Casimicrobiaceae;g__JACPUX01;s__	0.1
CO/CO₂ - 3	d__Bacteria;p__Pseudomonadota;c__Gammaproteobacteria;o__Burkholderiales;f__Rhodocyclaceae;g__Desulfobacillus;s__Desulfobacillus sp008933825	0.4
CO/CO₂ - 3	d__Bacteria;p__Pseudomonadota;c__Gammaproteobacteria;o__Xanthomonadales;f__Rhodanobacteraceae;g__Dokdonella_A;s__Dokdonella_A sp014338185	0
CO/CO₂ - 3	d__Bacteria;p__Verrucomicrobiota;c__Verrucomicrobiae;o__Limisphaerales;f__J093;g__DSVZ01;s__	0.7

## Sheet: Figure_4
Source data Figure 4. Transcriptional response of cooS and cdh gene clusters in ‘Ca. Methanoperedens BLZ2’ and Mobile Genetic Element under varying conditions. For each gene the average transcript per million is depicted and the normalized counts output of DESeq2 used to make the heatmap (Z-score normalized per row). Supplementary Data 8 contains complete list, DESeq2 output and normalized counts.
plotted														plotted
locus_tag	name	av TPM CH4/NO3-	av TPM CO/NO3-	av TPM CO/CO₂	TPM CH4/NO3- - 1	TPM CH4/NO3- - 2	TPM CH4/NO3- - 3	TPM CO/NO3- - 1	TPM CO/NO3- - 2	TPM CO/NO3- - 3	TPM CO/CO₂ - 1	TPM CO/CO₂ - 2	TPM CO/CO₂ - 3	normalized count CH4/NO3- - 1	normalized count CH4/NO3- - 2	normalized count CH4/NO3- - 3	normalized count CO/NO3- - 1	normalized count CO/NO3- - 2	normalized count CO/NO3- - 3	normalized count CO/CO₂ - 1	normalized count CO/CO₂ - 2	normalized count CO/CO₂ - 3
PADDDONK_02115	Hyp.	120	72	942	113.471	75.1403	172.713	65.5136	115.718	34.8034	1017.38	910.38	897.226	1565.13	1290.31	1624.84	208.198	442.693	239.444	2431.92	1944.48	2192.78
PADDDONK_02116	PrmC	3	0	0	1.85945	2.49297	3.51407	0.223187	0	0.110375	0.0649406	0.141931	0.0526872	53.2054	88.8067	68.581	1.47137	0	1.57529	0.322024	0.628874	0.267119
PADDDONK_02117	CdhA	63	212	93	70.6317	53.9743	65.6056	235.571	247.547	152.24	75.9484	115.371	88.0109	8198.07	7799.31	5193.7	6299.66	7969.1	8813.73	1527.68	2073.61	1810
PADDDONK_02118	CdhB	33	131	42	34.8771	34.0717	29.0191	156.839	130.446	106.7	32.6689	54.9604	39.4565	962.132	1170.16	546.011	996.851	998.072	1468.17	156.182	234.78	192.86
PADDDONK_02119	CdhC	50	135	59	52.8944	47.2533	48.384	166.198	140.844	97.4738	49.8706	70.46	55.576	3640.14	4048.54	2271.09	2635.22	2688.36	3345.91	594.778	750.876	677.68
PADDDONK_02120	Hyp.	1	4	4	0.839337	0.79433	0	4.53348	5.91627	0.298933	4.92466	3.58769	4.85161	8.86757	10.4478	0	11.0353	17.3362	1.57529	9.01667	5.86949	9.08203
PADDDONK_01830	HCOIIa	46	1039	208	50.9484	44.668	43.8617	924.909	1392.62	799.5	258.352	145.52	221.153	1024.2	1117.92	601.403	4283.88	7764.78	8016.63	900.057	452.999	787.733
PADDDONK_01831	NapH	45	718	189	51.2193	38.9002	45.799	887.873	706.654	560.612	253.997	125.518	188.963	3524.86	3332.86	2149.75	14078	13488.2	19243.7	3029.28	1337.62	2304.16
PADDDONK_01832	HCOIIb	18	225	87	20.6849	19	14.8581	222.865	305.49	146.762	106.747	62.9067	90.6732	452.246	517.168	221.57	1122.65	1852.5	1600.49	404.462	212.979	351.261
PADDDONK_01833	Orf7	10	129	86	8.79979	8.12725	13.3165	141.025	155.068	91.1525	108.55	53.7021	94.6289	368.004	423.138	379.833	1358.81	1798.64	1901.37	786.704	347.767	701.186
PADDDONK_01834	Hyp.	36	386	105	39.1691	28.142	41.2764	416.101	444.082	296.997	149.817	61.7962	102.251	1086.28	971.649	780.769	2658.76	3415.86	4108.35	720.046	265.385	502.45
PADDDONK_01835	NarH	51	505	252	61.4687	41.2716	49.3036	533.223	598.054	383.101	325.607	167.982	260.997	3418.45	2857.48	1870.15	6832.29	9224.74	10626.9	3138.12	1446.62	2571.82
PADDDONK_01836	NarG	60	552	236	66.7633	47.9817	64.6223	581.095	630.87	444.961	298.462	163.822	247.074	11315	10124	7470.06	22690.7	29654.9	37614.7	8766.14	4299.4	7419.48
PADDDONK_01837	CooS_1	693	4721	476	811.606	767.775	501.001	5105.47	4843.87	4214.99	526.093	291.356	609.234	76575.9	90185.8	32241	110985	126759	198363	8602.23	4256.85	10185
PADDDONK_01838	Hyp.	18	179	429	18.0449	18.2234	18.3802	221.139	176.462	140.181	441.494	400.801	445.282	1321.27	1661.21	917.931	3730.65	3583.65	5119.68	5602.25	4544.45	5776.97
PADDDONK_01839	Hyp.	15	122	440	14.4512	17.717	12.6048	149.25	147.006	69.2485	462.765	425.275	431.173	195.087	297.764	116.06	464.216	550.426	466.285	1082.64	889.018	1031.34
PADDDONK_01840	Hyp.	174	376	2326	181.419	166.156	173.011	497.951	303.468	327.708	2858.82	1714.49	2405.48	6601.91	7527.67	4294.23	4175	3062.94	5948.28	18029.2	9661.39	15510.2
PADDDONK_01841	Hyp.	5	33	234	3.28777	4.29679	7.10097	35.8544	40.595	23.642	239.752	232.215	229.275	93.1095	151.494	137.162	233.947	318.863	333.961	1176.68	1018.36	1150.48
PADDDONK_01842	CooS_2	602	3613	614	665.127	648.291	493.943	3692.22	3921.72	3225.36	717.626	444.399	680.297	63438.6	76979.7	32132.9	81137.1	103744	153442	11861.8	6563.56	11496.8
PADDDONK_01843	Hao	17	185	39	16.9573	18.8218	16.1298	210.923	202.024	141.616	40.0667	33.7061	43.8721	1077.41	1488.82	698.999	3087.66	3560.12	4487.99	441.173	331.626	493.902
PADDDONK_03051	Hyp.	1	1	1	0.546898	0	1.13293	1.96929	0.172096	0.243475	0.286503	1.21059	0.883285	35.4703	0	50.1169	29.4273	3.09576	7.87643	3.22024	12.1582	10.1505
PADDDONK_03052	Ck	9	10	91	6.62806	5.53469	14.453	10.4592	15.6059	4.72121	91.9936	98.1473	81.4297	301.498	313.435	448.415	109.617	196.89	107.119	725.198	691.342	656.31
PADDDONK_03053	CooS_3	3	13	13	3.47107	2.31631	4.23085	14.8062	15.4821	9.19252	13.4467	13.7499	12.7404	345.835	287.316	287.513	339.886	427.834	456.833	232.179	212.14	224.914
PADDDONK_03054	Hyp.	4	24	97	4.29105	2.7073	5.38027	27.8769	24.2602	18.7213	85.9463	114.773	90.1254	212.822	167.165	182.004	318.551	333.723	463.134	738.723	881.472	792.006
PADDDONK_03116	Hyp.	15	92	56	16.0523	15.8618	12.3541	99.7932	95.6771	80.2075	52.4344	42.9562	72.3193	301.498	370.898	158.264	431.846	498.417	751.412	170.673	124.936	240.674
PADDDONK_03117	CooS_4	342	1975	805	361.097	333.421	331.002	2261.13	1770.47	1892.7	797.876	592.377	1024.81	33169.2	38129.4	20737.9	47854	45106.4	86717.9	12701.3	8426.07	16679.4
PADDDONK_03118	Hyp.	2	7	34	2.34688	0	4.60582	10.7747	3.84024	5.43303	33.1953	34.0358	36.0089	35.4703	0	47.4792	37.5199	16.0979	40.9574	86.9465	79.6574	96.4298
PADDDONK_03832	Hyp.	2	2	2	3.45327	1.96086	1.80723	2.1139	2.26026	2.70577	1.95378	3.00487	2.40705	88.6757	62.6871	31.6528	12.5066	16.0979	34.6563	8.69465	11.9486	10.9519
PADDDONK_03833	CooS_5	4	12	12	4.5391	2.61111	5.51176	14.005	12.0317	9.44611	10.929	13.0026	13.4364	452.246	323.883	374.558	321.494	332.484	469.435	188.706	200.611	237.201
PADDDONK_03834	Hyp.	1	5	11	0.520968	1.23258	2.27203	7.69128	5.57382	2.6904	8.78797	13.0429	12.3997	17.7351	52.2392	52.7547	60.326	52.6279	45.6833	51.8459	68.7569	74.7932
GIHMDANB_00011	HCOIIa	42	1005	204	46.9784	42.7895	36.1667	901.719	1300.79	812.853	255.209	143.904	213.729	944.397	1070.9	495.894	4176.47	7252.74	8150.53	889.108	447.968	761.288
GIHMDANB_00012	NapH	41	696	185	47.8046	36.0954	39.7861	862.911	683.072	542.714	247.301	122.862	184.669	3289.87	3092.56	1867.51	13682.2	13038.1	18629.3	2949.42	1309.32	2251.81
GIHMDANB_00013	HCOIIb	18	208	83	22.9156	18.2323	12.7355	211.473	269.959	141.417	100.882	59.5633	87.1566	501.018	496.273	189.917	1065.27	1637.04	1542.21	382.242	201.659	337.638
GIHMDANB_00014	Orf7	9	125	84	7.95162	6.02019	12.3917	140.796	143.058	91.0015	103.796	54.0905	93.2951	332.534	313.435	353.456	1356.6	1659.33	1898.22	752.248	350.283	691.303
GIHMDANB_00015	Hyp.	35	373	102	39.9684	21.7873	42.2525	430.378	409.792	279.232	147.204	59.9901	98.8804	1108.45	752.245	799.233	2749.98	3152.1	3862.6	707.487	257.629	485.889
GIHMDANB_00016	NarH	51	492	243	61.3093	39.9135	52.4329	528.113	573.448	373.617	306.328	163.016	258.747	3409.58	2763.45	1988.85	6766.82	8845.2	10363.8	2952.32	1403.86	2549.65
GIHMDANB_00017	NarG	59	535	230	64.775	48.7492	63.8693	568.491	600.996	434.582	288.572	161.418	241.265	10978.1	10285.9	7383.01	22198.5	28250.6	36737.3	8475.67	4236.31	7245.06
GIHMDANB_00018	CooS_M1	688	4603	465	816.588	753.366	494.401	5031.29	4624.41	4153.17	510.574	287.97	597.138	77045.9	88493.2	31816.3	109373	121016	195454	8348.47	4207.38	9982.75
GIHMDANB_00019	Hyp.	17	175	421	17.9238	16.8481	17.6936	215.557	170.882	139.879	433.297	395.864	434.082	1312.4	1535.83	883.64	3636.48	3470.34	5108.65	5498.24	4488.48	5631.66
GIHMDANB_00020	Hyp.	13	118	418	11.8237	13.6763	12.8913	144.992	139.896	69.2485	448.45	381.153	423.802	159.616	229.853	118.698	450.974	523.802	466.285	1049.15	796.783	1013.71
GIHMDANB_00021	Hyp.	171	363	2275	182.028	159.238	170.992	492.774	281.568	314.516	2798.26	1666.88	2358.84	6624.08	7214.24	4244.11	4131.6	2841.91	5708.84	17647.2	9393.07	15209.5
GIHMDANB_00022	Hyp.	6	34	227	5.00993	3.11147	8.46654	36.9819	40.2008	24.8687	234.372	212.76	232.416	141.881	109.702	163.539	241.304	315.767	351.289	1150.27	933.039	1166.24
GIHMDANB_00023	CooS_M2	581	3526	599	656.295	611.908	474.44	3607.29	3839.59	3132.22	704.183	432.307	659.274	62596.2	72659.5	30864.1	79270.6	101572	149011	11639.6	6384.96	11141.5
GIHMDANB_00024	Hao	16	175	39	14.0962	18.9539	14.8516	198.61	195.77	129.785	39.2186	36.135	41.8553	895.625	1499.27	643.607	2907.42	3449.91	4113.07	431.834	355.523	471.197

## Sheet: Figure_5
Source data Figure 5. For each of the displayed genes, the average TPM for that corresponding gene of ‘Ca. Methanoperedens BLZ2’ or the Mobile Genetic Element under tested conditions is depicted. Supplementary Data 9 contains the genes split per pathway incuding gene clusters. Supplementary Data 8 contains complete list, DESeq2 output and normalized counts.
plotted
gene_name	locus_tag	av TPM CH4/NO3-	av TPM CO/NO3-	av TPM CO/CO₂	TPM CH4/NO3- - 1	TPM CH4/NO3- - 2	TPM CH4/NO3- - 3	TPM CO/NO3- - 1	TPM CO/NO3- - 2	TPM CO/NO3- - 3	TPM CO/CO₂ - 1	TPM CO/CO₂ - 2	TPM CO/CO₂ - 3
cooS_1	PADDDONK_01837	693.461	4721.45	475.561	811.606	767.775	501.001	5105.47	4843.87	4214.99	526.093	291.356	609.234
cooS_2	PADDDONK_01842	602.453	3613.1	614.107	665.127	648.291	493.943	3692.22	3921.72	3225.36	717.626	444.399	680.297
cooS_3	PADDDONK_03053	3.33941	13.1603	13.3123	3.47107	2.31631	4.23085	14.8062	15.4821	9.19252	13.4467	13.7499	12.7404
cooS_4	PADDDONK_03117	341.84	1974.77	805.02	361.097	333.421	331.002	2261.13	1770.47	1892.7	797.876	592.377	1024.81
cooS_5	PADDDONK_03833	4.22065	11.8276	12.456	4.5391	2.61111	5.51176	14.005	12.0317	9.44611	10.929	13.0026	13.4364
cooS_M1	GIHMDANB_00018	688.118	4602.95	465.227	816.588	753.366	494.401	5031.29	4624.41	4153.17	510.574	287.97	597.138
cooS_M2	GIHMDANB_00023	580.881	3526.37	598.588	656.295	611.908	474.44	3607.29	3839.59	3132.22	704.183	432.307	659.274
cdhA	PADDDONK_02117	63.4038	211.786	93.1102	70.6317	53.9743	65.6056	235.571	247.547	152.24	75.9484	115.371	88.0109
cdhB	PADDDONK_02118	32.656	131.328	42.3619	34.8771	34.0717	29.0191	156.839	130.446	106.7	32.6689	54.9604	39.4565
cdhC	PADDDONK_02119	49.5106	134.839	58.6355	52.8944	47.2533	48.384	166.198	140.844	97.4738	49.8706	70.46	55.576
fwdA	PADDDONK_02165	63.5735	160.89	379.599	67.271	52.9651	70.4842	197.655	166.116	118.899	356.915	424.948	356.932
fwdB	PADDDONK_02166	75.9214	196.57	366.835	85.3037	73.3176	69.1428	247.294	189.113	153.301	342.311	412.853	345.339
fwdC	PADDDONK_02167	64.0434	155.7	289.207	67.001	62.7301	62.399	178.73	164.76	123.609	292.159	309.473	265.987
fwdD	PADDDONK_02164	31.7788	41.0255	244.037	24.7005	15.2057	55.4302	64.9367	38.1539	19.9858	263.821	250.333	217.956
ftr	PADDDONK_03977	40.4983	122.837	149.458	38.5306	32.8181	50.1462	129.688	149.121	89.704	157.783	149.651	140.94
mch1	PADDDONK_01214	7.57347	40.9754	98.5472	4.98713	4.25699	13.4763	61.1271	39.0917	22.7073	92.4962	101.869	101.277
mch2	PADDDONK_02440	14.088	29.8196	62.5498	9.85511	12.0543	20.3546	39.3701	28.3669	21.7219	64.6418	65.8842	57.1234
mtd	PADDDONK_02009	27.675	79.0361	79.1082	32.9531	22.3794	27.6924	88.935	90.2323	57.941	75.8887	86.2049	75.231
mer	PADDDONK_03580	106.346	249.167	270.433	112.825	97.2435	108.968	353.628	207.077	186.797	228.677	330.735	251.886
mtrA_l	PADDDONK_00738	142.18	484.628	74.1463	181.796	125.491	119.253	512.096	550.192	391.597	69.5441	82.0383	70.8566
mtrA_s	PADDDONK_01780	201.943	172.95	25.2673	246.484	167.366	191.98	183.475	182.636	152.738	25.0697	23.5086	27.2235
mtrB	PADDDONK_00739	38.5828	171.167	22.5206	48.5201	33.2702	33.9581	174.922	218.544	120.033	14.6116	30.4264	22.5238
mtrC	PADDDONK_00740	68.8685	341.181	31.6506	87.802	59.8856	58.9179	441.048	304.486	278.008	28.1256	35.6318	31.1942
mtrD	PADDDONK_02855	37.0343	177.774	68.4856	41.6091	32.229	37.265	182.825	210.242	140.253	59.3208	74.976	71.1601
mtrE	PADDDONK_00742	44.4909	331.098	58.2766	52.2006	43.7964	37.4756	395.163	381.898	216.233	49.9805	66.4481	58.4014
mtrF	PADDDONK_00737	57.424	167.345	32.6451	67.6842	47.6598	56.9279	172.345	206.292	123.4	25.8334	39.3621	32.7398
mtrG	PADDDONK_00736	12.5821	82.9451	13.178	7.38617	17.4753	12.8849	65.0403	149.597	34.1979	11.2564	14.3508	13.927
mtrH	PADDDONK_00735	206.034	572.464	148.372	235.343	193.947	188.812	749.886	503.093	464.412	140.416	163.294	141.405
hppA	PADDDONK_03699	85.9271	489.098	57.0896	92.9761	87.1177	77.6875	591.176	461.484	414.634	41.9291	74.7292	54.6105
mcrA	PADDDONK_02182	59538.8	108329	5905.86	73642.8	53266.4	51707.1	126705	104067	94215.9	6206.58	5747.01	5764
mcrB	PADDDONK_02179	31564.5	53318	2336.06	39635.2	28043.4	27014.8	64763.6	50473.3	44717.1	2304.57	2522.08	2181.54
mcrG	PADDDONK_02181	36015.6	58644.7	3233.16	44141.9	31436.5	32468.3	69260.7	62041.7	44631.6	3307.23	3453.84	2938.4
hdrE	PADDDONK_01691	135.277	378.725	210.939	146.026	119.699	140.105	480.919	385.535	269.72	186.844	251.112	194.862
hdrD_long	PADDDONK_01692	245.062	670.766	248.971	291.984	219.016	224.187	763.491	746.118	502.688	212.231	295.737	238.946
hdrD_short	PADDDONK_00636	219.142	271.047	1817.58	236.059	147.398	273.969	390.155	230.18	192.806	1627.51	1872.02	1953.19
atoB	PADDDONK_00705	22.8785	77.1905	104.194	26.1412	21.1013	21.3929	86.323	94.9184	50.3303	96.055	120.166	96.3612
phaB	PADDDONK_00704	6.6683	41.7091	51.6788	5.53253	7.04828	7.42409	47.5824	51.8536	25.6914	48.4242	61.1027	45.5095
phaB	PADDDONK_00706	13.2396	44.4201	111.311	12.0373	8.71826	18.9631	54.3133	48.2372	30.7099	107.69	115.694	110.55
phaC	PADDDONK_00707	26.503	191.703	122.8	26.9387	29.3524	23.2179	237.928	190.447	146.733	109.783	136.308	122.309
phaE	PADDDONK_00708	7.30809	34.0671	86.1897	5.76992	5.02943	11.1249	41.1157	44.6459	16.4398	64.8443	114.786	78.9394
porA_1	PADDDONK_03372	30.4712	211.385	56.6036	30.8392	28.6942	31.8802	270.55	226.996	136.609	45.8668	74.3746	49.5694
porB_1	PADDDONK_03373	96.8842	385.74	89.1976	105.833	92.5756	92.2443	487.967	388.745	280.508	80.0097	106.792	80.791
porC_1	PADDDONK_03374	6.36408	42.6222	18.9381	5.55699	2.62951	10.9057	46.773	48.4376	32.6559	16.5934	26.404	13.8168
porD_1	PADDDONK_03375	7.37576	44.2028	35.2076	4.64864	3.14241	14.3362	73.4124	33.7701	25.4257	27.7621	47.5468	30.3139
porC_2	PADDDONK_03897	131.811	327.548	1208.71	131.742	126.203	137.488	417.95	309.286	255.408	1162.63	1380.29	1083.22
porA_2	PADDDONK_03898	31.4197	145.327	395.241	37.4031	28.8153	28.0406	196.458	137.853	101.671	365.587	473.473	346.662
porB_2	PADDDONK_03899	42.1238	184.425	380.264	39.6293	39.2859	47.4563	198.49	224.17	130.614	348.895	458.746	333.153
acs	PADDDONK_00321	23.7167	60.5069	84.9094	25.5959	19.2388	26.3152	74.9313	67.4594	39.1301	80.1629	90.6609	83.9043
acdB	PADDDONK_01493	7.91539	35.4654	231.224	7.78098	7.42511	8.54009	46.3699	36.0091	24.0173	210.876	262.412	220.384
acdA	PADDDONK_01492	2.78542	11.4919	96.3624	1.3989	1.58866	5.36871	12.593	14.5089	7.37368	88.8198	111.987	88.2803
hdrC_1	PADDDONK_01803	35.9081	356.687	313.136	40.2882	31.3193	36.1168	409.769	389.83	270.463	395.916	211.845	331.649
hdrB_1	PADDDONK_01804	10.8623	129.426	147.173	9.87647	10.0872	12.6234	154.226	138.347	95.705	180.812	102.675	158.033
hdrA3_1	PADDDONK_01805	22.9294	280.097	203.014	25.9207	20.1293	22.7381	336.203	273.138	230.952	256.36	144.442	208.24
mvhD_1	PADDDONK_01806	80.7599	450.679	103.936	90.7973	79.1669	72.3154	358.569	632.662	360.805	122.891	74.0312	114.887
hdrA_1	PADDDONK_01807	32.3041	287.269	237.322	38.2053	27.8356	30.8714	335.828	287.951	238.027	294.981	158.237	258.747
mvhD_1	PADDDONK_01809	13.7813	235.244	197.632	13.3648	12.0983	15.8809	252.898	291.685	161.148	251.807	129.748	211.341
fdhB_1	PADDDONK_01810	14.4536	137.475	102.324	19.0715	10.3242	13.965	159.277	151.066	102.081	128.904	73.78	104.288
fdhA_1	PADDDONK_01812	7.99947	116.531	97.9197	7.37761	7.16415	9.45665	153.11	122.546	73.9374	125.881	70.7875	97.0904
fdhA	PADDDONK_03180	7.57227	55.5791	377.725	9.02643	6.54313	7.14726	73.9495	52.0216	40.7664	379.312	429.689	324.175
fdhB	PADDDONK_03182	14.5042	58.2646	370.183	14.5979	13.4438	15.471	71.4994	58.4031	44.8912	377.896	389.316	343.338
mvhD_2	PADDDONK_03183	12.4938	67.0145	289.204	13.4072	10.9839	13.0905	81.2784	62.465	57.3001	259.642	343.909	264.062
hdrA_2	PADDDONK_03184	23.9177	115.935	688.317	26.1122	21.7243	23.9166	153.364	105.199	89.2409	666.36	771.678	626.913
mvhD_2	PADDDONK_03185	2.10469	13.3991	112.964	1.01852	1.44586	3.84968	9.78009	18.2046	12.2126	100.454	135.584	102.855
hdrA3_2	PADDDONK_03186	16.6624	88.282	570.297	17.6557	15.924	16.4076	115.14	82.077	67.6292	541.41	650.967	518.515
hdrB_2	PADDDONK_03187	5.01006	34.2309	295.157	4.17779	3.31013	7.54225	41.5622	40.161	20.9695	269.881	361.515	254.075
hdrC_2	PADDDONK_03188	3.11542	26.5085	261.104	3.02161	1.05353	5.2711	33.0992	30.9069	15.5193	239.738	310.462	233.112
hdrC_M1	GIHMDANB_00157	39.5668	344.233	305.594	38.2098	34.194	46.2964	390.426	384.678	257.595	378.361	210.087	328.333
hdrB_M1	GIHMDANB_00158	9.99538	126.944	144.674	10.9521	8.88416	10.1499	157.466	132.538	90.8292	186.386	95.6884	151.949
hdrA3_M1	GIHMDANB_00159	24.0759	269.929	195.942	27.4611	21.6151	23.1515	324.17	260.49	225.128	248.873	141.62	197.331
mvhD_M1	GIHMDANB_00160	75.6917	431.757	99.3629	86.183	73.2505	67.6415	340.989	609.804	344.477	120.583	69.3503	108.155
hdrA_M1	GIHMDANB_00161	32.4473	281.912	231.007	38.0268	26.6529	32.6621	334.8	280.221	230.714	292.867	150.756	249.399
mvhD_M1	GIHMDANB_00163	12.5014	231.064	195.802	13.7522	9.89858	13.8535	250.387	287.589	155.215	247.261	131.108	209.036
fdhB_M1	GIHMDANB_00164	12.9696	130.906	100.603	16.0106	10.9184	11.9798	150.121	145.099	97.4972	128.016	70.3054	103.487
fdhA_M1	GIHMDANB_00166	7.96024	111.497	93.729	7.89084	6.25345	9.73643	144.563	117.087	72.8406	119.644	67.9866	93.5566
frhB	PADDDONK_00797	34.1113	110.926	244.751	34.7873	30.6489	36.8977	121.581	132.004	79.1942	248.333	264.582	221.339
NarDh	PADDDONK_01774	46.6508	274.871	75.4405	47.0494	42.7454	50.1575	366.318	234.2	224.094	83.1228	67.228	75.9707
narG	PADDDONK_01775	41.5085	306.812	53.7755	45.8236	45.9425	32.7592	355.634	292.044	272.757	56.2004	52.2193	52.9068
narH	PADDDONK_01776	11.2257	164.881	31.6019	12.0746	10.1887	11.4138	175.156	201.067	118.42	33.5032	30.7638	30.5388
narJ	PADDDONK_01777	29.8879	285.752	40.1038	37.6407	25.818	26.2049	304.898	343.646	208.713	46.0948	37.1128	37.1038
narI	PADDDONK_01778	8.63017	91.7671	16.2279	10.5623	8.09795	7.23027	136.63	68.8636	69.8075	17.6503	14.9404	16.0929
NarDh	GIHMDANB_00128	45.1526	272.649	73.9135	46.422	43.438	45.5978	354.722	236.674	226.552	78.6972	68.2814	74.762
narG	GIHMDANB_00129	40.1899	295.612	51.0352	43.6761	44.5481	32.3454	336.823	283.356	266.656	54.0131	49.6499	49.4425
narH	GIHMDANB_00130	11.0904	164.689	30.0255	10.8849	10.9205	11.4657	171.515	201.845	120.708	31.9577	29.2383	28.8804
narJ	GIHMDANB_00131	28.8607	273.591	37.2425	34.0147	28.9227	23.6447	290.35	327.737	202.687	43.6345	34.6879	33.4052
narI	GIHMDANB_00132	8.83781	88.6237	16.6327	9.35898	7.59183	9.56262	131.334	68.7289	65.8076	20.3399	15.9201	13.638
HCOIIa	PADDDONK_01830	46.4927	1039.01	208.342	50.9484	44.668	43.8617	924.909	1392.62	799.5	258.352	145.52	221.153
napH	PADDDONK_01831	45.3061	718.38	189.493	51.2193	38.9002	45.799	887.873	706.654	560.612	253.997	125.518	188.963
HCOIIb	PADDDONK_01832	18.181	225.039	86.7755	20.6849	19	14.8581	222.865	305.49	146.762	106.747	62.9067	90.6732
Orf7	PADDDONK_01833	10.0812	129.082	85.627	8.79979	8.12725	13.3165	141.025	155.068	91.1525	108.55	53.7021	94.6289
narH	PADDDONK_01835	50.6813	504.793	251.529	61.4687	41.2716	49.3036	533.223	598.054	383.101	325.607	167.982	260.997
narG	PADDDONK_01836	59.7891	552.309	236.453	66.7633	47.9817	64.6223	581.095	630.87	444.961	298.462	163.822	247.074
HCOIIa	GIHMDANB_00011	41.9782	1005.12	204.281	46.9784	42.7895	36.1667	901.719	1300.79	812.853	255.209	143.904	213.729
napH	GIHMDANB_00012	41.2287	696.233	184.944	47.8046	36.0954	39.7861	862.911	683.072	542.714	247.301	122.862	184.669
HCOIIb	GIHMDANB_00013	17.9611	207.616	82.5341	22.9156	18.2323	12.7355	211.473	269.959	141.417	100.882	59.5633	87.1566
Orf7	GIHMDANB_00014	8.78784	124.952	83.7271	7.95162	6.02019	12.3917	140.796	143.058	91.0015	103.796	54.0905	93.2951
narH	GIHMDANB_00016	51.2185	491.726	242.697	61.3093	39.9135	52.4329	528.113	573.448	373.617	306.328	163.016	258.747
narG	GIHMDANB_00017	59.1312	534.69	230.419	64.775	48.7492	63.8693	568.491	600.996	434.582	288.572	161.418	241.265
nrfA	PADDDONK_01763	80.0398	49.2838	4.98085	84.8535	104.721	50.5448	38.6526	52.9338	56.2649	5.37761	6.44521	3.11973
nrfH	PADDDONK_01764	120.466	64.4368	3.79411	129.138	163.235	69.0263	42.6147	69.7274	80.9681	2.11057	2.36129	6.91049
nrfA	GIHMDANB_00117	78.5473	49.9352	5.01523	79.6106	106.81	49.221	38.4538	50.4677	60.884	5.26197	6.17139	3.61232
nrfH	GIHMDANB_00118	120.371	60.7246	2.65627	126.8	163.405	70.9089	43.0033	62.3019	76.8685	0	2.52603	5.44277
fqoO	PADDDONK_00861	11.4804	42.9066	19.2795	12.9129	10.2652	11.263	55.7966	40.1786	32.7447	17.4257	22.2358	18.1771
fqoN	PADDDONK_00862	6.56505	42.9722	8.21773	5.88387	6.38042	7.43086	58.617	38.604	31.6954	8.93888	9.5249	6.18941
fqoM	PADDDONK_00863	4.66742	45.4171	16.6096	4.96622	4.75654	4.27951	59.4649	42.9888	33.7978	15.1961	19.4557	15.177
fqoL	PADDDONK_00864	11.0357	52.3983	21.4502	12.8531	9.98722	10.2668	69.3419	47.1838	40.6692	19.2786	24.2479	20.824
fqoK	PADDDONK_00865	15.3899	54.4876	47.1051	19.3383	9.43664	17.3946	53.0961	68.6118	41.755	46.728	47.3268	47.2604
fqoJ1	PADDDONK_00866	3.30723	21.0729	9.1302	5.39574	1.70214	2.8238	24.6103	28.6154	9.9929	8.14076	11.422	7.82781
fqoJ2	PADDDONK_00867	3.12906	8.70567	4.78123	4.05338	2.44111	2.89268	13.7995	8.90532	3.41221	7.2583	2.70014	4.38524
fqoI	PADDDONK_00868	9.40047	42.3263	15.5259	11.7386	9.25766	7.2051	54.1669	46.9532	25.8588	10.3858	21.0394	15.1523
fqoH	PADDDONK_00869	5.66695	36.6447	14.084	6.60726	6.17671	4.21688	50.1947	33.5097	26.2296	10.7386	17.5407	13.9726
fqoD	PADDDONK_00870	2.65258	19.9189	11.8094	2.52459	1.71725	3.71592	22.8402	26.2955	10.6211	12.1344	12.1882	11.1056
fqoC	PADDDONK_00871	2.90028	26.754	15.3875	2.71402	1.88356	4.10325	37.9183	29.971	12.3726	12.7392	19.3349	14.0883
fqoB	PADDDONK_00872	4.61645	36.3086	24.6618	2.35833	3.90578	7.58524	39.5938	41.9292	27.4027	19.7673	30.0616	24.1564
fqoA	PADDDONK_00873	2.51972	15.4693	15.4382	1.93383	1.83014	3.79519	23.3275	13.266	9.81457	11.853	18.5986	15.8631
fqof	PADDDONK_03581	68.4241	148.953	207.658	68.2468	60.4581	76.5673	193.126	152.657	101.075	185.366	244.018	193.59
ahaA	PADDDONK_01024	28.5044	170.046	72.4851	29.8508	27.213	28.4494	218.659	164.718	126.76	67.9537	83.0135	66.4882
ahaB	PADDDONK_01025	71.5196	308.849	80.7155	79.0818	68.1997	67.2774	395.436	278.386	252.724	76.5524	89.0806	76.5137
ahaC	PADDDONK_01022	7.65841	64.2928	25.0595	7.02081	7.73771	8.21672	100.227	58.9738	33.6774	21.3416	31.2039	22.633
ahaD	PADDDONK_01026	38.0517	319.622	70.4622	39.4124	30.9443	43.7985	409.879	315.142	233.844	69.1288	73.7148	68.5429
ahaE	PADDDONK_01021	21.4748	101.006	41.3854	23.9758	20.8253	19.6234	140.262	100.292	62.464	37.6461	45.5258	40.9843
ahaF	PADDDONK_01023	2.18979	25.8639	12.8085	1.20865	1.14384	4.21688	36.9932	25.1019	15.4967	11.0172	14.6685	12.7398
ahaH	PADDDONK_01018	0.322392	4.66291	7.14985	0	0	0.967175	7.18702	5.02456	1.77714	7.55158	6.26318	7.6348
ahaI	PADDDONK_01019	5.86218	58.0325	17.6166	4.59911	4.48307	8.50437	74.0592	67.0819	32.9563	14.6101	22.2423	15.9974
ahaK	PADDDONK_01020	10.0615	57.6794	17.128	14.054	10.3078	5.82273	63.2578	65.9831	43.7972	12.9579	23.4928	14.9331
echA	PADDDONK_03934	102.409	207.075	690.649	79.6394	70.2705	157.316	304.312	192.112	124.801	674.351	773.869	623.727
echF	PADDDONK_01886	0.987491	9.38677	1.9193	0.824077	1.29981	0.838584	13.9466	7.95239	6.26129	1.09366	2.51604	2.1482
echB	PADDDONK_01887	1.25604	11.2392	3.85363	0.744546	1.29181	1.73178	16.5328	10.2463	6.93868	4.21247	4.3949	2.95351
echDE	PADDDONK_01888	2.33797	16.1366	6.6359	2.60984	1.97592	2.42815	22.3037	14.2497	11.8563	6.82998	7.95057	5.12714
echC	PADDDONK_01889	1.22967	8.83243	3.99968	1.31375	1.06569	1.30959	8.78537	13.7014	4.01053	2.51695	5.84472	3.63738
Rieske cyt bc1 complex	PADDDONK_00520	88.6616	355.785	78.8226	104.868	73.2653	87.8517	480.584	358.456	228.314	78.7946	71.4524	86.221
Rieske cyt bc1 complex	PADDDONK_00521	74.634	516.904	50.4778	79.4816	61.9163	82.5042	587.16	662.041	301.512	55.3336	49.7776	46.3223
Rieske cyt bc1 complex	PADDDONK_00522	26.2399	128.271	33.8897	24.5392	20.797	33.3836	191.494	120.139	73.1788	35.611	35.6719	30.3861
Rieske cyt bc1 complex	PADDDONK_00523	2.56532	22.252	11.3674	0.985309	1.55412	5.15651	40.4465	18.3551	7.95422	6.74464	15.7435	11.6141
Rieske cyt bc1 complex	PADDDONK_00524	9.47848	79.2618	26.2327	10.4194	6.65594	11.3601	101.112	99.9354	36.7378	27.9468	30.3805	20.3709
Cytochrome b subunit of formate dehydrogenase-like protein	PADDDONK_00525	48.078	192.074	53.3035	46.9812	41.1412	56.1117	292.365	181.725	102.131	54.0033	55.5315	50.3757
Cytochrome c554 and c-prime	PADDDONK_00526	184.359	496.167	183.008	174.243	142.799	236.036	660.097	498.63	329.773	177.288	186.576	185.159

## Sheet: Supplementary_Figure_2
Source supplementary Figure 2. Average amino acid identity of both monofunctional carbon monoxide dehydrogenases (cooS) and bifunctional carbon monoxide dehydrogenases (cdh) gene clusters in ‘Ca. Methanoperedens BLZ2’ and Mobile Genetic Element.
Amino Acid Identity [%]	CdhA (PADDDONK_02117)	CooS_3 (PADDDONK_03053)	CooS_5 (PADDDONK_03833)	CooS_1 (PADDDONK_01837)	CooS_M1 (GIHMDANB_00018)	CooS_2 (PADDDONK_01842)	CooS_M2 (GIHMDANB_00023)	CooS_4 (PADDDONK_03117)
CdhA (PADDDONK_02117)	100	24.01	23.5	20.32	20.32	20.75	20.75	19.11
CooS_3 (PADDDONK_03053)	24.01	100	97.63	34.96	34.96	31.07	31.07	31.32
CooS_5 (PADDDONK_03833)	23.5	97.63	100	34.96	34.96	30.91	30.91	31.32
CooS_1 (PADDDONK_01837)	20.32	34.96	34.96	100	100	48.59	48.59	49.2
CooS_M1 (GIHMDANB_00018)	20.32	34.96	34.96	100	100	48.59	48.59	49.2
CooS_2 (PADDDONK_01842)	20.75	31.07	30.91	48.59	48.59	100	100	88.8
CooS_M2 (GIHMDANB_00023)	20.75	31.07	30.91	48.59	48.59	100	100	88.8
CooS_4 (PADDDONK_03117)	19.11	31.32	31.32	49.2	49.2	88.8	88.8	100
